# Supplementary material for: Identification of Ear Morphology Genes in Maize (Zea mays L.) Using Selective Sweeps and Association Mapping
Source: Front Genet. 2020 Jul 20;11:747. doi: 10.3389/fgene.2020.00747 (PMC7384441; doi:10.3389/fgene.2020.00747)
Supplement: TABLE S1 — The material information of AM208. [file Table_1.xls]

## Sheet: Sheet1
Table S1. The material information of AM208.
Number	Name	Group
1	KA147	Shaan A group
2	KA103	Shaan A group
3	Y151727	Shaan A group
4	KA052	Shaan A group
5	2013KA-58	Shaan A group
6	2013KA-34	Shaan A group
7	Z151440	Shaan A group
8	Y162170	Shaan A group
9	91227	Shaan A group
10	2014KA60-2	Shaan A group
11	2014C2KA-37	Shaan A group
12	2013XCA-1	Shaan A group
13	2013YLA-5	Shaan A group
14	L1661720	Shaan A group
15	L1661729	Shaan A group
16	L1661614	Shaan A group
17	L1661624	Shaan A group
18	L1661634	Shaan A group
19	KA081	Shaan A group
20	Y162206	Shaan A group
21	Y162211	Shaan A group
22	Y162323	Shaan A group
23	L1661698	Shaan A group
24	KA225-1	Shaan A group
25	KA225-2	Shaan A group
26	L1661654	Shaan A group
27	L1661664	Shaan A group
28	L1661670	Shaan A group
29	L1661687	Shaan A group
30	KA082	Shaan A group
31	Y163598	Shaan A group
32	2015KA37-1	Shaan A group
33	2015KA37-2	Shaan A group
34	2015KA37-3	Shaan A group
35	2014XCA1	Shaan A group
36	HN008	Shaan A group
37	2015KA50-1	Shaan A group
38	2015KA50-2	Shaan A group
39	KA327-1	Shaan A group
40	KA327-2	Shaan A group
41	KA327-3	Shaan A group
42	KA327-4	Shaan A group
43	KA327-5	Shaan A group
44	KA327-6	Shaan A group
45	KA115	Shaan A group
46	Y162669	Shaan A group
47	Y162641	Shaan A group
48	L1440202	Shaan A group
49	Z143031	Shaan A group
50	Z141209	Shaan A group
51	2012KA-1	Shaan A group
52	KA105	Shaan A group
53	KA064	Shaan A group
54	KA106	Shaan A group
55	2082	Shaan B group
56	PX09	Shaan B group
57	PX25	Shaan B group
58	KB081	Shaan B group
59	KB-7	Shaan B group
60	KB020	Shaan B group
61	L134092	Shaan B group
62	2015KB99	Shaan B group
63	2015KB109-1	Shaan B group
64	2015KB109-2	Shaan B group
65	2015KB109-3	Shaan B group
66	2014TCB-2	Shaan B group
67	2014XCB-3	Shaan B group
68	2015KB32	Shaan B group
69	2015KB83	Shaan B group
70	Z140261-1	Shaan B group
71	Z140261-2	Shaan B group
72	2012YLB6-2	Shaan B group
73	KB262-1	Shaan B group
74	KB262-2	Shaan B group
75	KB262-3	Shaan B group
76	KB262-4	Shaan B group
77	KB262-5	Shaan B group
78	KB262-6	Shaan B group
79	Z140263-1	Shaan B group
80	Z140263-2	Shaan B group
81	Z141264	Shaan B group
82	L1661225	Shaan B group
83	L1661232	Shaan B group
84	L1660015	Shaan B group
85	L1661244	Shaan B group
86	L1661279	Shaan B group
87	L1661285	Shaan B group
88	L1661273	Shaan B group
89	L1660017	Shaan B group
90	L1661259	Shaan B group
91	L1661298	Shaan B group
92	L1661306	Shaan B group
93	2013KB37	Shaan B group
94	L1661329	Shaan B group
95	L1660040	Shaan B group
96	L1661335	Shaan B group
97	L1661370	Shaan B group
98	L1660031	Shaan B group
99	L1660358	Shaan B group
100	L1661386	Shaan B group
101	L1660869	Shaan B group
102	L1660884	Shaan B group
103	KB089-1	Shaan B group
104	2013KB4	Shaan B group
105	KB089-2	Shaan B group
106	KB089-3	Shaan B group
107	KB089-4	Shaan B group
108	KB089-5	Shaan B group
109	KB128-1	Shaan B group
110	KB128-2	Shaan B group
111	KB128-3	Shaan B group
112	KB128-4	Shaan B group
113	KB128-5	Shaan B group
114	KB128-6	Shaan B group
115	2013KB47	Shaan B group
116	KB128-7	Shaan B group
117	L1661880	Shaan B group
118	L1661903	Shaan B group
119	L1661921	Shaan B group
120	L1661834	Shaan B group
121	L1662339	Shaan B group
122	L1661917	Shaan B group
123	L1661840	Shaan B group
124	KB227	Shaan B group
125	Y160468	Shaan B group
126	KB024	Shaan B group
127	Z140424-2	Shaan B group
128	Z140424-3	Shaan B group
129	Z140424-4	Shaan B group
130	KB025	Shaan B group
131	Z140440	Shaan B group
132	Z140505	Shaan B group
133	Z140506-1	Shaan B group
134	Z140506-2	Shaan B group
135	Z140506-3	Shaan B group
136	Z140526	Shaan B group
137	Z140534	Shaan B group
138	Z140548	Shaan B group
139	Z140544	Shaan B group
140	KB109	Shaan B group
141	Z140593	Shaan B group
142	Z140580	Shaan B group
143	Y160609	Shaan B group
144	L161472	Shaan B group
145	Z140563-1	Shaan B group
146	Z140563-2	Shaan B group
147	Z140564-1	Shaan B group
148	Z140564-2	Shaan B group
149	Z140564-3	Shaan B group
150	Z140564-4	Shaan B group
151	Z140564-5	Shaan B group
152	Z140564-6	Shaan B group
153	Z140564-7	Shaan B group
154	KB588	Shaan B group
155	Z140561-1	Shaan B group
156	Z140561-2	Shaan B group
157	L140574	Shaan B group
158	Y160854	Shaan B group
159	Y160845	Shaan B group
160	2014KB83	Shaan B group
161	KB106-1	Shaan B group
162	KB106-2	Shaan B group
163	KB106-3	Shaan B group
164	KB106-4	Shaan B group
165	2014KB107-1	Shaan B group
166	2014KB107-2	Shaan B group
167	2014KB60-1	Shaan B group
168	2014KB60-2	Shaan B group
169	2014KB60-3	Shaan B group
170	2014KB60-4	Shaan B group
171	2014KB60-5	Shaan B group
172	2014KB60-6	Shaan B group
173	2014KB109	Shaan B group
174	2014KB65	Shaan B group
175	2014KB116	Shaan B group
176	2013ZZB6	Shaan B group
177	L1661399	Shaan B group
178	L1661427	Shaan B group
179	L1661434	Shaan B group
180	L1660884	Shaan B group
181	L1661389	Shaan B group
182	L1660908	Shaan B group
183	L1660005	Shaan B group
184	L1660900	Shaan B group
185	2013XYB9-1	Shaan B group
186	2013XYB9-2	Shaan B group
187	2013XYB9-3	Shaan B group
188	2014KB54	Shaan B group
189	2015KB31-1	Shaan B group
190	2015KB31-2	Shaan B group
191	2015KB31-3	Shaan B group
192	2015KB12	Shaan B group
193	2015KB52-1	Shaan B group
194	2015KB52-2	Shaan B group
195	2015KB52-3	Shaan B group
196	2015KB52-4	Shaan B group
197	2015KB55-1	Shaan B group
198	2015KB55-2	Shaan B group
199	2015KB55-3	Shaan B group
200	2015KB55-4	Shaan B group
201	2015KB85	Shaan B group
202	2015KB96-1	Shaan B group
203	2015KB96-2	Shaan B group
204	2015KB96-3	Shaan B group
205	Z140506-4	Shaan B group
206	Z140506-5	Shaan B group
207	Z140506-6	Shaan B group
208	Z140506-7	Shaan B group
