# Supplementary material for: Identification of Ear Morphology Genes in Maize (Zea mays L.) Using Selective Sweeps and Association Mapping
Source: Front Genet. 2020 Jul 20;11:747. doi: 10.3389/fgene.2020.00747 (PMC7384441; doi:10.3389/fgene.2020.00747)
Supplement: TABLE S2 — The list of selective regions and genes in A54 and B154, respectively. [file Table_2.xls]

## Sheet: sheet1
Supplementary Table 2. The list of selection regions and genes in A54 and B154, respectively.
Shaan A group
Chr	Start pos	End pos	π ratio	Fst	A54 Tajimas’D	Selected genes
1	29600001	29700000	0.277181	0.268655	-0.307643	Zm00001d028298	Zm00001d028299
1	37200001	37300000	0.29195	0.253631	-0.693979	Zm00001d028497	Zm00001d028498	Zm00001d028499	Zm00001d028500	Zm00001d028501	Zm00001d028502	Zm00001d028503	Zm00001d028504
1	95200001	95300000	0.0751233	0.294558	-0.911459	Zm00001d029934
1	95600001	95700000	0.0768914	0.267456	-0.911459	Zm00001d029938
1	165200001	165300000	0.276959	0.271904	-0.307643	Zm00001d030881
1	190500001	190600000	0.0734533	0.340599	-1.22316	Zm00001d031453
1	282200001	282300000	0.0784352	0.249904	-0.911459
1	304400001	304500000	0.143278	0.33553	-0.943411	Zm00001d034872	Zm00001d034873
2	3800001	3900000	0.108682	0.362116	-1.08122	Zm00001d001978	Zm00001d001979	Zm00001d001980	Zm00001d001982
2	10700001	10800000	0.277994	0.344847	-0.307643	Zm00001d002351	Zm00001d002352	Zm00001d002353	Zm00001d002356	Zm00001d002357	Zm00001d002358	Zm00001d002359
2	211000001	211100000	0.0531083	0.277384	-1.22316	Zm00001d006564	Zm00001d006565	Zm00001d006566	Zm00001d006567
3	5000001	5100000	0.258727	0.379522	-0.511637	Zm00001d039465	Zm00001d039466	Zm00001d039467
3	11100001	11200000	0.222414	0.281316	-1.3461	Zm00001d039663
3	23600001	23700000	0.0966672	0.283692	-0.534811	Zm00001d040032
3	23900001	24000000	0.114249	0.255141	-0.805689	Zm00001d040035	Zm00001d040036
3	24200001	24300000	0.115338	0.246366	-1.08122	Zm00001d040038
3	28300001	28400000	0.29839	0.256123	0.0136638	Zm00001d040122
3	29400001	29500000	0.215689	0.401617	-0.784808	Zm00001d040154
3	57000001	57100000	0.18043	0.400252	-1.18005	Zm00001d040665	Zm00001d040666	Zm00001d040667
3	142200001	142300000	0.211217	0.319427	-0.980091	Zm00001d041882	Zm00001d041883
3	145900001	146000000	0.144019	0.31962	-0.701972	Zm00001d041961	Zm00001d041962	Zm00001d041963	Zm00001d041964	Zm00001d041965
3	146500001	146600000	0.146246	0.281847	-0.701972	Zm00001d041981	Zm00001d041982	Zm00001d041983	Zm00001d041984	Zm00001d041985
3	148200001	148300000	0.2476	0.295902	-0.929407
3	152000001	152100000	0.0391783	0.271948	-1.36786
3	181000001	181100000	0.24402	0.322764	-0.403145	Zm00001d042813	Zm00001d042814	Zm00001d042817	Zm00001d042818
3	191700001	191800000	0.267772	0.286879	0.0605184	Zm00001d043206	Zm00001d043207
3	197300001	197400000	0.277699	0.262292	-0.412851	Zm00001d043347	Zm00001d043348
3	203300001	203400000	0.182107	0.260504	-0.600309	Zm00001d043538	Zm00001d043539	Zm00001d043540	Zm00001d043541
3	209900001	210000000	0.274186	0.397045	-0.533176	Zm00001d043778	Zm00001d043779
3	210400001	210500000	0.244433	0.336043	-0.403145	Zm00001d043798	Zm00001d043799	Zm00001d043800	Zm00001d043801
3	210600001	210700000	0.213454	0.378362	-1.02717	Zm00001d043806	Zm00001d043807
3	212200001	212300000	0.255027	0.438745	-0.553415	Zm00001d043857	Zm00001d043858	Zm00001d043859
3	212700001	212800000	0.106884	0.258015	-1.54979	Zm00001d043879	Zm00001d043880
3	213800001	213900000	0.214075	0.266949	-0.5007	Zm00001d043917	Zm00001d043918	Zm00001d043920	Zm00001d043921	Zm00001d043922
3	221200001	221300000	0.211231	0.33433	-0.5007	Zm00001d044178	Zm00001d044179	Zm00001d044180	Zm00001d044181	Zm00001d044182	Zm00001d044183
3	222400001	222500000	0.290973	0.270328	-0.929477	Zm00001d044224	Zm00001d044225	Zm00001d044226	Zm00001d044227	Zm00001d044228
4	17800001	17900000	0.182897	0.254858	-0.600309	Zm00001d049152
4	18000001	18100000	0.212975	0.320989	-1.12923
4	22100001	22200000	0.211611	0.303423	-0.784808	Zm00001d049236	Zm00001d049237
4	146400001	146500000	0.0730965	0.310662	-0.701972	Zm00001d051156	Zm00001d051157
4	146500001	146600000	0.245152	0.292496	-0.562557	Zm00001d051158
4	188600001	188700000	0.140344	0.2502	0.222236	Zm00001d052378	Zm00001d052379
4	240700001	240800000	0.275461	0.272725	-0.811442	Zm00001d053765	Zm00001d053766	Zm00001d053767	Zm00001d053769
5	18600001	18700000	0.278313	0.255866	-0.412851	Zm00001d013724	Zm00001d013725	Zm00001d013726	Zm00001d013727
5	85500001	85600000	0.181385	0.26652	-0.600309	Zm00001d015344	Zm00001d015345	Zm00001d015346
5	95500001	95600000	0.186155	0.323687	-1.53555	Zm00001d015519
5	98500001	98600000	0.145297	0.2941	-0.701972
5	99300001	99400000	0.146517	0.278726	-0.701972	Zm00001d015582
5	101600001	101700000	0.279418	0.246408	-0.307643
5	106300001	106400000	0.247306	0.255069	-0.403145
5	110400001	110500000	0.145989	0.284766	-0.701972	Zm00001d015713	Zm00001d015714
5	114400001	114500000	0.1471	0.272507	-0.701972	Zm00001d015734
5	159000001	159100000	0.11358	0.251257	-1.54415	Zm00001d016357	Zm00001d016358
6	4200001	4300000	0.150003	0.248392	-0.942033
6	96400001	96500000	0.0853667	0.338887	-1.91488	Zm00001d036651	Zm00001d036652
6	116100001	116200000	0.153125	0.274058	-0.805603	Zm00001d037214
6	147500001	147600000	0.0398833	0.257079	-1.36786	Zm00001d038093
7	20700001	20800000	0.276959	0.272005	-0.307643	Zm00001d019185
7	28300001	28400000	0.117689	0.252641	-1.22316	Zm00001d019333	Zm00001d019334
7	29300001	29400000	0.0731714	0.382508	-0.911459	Zm00001d019350	Zm00001d019351	Zm00001d019352	Zm00001d019353
7	30900001	31000000	0.0745294	0.306571	-0.911459	Zm00001d019382	Zm00001d019383
7	36700001	36800000	0.0737531	0.328034	-0.911459	Zm00001d019489	Zm00001d019490
7	40400001	40500000	0.143624	0.335265	-0.701972
7	66900001	67000000	0.150004	0.248849	-0.701972
7	76700001	76800000	0.276585	0.27843	-0.307643	Zm00001d019925	Zm00001d019926
7	78400001	78500000	0.20119	0.248121	-1.10136	Zm00001d019944
7	82300001	82400000	0.146801	0.27572	-0.942033
7	82600001	82700000	0.186131	0.255057	-1.16087
7	82900001	83000000	0.148434	0.260494	-0.701972
7	83000001	83100000	0.146801	0.275827	-0.701972	Zm00001d019988
7	83500001	83600000	0.148079	0.263677	-0.701972
7	85000001	85100000	0.149189	0.254709	-0.701972	Zm00001d020004
7	85900001	86000000	0.276117	0.311285	-0.412851	Zm00001d020018
7	121600001	121700000	0.294871	0.414492	-0.796151	Zm00001d020541
7	122400001	122500000	0.0749643	0.29869	-0.911459
7	126200001	126300000	0.271662	0.326633	-0.811634	Zm00001d020643	Zm00001d020644	Zm00001d020645
7	126600001	126700000	0.219496	0.266564	-1.08616	Zm00001d020651	Zm00001d020652	Zm00001d020653
7	157500001	157600000	0.215312	0.493509	-1.08714	Zm00001d021592
7	158500001	158600000	0.297596	0.633691	-0.5007	Zm00001d021627	Zm00001d021628	Zm00001d021629
7	169500001	169600000	0.254229	0.419912	-0.403145	Zm00001d022074	Zm00001d022075
8	119400001	119500000	0.211159	0.327913	-0.5007	Zm00001d010529	Zm00001d010530	Zm00001d010531
8	134800001	134900000	0.244185	0.296512	-0.403145	Zm00001d010950	Zm00001d010951	Zm00001d010952	Zm00001d010953	Zm00001d010954
8	175800001	175900000	0.22324	0.365956	-0.673308	Zm00001d012511	Zm00001d012512	Zm00001d012513	Zm00001d012514	Zm00001d012515
8	178200001	178300000	0.222799	0.427978	-0.122802	Zm00001d012661	Zm00001d012662	Zm00001d012663	Zm00001d012664	Zm00001d012665	Zm00001d012666
9	1900001	2000000	0.145396	0.32201	-1.73509	Zm00001d044768	Zm00001d044769	Zm00001d044770	Zm00001d044771	Zm00001d044772	Zm00001d044773
9	7000001	7100000	0.178107	0.32541	-0.940937	Zm00001d044910	Zm00001d044911	Zm00001d044912
9	111100001	111200000	0.0774978	0.260262	-1.22316	Zm00001d046927	Zm00001d046928
9	139000001	139100000	0.148804	0.25754	-0.701972	Zm00001d047676	Zm00001d047677
10	13300001	13400000	0.24402	0.322858	-0.403145	Zm00001d023639	Zm00001d023640	Zm00001d023641
10	128600001	128700000	0.158851	0.365664	-1.1392	Zm00001d025757	Zm00001d025759	Zm00001d025760	Zm00001d025761	Zm00001d025762	Zm00001d025763
10	134200001	134300000	0.122988	0.337342	-1.3243	Zm00001d025943
Shaan B group
Chr	Start pos	End pos	π ratio	Fst	B154 Tajimas'D	Selected genes
1	114000001	114100000	4.21817	0.305201	-0.287616	Zm00001d030222	Zm00001d030223
1	158600001	158700000	4.08461	0.304419	-0.465516	Zm00001d030761
1	158700001	158800000	3.82271	0.28729	-0.219426
1	159300001	159400000	5.2036	0.380613	-0.391793	Zm00001d030780
1	165800001	165900000	1.95955	0.289527	0.797154
1	225500001	225600000	1.76983	0.338184	0.708324	Zm00001d032399	Zm00001d032400	Zm00001d032401	Zm00001d032402	Zm00001d032403	Zm00001d032404
1	229200001	229300000	2.66895	0.292974	-0.502239	Zm00001d032519	Zm00001d032520
1	234600001	234700000	6.36177	0.431158	-0.774996	Zm00001d032691
1	235300001	235400000	2.18268	0.376716	0.503768	Zm00001d032703	Zm00001d032704
1	259900001	260000000	2.0955	0.252085	0.652577	Zm00001d033349	Zm00001d033350	Zm00001d033351	Zm00001d033352
1	26700001	26800000	7.97784	0.301402	-0.643714	Zm00001d028216
1	26800001	26900000	3.90889	0.254256	-0.491715	Zm00001d028217	Zm00001d028218
1	275300001	275400000	2.33958	0.250524	0.432505	Zm00001d033835	Zm00001d033836
1	291500001	291600000	3.03918	0.413991	0.0432279	Zm00001d034385	Zm00001d034386
1	292500001	292600000	2.42698	0.25511	0.257528	Zm00001d034422
1	303100001	303200000	18.9488	0.513724	-0.793225	Zm00001d034826
1	303500001	303600000	2.06713	0.512008	0.472347	Zm00001d034839
1	33000001	33100000	1.82749	0.272316	0.689473	Zm00001d028389	Zm00001d028390
1	37800001	37900000	3.45735	0.35721	-0.0860788	Zm00001d028514
1	39200001	39300000	2.76336	0.325541	0.137556	Zm00001d028561	Zm00001d028562	Zm00001d028563	Zm00001d028564	Zm00001d028565	Zm00001d028566
1	40700001	40800000	2.49175	0.478993	0.310426	Zm00001d028608	Zm00001d028609	Zm00001d028611	Zm00001d028612	Zm00001d028613
1	47400001	47500000	2.14296	0.377608	0.6941	Zm00001d028813	Zm00001d028814	Zm00001d028815	Zm00001d028816
1	48000001	48100000	2.2602	0.280772	0.51749	Zm00001d028832
1	64200001	64300000	16.338	0.255541	-1.12561	Zm00001d029264
1	73400001	73500000	37.9039	0.549993	-0.869496	Zm00001d029501	Zm00001d029502	Zm00001d029503
1	74600001	74700000	2.86327	0.500853	0.102558	Zm00001d029524	Zm00001d029525
1	77900001	78000000	22.8482	0.429665	-0.831234	Zm00001d029584	Zm00001d029585	Zm00001d029586	Zm00001d029587
1	78400001	78500000	12.5175	0.468603	-0.717965	Zm00001d029598
1	78500001	78600000	15.0956	0.491333	-1.53495	Zm00001d029599
1	84900001	85000000	2.11522	0.26083	-0.206849	Zm00001d029742	Zm00001d029743
1	86300001	86400000	11.7046	0.400863	-0.717965	Zm00001d029770	Zm00001d029771	Zm00001d029772	Zm00001d029773	Zm00001d029774
1	87800001	87900000	8.29151	0.326974	-0.643714	Zm00001d029808	Zm00001d029809
1	88400001	88500000	4.89084	0.310056	-0.391793	Zm00001d029818	Zm00001d029820
1	90400001	90500000	2.6932	0.32944	0.268504	Zm00001d029855	Zm00001d029856
1	90900001	91000000	7.97787	0.301678	-0.871681	Zm00001d029861	Zm00001d029862	Zm00001d029865
1	91700001	91800000	2.7443	0.302958	0.186271
1	92000001	92100000	2.17884	0.290845	0.435568
1	93000001	93100000	8.5779	0.351982	-0.643714
2	194800001	194900000	2.37875	0.338591	0.319394	Zm00001d005986	Zm00001d005989	Zm00001d005990	Zm00001d005991
2	208200001	208300000	3.07582	0.310406	0.0112801	Zm00001d006439	Zm00001d006440	Zm00001d006441	Zm00001d006442
2	218300001	218400000	2.24646	0.284637	0.529118	Zm00001d006869	Zm00001d006871	Zm00001d006872	Zm00001d006873	Zm00001d006874	Zm00001d006875	Zm00001d006876	Zm00001d006877
2	220900001	221000000	2.17024	0.339569	0.589821	Zm00001d007053	Zm00001d007054	Zm00001d007055	Zm00001d007056	Zm00001d007057	Zm00001d007058
2	222300001	222400000	9.10362	0.250197	-0.717965	Zm00001d007102	Zm00001d007103	Zm00001d007105	Zm00001d007106	Zm00001d007107	Zm00001d007108
2	225400001	225500000	7.87214	0.47648	-0.772504	Zm00001d007237
2	233900001	234000000	4.49894	0.32644	-0.322089	Zm00001d007525	Zm00001d007527	Zm00001d007529	Zm00001d007528
2	29000001	29100000	6.3856	0.399979	-0.498244	Zm00001d002996	Zm00001d002997	Zm00001d002998
2	3400001	3500000	76.4135	0.580672	-0.90801	Zm00001d001946	Zm00001d001947	Zm00001d001948	Zm00001d001949	Zm00001d001951	Zm00001d001952	Zm00001d001953	Zm00001d001957
2	7800001	7900000	1.72763	0.258331	0.886855	Zm00001d002198
2	800001	900000	6.1988	0.303827	-0.534233	Zm00001d001784	Zm00001d001785	Zm00001d001786
2	83200001	83300000	14.3462	0.305891	-0.793225	Zm00001d004109
2	9800001	9900000	2.13276	0.27407	0.628295	Zm00001d002302	Zm00001d002303	Zm00001d002304	Zm00001d002305
3	119400001	119500000	2.37875	0.316716	0.319394
3	129400001	129500000	6.00826	0.414145	-0.462508	Zm00001d041601	Zm00001d041603	Zm00001d041604
3	130400001	130500000	2.41889	0.401459	0.542904	Zm00001d041632
3	153900001	154000000	1.77359	0.302313	1.55453	Zm00001d042152	Zm00001d042153	Zm00001d042154
3	158000001	158100000	1.86501	0.410308	0.575103	Zm00001d042264	Zm00001d042265	Zm00001d042266	Zm00001d042267
3	188000001	188100000	1.76375	0.326476	0.953017	Zm00001d043066
3	189000001	189100000	3.50059	0.42372	-0.116563	Zm00001d043091	Zm00001d043092	Zm00001d043093
3	225300001	225400000	2.5603	0.359718	0.229612	Zm00001d044327	Zm00001d044328	Zm00001d044329	Zm00001d044330	Zm00001d044331	Zm00001d044332	Zm00001d044333
3	52500001	52600000	6.81106	0.268374	-0.967235	Zm00001d040599
3	5700001	5800000	3.14377	0.388822	0.0112801	Zm00001d039488	Zm00001d039489	Zm00001d039491
4	147400001	147500000	2.0939	0.289128	0.49214	Zm00001d051179	Zm00001d051180	Zm00001d051181
4	15000001	15100000	2.41274	0.487352	0.229612	Zm00001d049078	Zm00001d049079
4	170000001	170100000	2.3049	0.469834	-0.0376484	Zm00001d051801	Zm00001d051802	Zm00001d051803	Zm00001d051804
4	17500001	17600000	1.83467	0.491215	0.49214	Zm00001d049140	Zm00001d049141
4	184900001	185000000	4.91046	0.524206	-0.64356	Zm00001d052255	Zm00001d052256
4	197800001	197900000	2.27121	0.292546	0.377986	Zm00001d052697	Zm00001d052698
4	201600001	201700000	2.32473	0.310238	0.348816	Zm00001d052809	Zm00001d052810	Zm00001d052811	Zm00001d052812	Zm00001d052813
4	20300001	20400000	6.16827	0.569606	-0.626302	Zm00001d049201
4	218600001	218700000	6.65975	0.579401	-0.793978	Zm00001d053183
4	220900001	221000000	1.82037	0.277749	1.48678	Zm00001d053229	Zm00001d053230
4	232400001	232500000	4.00028	0.345502	-0.219426	Zm00001d053455	Zm00001d053456
4	233600001	233700000	2.12911	0.424084	-0.291222	Zm00001d053545	Zm00001d053547	Zm00001d053548	Zm00001d053549
4	234000001	234100000	4.74208	0.406897	-0.322089	Zm00001d053558	Zm00001d053559
4	236800001	236900000	1.95108	0.26232	0.879372	Zm00001d053620
4	238600001	238700000	2.43858	0.285429	0.195932	Zm00001d053671	Zm00001d053672	Zm00001d053673	Zm00001d053674
4	240900001	241000000	5.16078	0.618441	-0.530544	Zm00001d053778	Zm00001d053779	Zm00001d053781	Zm00001d053782	Zm00001d053783	Zm00001d053784
4	32800001	32900000	5.12641	0.498287	-0.486342	Zm00001d049509	Zm00001d049510	Zm00001d049511
4	35900001	36000000	4.66432	0.604789	-0.453254	Zm00001d049577	Zm00001d049578	Zm00001d049579
4	36100001	36200000	15.4845	0.662245	-0.755469	Zm00001d049582	Zm00001d049583
4	36500001	36600000	3.57218	0.538615	-0.375869	Zm00001d049590	Zm00001d049592
4	41700001	41800000	3.037	0.506124	0.0112801	Zm00001d049729	Zm00001d049730	Zm00001d049731
4	42000001	42100000	2.75249	0.489457	0.144035	Zm00001d049734
4	59500001	59600000	3.90996	0.511725	-0.355724
4	61400001	61500000	1.97843	0.499604	0.551005	Zm00001d050034
4	6300001	6400000	5.38231	0.551766	-0.530544	Zm00001d048848	Zm00001d048849	Zm00001d048850	Zm00001d048851	Zm00001d048852
4	64100001	64200000	1.71115	0.49985	0.547701	Zm00001d050073	Zm00001d050074
4	6600001	6700000	2.1766	0.323276	0.435568	Zm00001d048861	Zm00001d048862	Zm00001d048863	Zm00001d048864	Zm00001d048865	Zm00001d048866
4	79100001	79200000	1.79823	0.344171	0.682185	Zm00001d050293
4	84800001	84900000	3.42159	0.393959	-0.780221	Zm00001d050380
5	104500001	104600000	29.2402	0.350137	-0.869496
5	10600001	10700000	3.36727	0.424203	-0.458733	Zm00001d013412	Zm00001d013413	Zm00001d013414
5	113100001	113200000	61.0616	0.390624	-0.90801	Zm00001d015723
5	138500001	138600000	2.1025	0.335153	0.0684835	Zm00001d016000
5	1500001	1600000	10.5554	0.370715	-0.972227	Zm00001d012875	Zm00001d012877	Zm00001d012878	Zm00001d012880	Zm00001d012881	Zm00001d012882	Zm00001d012883	Zm00001d012884	Zm00001d012885
5	1600001	1700000	6.03077	0.300157	-1.05945	Zm00001d012886	Zm00001d012887	Zm00001d012888	Zm00001d012889	Zm00001d012890	Zm00001d012891	Zm00001d012892	Zm00001d012893
5	165600001	165700000	7.11706	0.351388	-0.570474
5	20500001	20600000	1.7164	0.326615	1.02894	Zm00001d013798
5	21400001	21500000	2.05184	0.369929	0.654201	Zm00001d013819	Zm00001d013820	Zm00001d013821	Zm00001d013822	Zm00001d013823	Zm00001d013824	Zm00001d013825
5	25000001	25100000	1.86975	0.298058	0.655793	Zm00001d013927	Zm00001d013928
5	30100001	30200000	3.35205	0.282423	-0.13922	Zm00001d014037
5	38200001	38300000	1.94505	0.267224	0.602252
5	55300001	55400000	2.77766	0.358744	0.186271	Zm00001d014611	Zm00001d014612
5	62100001	62200000	3.47055	0.368416	-0.0860788	Zm00001d014764
5	62600001	62700000	1.71758	0.259389	1.04895	Zm00001d014771	Zm00001d014772	Zm00001d014773
5	67100001	67200000	1.90736	0.345611	0.815536	Zm00001d014893	Zm00001d014894	Zm00001d014895	Zm00001d014896	Zm00001d014897
5	67900001	68000000	1.78044	0.327419	0.708324	Zm00001d014912	Zm00001d014913
5	68000001	68100000	1.75827	0.375865	0.682185	Zm00001d014914	Zm00001d014915
5	86300001	86400000	2.70142	0.269401	0.186271	Zm00001d015362	Zm00001d015363	Zm00001d015364
5	86500001	86600000	3.09213	0.301707	0.00087105	Zm00001d015368	Zm00001d015369
5	88100001	88200000	6.66215	0.364708	-0.534233	Zm00001d015394	Zm00001d015395
6	115800001	115900000	5.06583	0.543382	-0.483862	Zm00001d037207	Zm00001d037208	Zm00001d037209
6	120100001	120200000	4.57087	0.47434	-0.45833	Zm00001d037304	Zm00001d037305
6	121600001	121700000	4.45076	0.44855	-0.366645
6	123400001	123500000	2.11521	0.350553	0.627611	Zm00001d037372	Zm00001d037375
6	125400001	125500000	2.22269	0.329796	0.406903	Zm00001d037438	Zm00001d037439	Zm00001d037442	Zm00001d037443	Zm00001d037444
6	127700001	127800000	1.73002	0.267671	0.785226
6	200001	300000	35.1229	0.466356	-1.17742	Zm00001d034965	Zm00001d034966
6	21500001	21600000	3.52342	0.293946	-0.286927	Zm00001d035328	Zm00001d035329
6	29000001	29100000	6.64992	0.253361	-0.606968
6	75900001	76000000	1.75468	0.250924	1.41981
6	76300001	76400000	2.13276	0.27407	0.628295
6	87400001	87500000	1.7711	0.392603	0.655793	Zm00001d036414	Zm00001d036415	Zm00001d036416
6	90100001	90200000	15.7384	0.432174	-1.37324	Zm00001d036482	Zm00001d036483	Zm00001d036484
7	10000001	10100000	2.23226	0.27358	0.556739	Zm00001d018942	Zm00001d018943
7	100300001	100400000	3.51515	0.319387	-0.263325	Zm00001d020210	Zm00001d020211	Zm00001d020213	Zm00001d020214
7	100900001	101000000	17.2322	0.278062	-1.59221	Zm00001d020225
7	10200001	10300000	3.68677	0.339849	-0.206165	Zm00001d018947	Zm00001d018948
7	134300001	134400000	1.74401	0.430217	0.629149	Zm00001d020837	Zm00001d020838	Zm00001d020839
7	134400001	134500000	4.05141	0.539781	-0.219426	Zm00001d020840	Zm00001d020843	Zm00001d020845	Zm00001d020847	Zm00001d020848
7	135300001	135400000	6.63438	0.588145	-0.498244	Zm00001d020881	Zm00001d020882
7	136900001	137000000	4.33931	0.486916	-0.253395	Zm00001d020929	Zm00001d020930	Zm00001d020931	Zm00001d020932	Zm00001d020933
7	137200001	137300000	3.57879	0.354475	-0.228012	Zm00001d020938	Zm00001d020939	Zm00001d020940	Zm00001d020941
7	149400001	149500000	2.84521	0.332849	0.106366	Zm00001d021342	Zm00001d021343	Zm00001d021344
7	162900001	163000000	2.00531	0.470364	0.0460541	Zm00001d021781	Zm00001d021782	Zm00001d021783	Zm00001d021784	Zm00001d021785	Zm00001d021786	Zm00001d021787	Zm00001d021788
7	166300001	166400000	7.10044	0.624896	-0.534233	Zm00001d021935	Zm00001d021936
7	168500001	168600000	16.9193	0.268847	-0.831234	Zm00001d022043	Zm00001d022044
7	172500001	172600000	2.05335	0.272019	0.520047	Zm00001d022194
7	26600001	26700000	4.74525	0.249011	-0.427024	Zm00001d019298	Zm00001d019299	Zm00001d019300
7	43000001	43100000	2.393	0.266674	0.472884	Zm00001d019564	Zm00001d019565
7	45600001	45700000	2.40755	0.262625	0.547596	Zm00001d019596	Zm00001d019597
7	45700001	45800000	2.28055	0.307116	0.614341
7	46700001	46800000	2.47571	0.286149	0.259791
7	46900001	47000000	2.82308	0.290248	0.172102	Zm00001d019629
7	47000001	47100000	2.78867	0.317731	0.198208	Zm00001d019631
7	47100001	47200000	3.94876	0.257555	-0.718853
7	47200001	47300000	3.48238	0.379819	-0.137574
7	47300001	47400000	3.3501	0.342897	-0.109928	Zm00001d019632	Zm00001d019635	Zm00001d019636
7	49500001	49600000	2.63642	0.274076	0.363627	Zm00001d019670
7	60000001	60100000	3.63475	0.316254	-0.152248
7	78900001	79000000	3.57233	0.293305	-0.152248
8	100300001	100400000	2.92596	0.461571	-0.559528	Zm00001d010126	Zm00001d010127
8	101700001	101800000	1.7094	0.252315	0.810355
8	102800001	102900000	2.04355	0.303949	0.837509	Zm00001d010171	Zm00001d010172
8	104700001	104800000	2.22441	0.401319	0.511847	Zm00001d010227	Zm00001d010228
8	106700001	106800000	2.40207	0.405136	0.38266	Zm00001d010266	Zm00001d010267	Zm00001d010268	Zm00001d010269	Zm00001d010270
8	112100001	112200000	4.49404	0.546253	-0.287616	Zm00001d010380
8	116300001	116400000	3.41412	0.485496	-0.119798	Zm00001d010461
8	119200001	119300000	1.75302	0.32218	0.734211	Zm00001d010525	Zm00001d010526
8	120100001	120200000	4.22457	0.557808	-0.253395	Zm00001d010547	Zm00001d010548	Zm00001d010550	Zm00001d010551	Zm00001d010552
8	127300001	127400000	2.62949	0.355693	0.269546	Zm00001d010762	Zm00001d010763	Zm00001d010764	Zm00001d010765	Zm00001d010766	Zm00001d010768
8	127500001	127600000	2.62936	0.348358	0.316866	Zm00001d010777	Zm00001d010778	Zm00001d010779	Zm00001d010780
8	131600001	131700000	5.10701	0.492051	-0.356815	Zm00001d010871	Zm00001d010872	Zm00001d010873
8	135300001	135400000	3.47552	0.496259	-0.14844	Zm00001d010969
8	137500001	137600000	5.06323	0.543241	-0.568603	Zm00001d011055	Zm00001d011056
8	139400001	139500000	5.79687	0.510408	-0.680486	Zm00001d011115	Zm00001d011117	Zm00001d011118	Zm00001d011119	Zm00001d011120
8	153100001	153200000	1.74788	0.254993	1.10764	Zm00001d011515	Zm00001d011517
8	165700001	165800000	1.95019	0.509777	0.406903	Zm00001d011981	Zm00001d011982
8	165800001	165900000	1.95019	0.509777	0.406903	Zm00001d011983	Zm00001d011984
8	167400001	167500000	2.79974	0.31055	0.184994	Zm00001d012059	Zm00001d012060
8	177200001	177300000	2.27453	0.605344	0.137556	Zm00001d012613	Zm00001d012614	Zm00001d012615	Zm00001d012616	Zm00001d012618	Zm00001d012619	Zm00001d012620
8	177600001	177700000	5.06397	0.636547	-0.391793	Zm00001d012640	Zm00001d012641
8	27200001	27300000	3.57233	0.296179	-0.152248	Zm00001d008958
8	44900001	45000000	2.26185	0.270317	0.377986
8	45600001	45700000	2.24283	0.278111	0.531426	Zm00001d009233	Zm00001d009234
8	56400001	56500000	2.09318	0.27794	0.49214
8	5900001	6000000	1.96592	0.260007	0.647361	Zm00001d008345	Zm00001d008346
8	63800001	63900000	2.26731	0.2815	0.377986	Zm00001d009424	Zm00001d009425
8	7100001	7200000	1.87172	0.346802	0.488446	Zm00001d008390	Zm00001d008391	Zm00001d008392	Zm00001d008393	Zm00001d008394	Zm00001d008395
8	73700001	73800000	2.65613	0.438262	0.168494
8	73900001	74000000	2.77003	0.402643	0.137556	Zm00001d009631	Zm00001d009632	Zm00001d009633	Zm00001d009634	Zm00001d009635	Zm00001d009636	Zm00001d009637	Zm00001d009638
8	76700001	76800000	2.20339	0.304934	0.142239
8	77500001	77600000	2.29682	0.386359	0.348816	Zm00001d009717
8	92000001	92100000	2.94793	0.395648	0.0749232	Zm00001d009951	Zm00001d009952
9	137400001	137500000	2.04794	0.377719	0.49214	Zm00001d047625	Zm00001d047626	Zm00001d047628	Zm00001d047630	Zm00001d047631	Zm00001d047632
9	142300001	142400000	2.22302	0.271223	0.228165	Zm00001d047808	Zm00001d047809	Zm00001d047810	Zm00001d047811	Zm00001d047812
9	144000001	144100000	3.33079	0.479733	-0.0722751	Zm00001d047875	Zm00001d047876	Zm00001d047877	Zm00001d047878
9	146800001	146900000	2.22268	0.329796	0.648422	Zm00001d047974	Zm00001d047975	Zm00001d047976	Zm00001d047977
9	147700001	147800000	2.21887	0.275008	0.551005	Zm00001d048004	Zm00001d048005
9	18800001	18900000	2.64224	0.273364	0.168494	Zm00001d045312	Zm00001d045313	Zm00001d045314	Zm00001d045315	Zm00001d045316	Zm00001d045317	Zm00001d045318	Zm00001d045319
9	24000001	24100000	2.93429	0.312608	-0.0305752	Zm00001d045482	Zm00001d045483
9	24300001	24400000	4.81652	0.462149	-0.322089	Zm00001d045488
9	24900001	25000000	8.1381	0.314125	-0.871681	Zm00001d045505	Zm00001d045506	Zm00001d045507
9	27300001	27400000	6.88004	0.39924	-0.534233	Zm00001d045583	Zm00001d045584
9	29500001	29600000	1.95014	0.304569	0.743334	Zm00001d045632
9	35100001	35200000	2.13485	0.298318	0.609058	Zm00001d045722	Zm00001d045723	Zm00001d045724
9	52800001	52900000	4.32143	0.42215	-0.253395	Zm00001d045988	Zm00001d045989	Zm00001d045990
9	53200001	53300000	4.212	0.350781	-0.56671
9	59600001	59700000	4.12955	0.425081	-0.219426	Zm00001d046048	Zm00001d046049	Zm00001d046050
9	68900001	69000000	4.54578	0.431324	-0.287616	Zm00001d046171	Zm00001d046172
9	76000001	76100000	2.82644	0.392852	0.129244	Zm00001d046242
9	77600001	77700000	1.77949	0.313318	0.922238	Zm00001d046277
9	79300001	79400000	3.49937	0.412995	-0.0860788	Zm00001d046300	Zm00001d046302
9	83200001	83300000	2.42916	0.301864	0.289719
9	83600001	83700000	2.70033	0.423464	0.250997	Zm00001d046356
9	92300001	92400000	1.82028	0.446287	0.657621	Zm00001d046493	Zm00001d046494	Zm00001d046496
9	94300001	94400000	3.47055	0.477197	-0.0860788	Zm00001d046532	Zm00001d046533
9	9700001	9800000	4.61022	0.359432	-0.500278	Zm00001d045000	Zm00001d045001	Zm00001d045002	Zm00001d045003
9	98000001	98100000	1.78643	0.307372	1.19685	Zm00001d046599
10	109200001	109300000	1.71258	0.416461	0.563915	Zm00001d025210
10	113900001	114000000	2.1291	0.263009	0.739377	Zm00001d025312
10	127000001	127100000	4.39968	0.302473	-0.436155	Zm00001d025712
10	127900001	128000000	2.44231	0.428179	0.351795	Zm00001d025734	Zm00001d025735	Zm00001d025737	Zm00001d025738
10	131800001	131900000	2.53626	0.507357	0.127469	Zm00001d025862	Zm00001d025863
10	147000001	147100000	3.49951	0.269862	-0.152248	Zm00001d026491
10	147100001	147200000	3.42555	0.355332	-0.116563	Zm00001d026492	Zm00001d026493	Zm00001d026494	Zm00001d026495	Zm00001d026498
10	148600001	148700000	3.44351	0.249822	-0.397828	Zm00001d026591	Zm00001d026592	Zm00001d026593	Zm00001d026594	Zm00001d026595	Zm00001d026597
10	21200001	21300000	1.74538	0.291871	1.04243	Zm00001d023795
10	23100001	23200000	2.2281	0.400481	-0.0998479
10	24600001	24700000	2.8715	0.396478	0.161585
10	24900001	25000000	2.72162	0.438367	-0.00659475
10	26100001	26200000	3.94487	0.423551	-0.482578	Zm00001d023878	Zm00001d023880	Zm00001d023881
10	30600001	30700000	5.42143	0.522039	-0.624343	Zm00001d023943
10	30700001	30800000	3.02424	0.473683	-0.200674
10	34100001	34200000	1.79297	0.384787	1.03686
10	36600001	36700000	3.6601	0.511262	-0.432976
10	36700001	36800000	2.89513	0.390971	-0.176817	Zm00001d024011
10	36900001	37000000	3.32265	0.629164	-0.152248	Zm00001d024014	Zm00001d024015
10	48100001	48200000	3.62872	0.464038	-0.119037
10	51200001	51300000	5.09124	0.52303	-0.356815	Zm00001d024159
10	52200001	52300000	5.09124	0.52303	-0.356815	Zm00001d024168
10	59200001	59300000	2.4535	0.29672	-0.549577	Zm00001d024242	Zm00001d024243	Zm00001d024244	Zm00001d024245
10	59900001	60000000	3.02872	0.327178	-0.220016	Zm00001d024257	Zm00001d024258	Zm00001d024260	Zm00001d024262
10	6000001	6100000	2.91706	0.26868	0.0432279	Zm00001d023451	Zm00001d023452	Zm00001d023453	Zm00001d023455	Zm00001d023456
10	61000001	61100000	2.25483	0.369256	0.377986	Zm00001d024274
10	61100001	61200000	4.27568	0.499813	-0.434895	Zm00001d024275
10	62200001	62300000	3.0313	0.531446	-0.00746711
10	62300001	62400000	1.99165	0.553133	0.617112	Zm00001d024291	Zm00001d024292	Zm00001d024293
10	64800001	64900000	1.72178	0.502355	0.858101	Zm00001d024327
10	65000001	65100000	7.3008	0.548896	-0.723428
10	66300001	66400000	5.76508	0.550874	-0.578252
10	72200001	72300000	1.90463	0.36648	0.934299	Zm00001d024467	Zm00001d024468	Zm00001d024469
10	75500001	75600000	2.06169	0.364475	0.605419	Zm00001d024515	Zm00001d024516
10	75700001	75800000	18.9488	0.513546	-1.07414	Zm00001d024518	Zm00001d024519
10	76900001	77000000	2.38265	0.281432	0.525786	Zm00001d024536	Zm00001d024537
10	80300001	80400000	4.16958	0.293001	-0.287616	Zm00001d024611	Zm00001d024612	Zm00001d024613	Zm00001d024614	Zm00001d024615	Zm00001d024617
