# Supplementary material for: Identification of Ear Morphology Genes in Maize (Zea mays L.) Using Selective Sweeps and Association Mapping
Source: Front Genet. 2020 Jul 20;11:747. doi: 10.3389/fgene.2020.00747 (PMC7384441; doi:10.3389/fgene.2020.00747)
Supplement: TABLE S3 — GO enrichment analysis of selected genes from Shaan A and B groups. [file Table_3.XLSX]

## Sheet: Sheet1
Table S3. GO enrichment analysis of selected genes from Shaan A group and Shaan B group
Shaan A group
GO accession	Term type	Term	GeneRatio	BgRatio	pvalue	p.adjust	qvalue	Entries
GO:0007009	BP	plasma membrane organization	69/263	202/43164	5.71798e-103	2.79037e-100	2.28117e-100	Zm00001d001978_P001/Zm00001d001978_P002/Zm00001d001978_P003/Zm00001d001978_P004/Zm00001d001978_P005/Zm00001d001978_P006/Zm00001d001978_P007/Zm00001d001978_P008/Zm00001d001978_P009/Zm00001d001978_P010/Zm00001d001978_P011/Zm00001d001978_P012/Zm00001d001978_P013/Zm00001d001978_P014/Zm00001d001978_P015/Zm00001d001978_P016/Zm00001d001978_P017/Zm00001d001978_P018/Zm00001d001978_P019/Zm00001d001978_P020…
GO:0051211	BP	anisotropic cell growth	10/263	40/43164	4.28739e-14	1.04612e-11	8.55222e-12	Zm00001d037214_P001/Zm00001d037214_P002/Zm00001d037214_P003/Zm00001d037214_P004/Zm00001d037214_P005/Zm00001d037214_P006/Zm00001d037214_P007/Zm00001d037214_P008/Zm00001d037214_P009/Zm00001d037214_P010
GO:0015714	BP	phosphoenolpyruvate transport	9/263	35/43164	6.20402e-13	1.00919e-10	8.25026e-11	Zm00001d020004_P001/Zm00001d020004_P002/Zm00001d020004_P003/Zm00001d020004_P004/Zm00001d020004_P005/Zm00001d020004_P006/Zm00001d020004_P007/Zm00001d020004_P008/Zm00001d020004_P009
GO:0015713	BP	phosphoglycerate transmembrane transport	9/263	40/43164	2.3397e-12	2.28355e-10	1.86684e-10	Zm00001d020004_P001/Zm00001d020004_P002/Zm00001d020004_P003/Zm00001d020004_P004/Zm00001d020004_P005/Zm00001d020004_P006/Zm00001d020004_P007/Zm00001d020004_P008/Zm00001d020004_P009
GO:0042873	BP	aldonate transmembrane transport	9/263	40/43164	2.3397e-12	2.28355e-10	1.86684e-10	Zm00001d020004_P001/Zm00001d020004_P002/Zm00001d020004_P003/Zm00001d020004_P004/Zm00001d020004_P005/Zm00001d020004_P006/Zm00001d020004_P007/Zm00001d020004_P008/Zm00001d020004_P009
GO:0015717	BP	triose phosphate transport	9/263	51/43164	2.45562e-11	1.71192e-09	1.39952e-09	Zm00001d020004_P001/Zm00001d020004_P002/Zm00001d020004_P003/Zm00001d020004_P004/Zm00001d020004_P005/Zm00001d020004_P006/Zm00001d020004_P007/Zm00001d020004_P008/Zm00001d020004_P009
GO:0035436	BP	triose phosphate transmembrane transport	9/263	51/43164	2.45562e-11	1.71192e-09	1.39952e-09	Zm00001d020004_P001/Zm00001d020004_P002/Zm00001d020004_P003/Zm00001d020004_P004/Zm00001d020004_P005/Zm00001d020004_P006/Zm00001d020004_P007/Zm00001d020004_P008/Zm00001d020004_P009
GO:1903825	BP	organic acid transmembrane transport	10/263	160/43164	6.06599e-08	3.28911e-06	2.6889e-06	Zm00001d020004_P001/Zm00001d020004_P002/Zm00001d020004_P003/Zm00001d020004_P004/Zm00001d020004_P005/Zm00001d020004_P006/Zm00001d020004_P007/Zm00001d020004_P008/Zm00001d020004_P009/Zm00001d046927_P001
GO:1905039	BP	carboxylic acid transmembrane transport	10/263	160/43164	6.06599e-08	3.28911e-06	2.6889e-06	Zm00001d020004_P001/Zm00001d020004_P002/Zm00001d020004_P003/Zm00001d020004_P004/Zm00001d020004_P005/Zm00001d020004_P006/Zm00001d020004_P007/Zm00001d020004_P008/Zm00001d020004_P009/Zm00001d046927_P001
GO:0010043	BP	response to zinc ion	12/263	275/43164	1.51398e-07	7.38823e-06	6.03999e-06	Zm00001d010954_P001/Zm00001d016358_P001/Zm00001d016358_P002/Zm00001d016358_P003/Zm00001d016358_P004/Zm00001d016358_P005/Zm00001d016358_P006/Zm00001d016358_P007/Zm00001d016358_P008/Zm00001d019350_P001/Zm00001d019489_P001/Zm00001d019489_P002
GO:0006750	BP	glutathione biosynthetic process	5/263	27/43164	5.84851e-07	2.59461e-05	2.12113e-05	Zm00001d010950_P001/Zm00001d010950_P002/Zm00001d010950_P003/Zm00001d010950_P004/Zm00001d010950_P005
GO:0019184	BP	nonribosomal peptide biosynthetic process	5/263	28/43164	7.08455e-07	2.88105e-05	2.3553e-05	Zm00001d010950_P001/Zm00001d010950_P002/Zm00001d010950_P003/Zm00001d010950_P004/Zm00001d010950_P005
GO:0015718	BP	monocarboxylic acid transport	9/263	173/43164	1.31019e-06	4.91827e-05	4.02076e-05	Zm00001d020004_P001/Zm00001d020004_P002/Zm00001d020004_P003/Zm00001d020004_P004/Zm00001d020004_P005/Zm00001d020004_P006/Zm00001d020004_P007/Zm00001d020004_P008/Zm00001d020004_P009
GO:0030244	BP	cellulose biosynthetic process	10/263	229/43164	1.65504e-06	5.00019e-05	4.08773e-05	Zm00001d037214_P001/Zm00001d037214_P002/Zm00001d037214_P003/Zm00001d037214_P004/Zm00001d037214_P005/Zm00001d037214_P006/Zm00001d037214_P007/Zm00001d037214_P008/Zm00001d037214_P009/Zm00001d037214_P010
GO:0051274	BP	beta-glucan biosynthetic process	10/263	233/43164	1.93327e-06	5.00019e-05	4.08773e-05	Zm00001d037214_P001/Zm00001d037214_P002/Zm00001d037214_P003/Zm00001d037214_P004/Zm00001d037214_P005/Zm00001d037214_P006/Zm00001d037214_P007/Zm00001d037214_P008/Zm00001d037214_P009/Zm00001d037214_P010
GO:0009700	BP	indole phytoalexin biosynthetic process	5/263	34/43164	1.94679e-06	5.00019e-05	4.08773e-05	Zm00001d010950_P001/Zm00001d010950_P002/Zm00001d010950_P003/Zm00001d010950_P004/Zm00001d010950_P005
GO:0046217	BP	indole phytoalexin metabolic process	5/263	34/43164	1.94679e-06	5.00019e-05	4.08773e-05	Zm00001d010950_P001/Zm00001d010950_P002/Zm00001d010950_P003/Zm00001d010950_P004/Zm00001d010950_P005
GO:0052314	BP	phytoalexin metabolic process	5/263	34/43164	1.94679e-06	5.00019e-05	4.08773e-05	Zm00001d010950_P001/Zm00001d010950_P002/Zm00001d010950_P003/Zm00001d010950_P004/Zm00001d010950_P005
GO:0052315	BP	phytoalexin biosynthetic process	5/263	34/43164	1.94679e-06	5.00019e-05	4.08773e-05	Zm00001d010950_P001/Zm00001d010950_P002/Zm00001d010950_P003/Zm00001d010950_P004/Zm00001d010950_P005
GO:0009403	BP	toxin biosynthetic process	5/263	35/43164	2.25999e-06	5.51437e-05	4.50808e-05	Zm00001d010950_P001/Zm00001d010950_P002/Zm00001d010950_P003/Zm00001d010950_P004/Zm00001d010950_P005
GO:1901264	BP	carbohydrate derivative transport	9/263	194/43164	3.36595e-06	7.82182e-05	6.39446e-05	Zm00001d020004_P001/Zm00001d020004_P002/Zm00001d020004_P003/Zm00001d020004_P004/Zm00001d020004_P005/Zm00001d020004_P006/Zm00001d020004_P007/Zm00001d020004_P008/Zm00001d020004_P009
GO:0030243	BP	cellulose metabolic process	10/263	260/43164	5.11873e-06	0.000113543	9.28229e-05	Zm00001d037214_P001/Zm00001d037214_P002/Zm00001d037214_P003/Zm00001d037214_P004/Zm00001d037214_P005/Zm00001d037214_P006/Zm00001d037214_P007/Zm00001d037214_P008/Zm00001d037214_P009/Zm00001d037214_P010
GO:0051273	BP	beta-glucan metabolic process	10/263	264/43164	5.85354e-06	0.000124197	0.000101533	Zm00001d037214_P001/Zm00001d037214_P002/Zm00001d037214_P003/Zm00001d037214_P004/Zm00001d037214_P005/Zm00001d037214_P006/Zm00001d037214_P007/Zm00001d037214_P008/Zm00001d037214_P009/Zm00001d037214_P010
GO:0034219	BP	carbohydrate transmembrane transport	9/263	223/43164	1.03758e-05	0.000210975	0.000172475	Zm00001d020004_P001/Zm00001d020004_P002/Zm00001d020004_P003/Zm00001d020004_P004/Zm00001d020004_P005/Zm00001d020004_P006/Zm00001d020004_P007/Zm00001d020004_P008/Zm00001d020004_P009
GO:0008643	BP	carbohydrate transport	9/263	238/43164	1.74059e-05	0.000339764	0.000277762	Zm00001d020004_P001/Zm00001d020004_P002/Zm00001d020004_P003/Zm00001d020004_P004/Zm00001d020004_P005/Zm00001d020004_P006/Zm00001d020004_P007/Zm00001d020004_P008/Zm00001d020004_P009
GO:0009404	BP	toxin metabolic process	5/263	54/43164	2.00328e-05	0.000376	0.000307385	Zm00001d010950_P001/Zm00001d010950_P002/Zm00001d010950_P003/Zm00001d010950_P004/Zm00001d010950_P005
GO:0015748	BP	organophosphate ester transport	9/263	245/43164	2.18736e-05	0.000385354	0.000315032	Zm00001d020004_P001/Zm00001d020004_P002/Zm00001d020004_P003/Zm00001d020004_P004/Zm00001d020004_P005/Zm00001d020004_P006/Zm00001d020004_P007/Zm00001d020004_P008/Zm00001d020004_P009
GO:0007030	BP	Golgi organization	8/263	188/43164	2.21105e-05	0.000385354	0.000315032	Zm00001d053765_P001/Zm00001d053765_P002/Zm00001d053765_P003/Zm00001d053765_P004/Zm00001d053765_P005/Zm00001d053765_P006/Zm00001d053765_P007/Zm00001d053765_P008
GO:0016144	BP	S-glycoside biosynthetic process	5/263	58/43164	2.84548e-05	0.000447934	0.000366193	Zm00001d010950_P001/Zm00001d010950_P002/Zm00001d010950_P003/Zm00001d010950_P004/Zm00001d010950_P005
GO:0019758	BP	glycosinolate biosynthetic process	5/263	58/43164	2.84548e-05	0.000447934	0.000366193	Zm00001d010950_P001/Zm00001d010950_P002/Zm00001d010950_P003/Zm00001d010950_P004/Zm00001d010950_P005
GO:0019761	BP	glucosinolate biosynthetic process	5/263	58/43164	2.84548e-05	0.000447934	0.000366193	Zm00001d010950_P001/Zm00001d010950_P002/Zm00001d010950_P003/Zm00001d010950_P004/Zm00001d010950_P005
GO:0019305	BP	dTDP-rhamnose biosynthetic process	4/263	30/43164	3.25882e-05	0.00048191	0.000393969	Zm00001d040667_P001/Zm00001d040667_P002/Zm00001d040667_P003/Zm00001d040667_P004
GO:0046383	BP	dTDP-rhamnose metabolic process	4/263	30/43164	3.25882e-05	0.00048191	0.000393969	Zm00001d040667_P001/Zm00001d040667_P002/Zm00001d040667_P003/Zm00001d040667_P004
GO:0031123	BP	RNA 3'-end processing	12/263	469/43164	3.59136e-05	0.000515466	0.000421401	Zm00001d025763_P002/Zm00001d025763_P003/Zm00001d025763_P007/Zm00001d038093_P001/Zm00001d038093_P002/Zm00001d038093_P003/Zm00001d038093_P004/Zm00001d038093_P005/Zm00001d038093_P006/Zm00001d038093_P007/Zm00001d038093_P008/Zm00001d038093_P009
GO:0009250	BP	glucan biosynthetic process	10/263	351/43164	6.65363e-05	0.000927706	0.000758414	Zm00001d037214_P001/Zm00001d037214_P002/Zm00001d037214_P003/Zm00001d037214_P004/Zm00001d037214_P005/Zm00001d037214_P006/Zm00001d037214_P007/Zm00001d037214_P008/Zm00001d037214_P009/Zm00001d037214_P010
GO:0015849	BP	organic acid transport	10/263	383/43164	0.000135914	0.00179259	0.00146547	Zm00001d020004_P001/Zm00001d020004_P002/Zm00001d020004_P003/Zm00001d020004_P004/Zm00001d020004_P005/Zm00001d020004_P006/Zm00001d020004_P007/Zm00001d020004_P008/Zm00001d020004_P009/Zm00001d046927_P001
GO:0046942	BP	carboxylic acid transport	10/263	383/43164	0.000135914	0.00179259	0.00146547	Zm00001d020004_P001/Zm00001d020004_P002/Zm00001d020004_P003/Zm00001d020004_P004/Zm00001d020004_P005/Zm00001d020004_P006/Zm00001d020004_P007/Zm00001d020004_P008/Zm00001d020004_P009/Zm00001d046927_P001
GO:0009625	BP	response to insect	5/263	82/43164	0.000150452	0.00193212	0.00157954	Zm00001d010950_P001/Zm00001d010950_P002/Zm00001d010950_P003/Zm00001d010950_P004/Zm00001d010950_P005
GO:0098656	BP	anion transmembrane transport	10/263	407/43164	0.000221439	0.00277083	0.0022652	Zm00001d020004_P001/Zm00001d020004_P002/Zm00001d020004_P003/Zm00001d020004_P004/Zm00001d020004_P005/Zm00001d020004_P006/Zm00001d020004_P007/Zm00001d020004_P008/Zm00001d020004_P009/Zm00001d046927_P001
GO:0042732	BP	D-xylose metabolic process	4/263	50/43164	0.000248887	0.00303642	0.00248232	Zm00001d040667_P001/Zm00001d040667_P002/Zm00001d040667_P003/Zm00001d040667_P004
GO:0042398	BP	cellular modified amino acid biosynthetic process	7/263	228/43164	0.000532263	0.00621812	0.00508341	Zm00001d010950_P001/Zm00001d010950_P002/Zm00001d010950_P003/Zm00001d010950_P004/Zm00001d010950_P005/Zm00001d021629_P002/Zm00001d044910_P001
GO:0010158	BP	abaxial cell fate specification	4/263	61/43164	0.000535166	0.00621812	0.00508341	Zm00001d043922_P001/Zm00001d043922_P002/Zm00001d043922_P003/Zm00001d043922_P004
GO:0044272	BP	sulfur compound biosynthetic process	8/263	316/43164	0.000770351	0.00874259	0.0071472	Zm00001d010950_P001/Zm00001d010950_P002/Zm00001d010950_P003/Zm00001d010950_P004/Zm00001d010950_P005/Zm00001d021629_P002/Zm00001d044228_P001/Zm00001d044228_P002
GO:1901659	BP	glycosyl compound biosynthetic process	7/263	247/43164	0.000851869	0.009448	0.00772388	Zm00001d010950_P001/Zm00001d010950_P002/Zm00001d010950_P003/Zm00001d010950_P004/Zm00001d010950_P005/Zm00001d021629_P002/Zm00001d051157_P001
GO:0009644	BP	response to high light intensity	7/263	248/43164	0.000872141	0.00945789	0.00773197	Zm00001d010529_P001/Zm00001d010529_P002/Zm00001d010529_P003/Zm00001d010529_P004/Zm00001d010529_P005/Zm00001d010529_P007/Zm00001d010529_P008
GO:0002213	BP	defense response to insect	5/263	125/43164	0.00104619	0.0110987	0.00907334	Zm00001d010950_P001/Zm00001d010950_P002/Zm00001d010950_P003/Zm00001d010950_P004/Zm00001d010950_P005
GO:0042435	BP	indole-containing compound biosynthetic process	5/263	133/43164	0.00137845	0.0143125	0.0117007	Zm00001d010950_P001/Zm00001d010950_P002/Zm00001d010950_P003/Zm00001d010950_P004/Zm00001d010950_P005
GO:0006772	BP	thiamine metabolic process	2/263	10/43164	0.00161148	0.0160491	0.0131203	Zm00001d044228_P001/Zm00001d044228_P002
GO:0042723	BP	thiamine-containing compound metabolic process	2/263	10/43164	0.00161148	0.0160491	0.0131203	Zm00001d044228_P001/Zm00001d044228_P002
GO:0009226	BP	nucleotide-sugar biosynthetic process	4/263	83/43164	0.00169748	0.0165674	0.0135441	Zm00001d040667_P001/Zm00001d040667_P002/Zm00001d040667_P003/Zm00001d040667_P004
GO:0046337	BP	phosphatidylethanolamine metabolic process	2/263	13/43164	0.00275974	0.0262544	0.0214634	Zm00001d052378_P001/Zm00001d052378_P002
GO:0007035	BP	vacuolar acidification	3/263	46/43164	0.0027976	0.0262544	0.0214634	Zm00001d053765_P004/Zm00001d053765_P005/Zm00001d053765_P007
GO:0019321	BP	pentose metabolic process	4/263	98/43164	0.00310813	0.0275301	0.0225063	Zm00001d040667_P001/Zm00001d040667_P002/Zm00001d040667_P003/Zm00001d040667_P004
GO:0006369	BP	termination of RNA polymerase II transcription	3/263	48/43164	0.00315919	0.0275301	0.0225063	Zm00001d025763_P002/Zm00001d025763_P003/Zm00001d025763_P007
GO:0045851	BP	pH reduction	3/263	48/43164	0.00315919	0.0275301	0.0225063	Zm00001d053765_P004/Zm00001d053765_P005/Zm00001d053765_P007
GO:0051452	BP	intracellular pH reduction	3/263	48/43164	0.00315919	0.0275301	0.0225063	Zm00001d053765_P004/Zm00001d053765_P005/Zm00001d053765_P007
GO:0015988	BP	energy coupled proton transmembrane transport, against electrochemical gradient	3/263	55/43164	0.0046445	0.037156	0.0303756	Zm00001d053765_P004/Zm00001d053765_P005/Zm00001d053765_P007
GO:0015991	BP	ATP hydrolysis coupled proton transport	3/263	55/43164	0.0046445	0.037156	0.0303756	Zm00001d053765_P004/Zm00001d053765_P005/Zm00001d053765_P007
GO:0090662	BP	ATP hydrolysis coupled transmembrane transport	3/263	55/43164	0.0046445	0.037156	0.0303756	Zm00001d053765_P004/Zm00001d053765_P005/Zm00001d053765_P007
GO:0099131	BP	ATP hydrolysis coupled ion transmembrane transport	3/263	55/43164	0.0046445	0.037156	0.0303756	Zm00001d053765_P004/Zm00001d053765_P005/Zm00001d053765_P007
GO:0099132	BP	ATP hydrolysis coupled cation transmembrane transport	3/263	55/43164	0.0046445	0.037156	0.0303756	Zm00001d053765_P004/Zm00001d053765_P005/Zm00001d053765_P007
GO:0048025	BP	negative regulation of mRNA splicing, via spliceosome	3/263	58/43164	0.00539001	0.0393873	0.0321997	Zm00001d025763_P002/Zm00001d025763_P003/Zm00001d025763_P007
GO:0050686	BP	negative regulation of mRNA processing	3/263	58/43164	0.00539001	0.0393873	0.0321997	Zm00001d025763_P002/Zm00001d025763_P003/Zm00001d025763_P007
GO:0016143	BP	S-glycoside metabolic process	5/263	184/43164	0.00556091	0.0393873	0.0321997	Zm00001d010950_P001/Zm00001d010950_P002/Zm00001d010950_P003/Zm00001d010950_P004/Zm00001d010950_P005
GO:0019757	BP	glycosinolate metabolic process	5/263	184/43164	0.00556091	0.0393873	0.0321997	Zm00001d010950_P001/Zm00001d010950_P002/Zm00001d010950_P003/Zm00001d010950_P004/Zm00001d010950_P005
GO:0019760	BP	glucosinolate metabolic process	5/263	184/43164	0.00556091	0.0393873	0.0321997	Zm00001d010950_P001/Zm00001d010950_P002/Zm00001d010950_P003/Zm00001d010950_P004/Zm00001d010950_P005
GO:0033119	BP	negative regulation of RNA splicing	3/263	59/43164	0.00565351	0.0393873	0.0321997	Zm00001d025763_P002/Zm00001d025763_P003/Zm00001d025763_P007
GO:0006977	BP	DNA damage response, signal transduction by p53 class mediator resulting in cell cycle arrest	3/263	61/43164	0.00620339	0.0393873	0.0321997	Zm00001d019350_P001/Zm00001d036651_P004/Zm00001d036651_P005
GO:0071158	BP	positive regulation of cell cycle arrest	3/263	61/43164	0.00620339	0.0393873	0.0321997	Zm00001d019350_P001/Zm00001d036651_P004/Zm00001d036651_P005
GO:0072401	BP	signal transduction involved in DNA integrity checkpoint	3/263	61/43164	0.00620339	0.0393873	0.0321997	Zm00001d019350_P001/Zm00001d036651_P004/Zm00001d036651_P005
GO:0072413	BP	signal transduction involved in mitotic cell cycle checkpoint	3/263	61/43164	0.00620339	0.0393873	0.0321997	Zm00001d019350_P001/Zm00001d036651_P004/Zm00001d036651_P005
GO:0072422	BP	signal transduction involved in DNA damage checkpoint	3/263	61/43164	0.00620339	0.0393873	0.0321997	Zm00001d019350_P001/Zm00001d036651_P004/Zm00001d036651_P005
GO:0072431	BP	signal transduction involved in mitotic G1 DNA damage checkpoint	3/263	61/43164	0.00620339	0.0393873	0.0321997	Zm00001d019350_P001/Zm00001d036651_P004/Zm00001d036651_P005
GO:1902400	BP	intracellular signal transduction involved in G1 DNA damage checkpoint	3/263	61/43164	0.00620339	0.0393873	0.0321997	Zm00001d019350_P001/Zm00001d036651_P004/Zm00001d036651_P005
GO:1902402	BP	signal transduction involved in mitotic DNA damage checkpoint	3/263	61/43164	0.00620339	0.0393873	0.0321997	Zm00001d019350_P001/Zm00001d036651_P004/Zm00001d036651_P005
GO:1902403	BP	signal transduction involved in mitotic DNA integrity checkpoint	3/263	61/43164	0.00620339	0.0393873	0.0321997	Zm00001d019350_P001/Zm00001d036651_P004/Zm00001d036651_P005
GO:0006749	BP	glutathione metabolic process	5/263	189/43164	0.0062148	0.0393873	0.0321997	Zm00001d010950_P001/Zm00001d010950_P002/Zm00001d010950_P003/Zm00001d010950_P004/Zm00001d010950_P005
GO:0031571	BP	mitotic G1 DNA damage checkpoint	3/263	66/43164	0.0077139	0.0470548	0.038468	Zm00001d019350_P001/Zm00001d036651_P004/Zm00001d036651_P005
GO:0044783	BP	G1 DNA damage checkpoint	3/263	66/43164	0.0077139	0.0470548	0.038468	Zm00001d019350_P001/Zm00001d036651_P004/Zm00001d036651_P005
GO:0044819	BP	mitotic G1/S transition checkpoint	3/263	66/43164	0.0077139	0.0470548	0.038468	Zm00001d019350_P001/Zm00001d036651_P004/Zm00001d036651_P005
GO:0005835	CC	fatty acid synthase complex	9/368	23/63631	4.99362e-15	4.49426e-13	3.62695e-13	Zm00001d019926_P001/Zm00001d019926_P002/Zm00001d019926_P003/Zm00001d019926_P004/Zm00001d019926_P006/Zm00001d019926_P007/Zm00001d019926_P008/Zm00001d019926_P009/Zm00001d019926_P010
GO:0016471	CC	vacuolar proton-transporting V-type ATPase complex	4/368	40/63631	8.5322e-05	0.00255966	0.00206569	Zm00001d041882_P003/Zm00001d053765_P004/Zm00001d053765_P005/Zm00001d053765_P007
GO:0033176	CC	proton-transporting V-type ATPase complex	4/368	40/63631	8.5322e-05	0.00255966	0.00206569	Zm00001d041882_P003/Zm00001d053765_P004/Zm00001d053765_P005/Zm00001d053765_P007
GO:0020011	CC	apicoplast	5/368	82/63631	0.000119246	0.00268303	0.00216526	Zm00001d019926_P003/Zm00001d019926_P006/Zm00001d019926_P007/Zm00001d019926_P009/Zm00001d019926_P010
GO:0009528	CC	plastid inner membrane	9/368	341/63631	0.000189185	0.00340534	0.00274817	Zm00001d020004_P001/Zm00001d020004_P002/Zm00001d020004_P003/Zm00001d020004_P004/Zm00001d020004_P005/Zm00001d020004_P006/Zm00001d020004_P007/Zm00001d020004_P008/Zm00001d020004_P009
GO:0000221	CC	vacuolar proton-transporting V-type ATPase, V1 domain	3/368	25/63631	0.000401478	0.00516186	0.00416571	Zm00001d053765_P004/Zm00001d053765_P005/Zm00001d053765_P007
GO:0033180	CC	proton-transporting V-type ATPase, V1 domain	3/368	25/63631	0.000401478	0.00516186	0.00416571	Zm00001d053765_P004/Zm00001d053765_P005/Zm00001d053765_P007
GO:0033178	CC	proton-transporting two-sector ATPase complex, catalytic domain	3/368	40/63631	0.00161745	0.0181963	0.0146848	Zm00001d053765_P004/Zm00001d053765_P005/Zm00001d053765_P007
GO:0016469	CC	proton-transporting two-sector ATPase complex	4/368	106/63631	0.00343962	0.0343962	0.0277584	Zm00001d041882_P003/Zm00001d053765_P004/Zm00001d053765_P005/Zm00001d053765_P007
GO:0009670	MF	triose-phosphate:phosphate antiporter activity	9/142	18/29469	5.07424e-17	5.48018e-15	4.11281e-15	Zm00001d020004_P001/Zm00001d020004_P002/Zm00001d020004_P003/Zm00001d020004_P004/Zm00001d020004_P005/Zm00001d020004_P006/Zm00001d020004_P007/Zm00001d020004_P008/Zm00001d020004_P009
GO:0015121	MF	phosphoenolpyruvate:phosphate antiporter activity	9/142	21/29469	3.03037e-16	8.18201e-15	6.1405e-15	Zm00001d020004_P001/Zm00001d020004_P002/Zm00001d020004_P003/Zm00001d020004_P004/Zm00001d020004_P005/Zm00001d020004_P006/Zm00001d020004_P007/Zm00001d020004_P008/Zm00001d020004_P009
GO:0015355	MF	secondary active monocarboxylate transmembrane transporter activity	9/142	21/29469	3.03037e-16	8.18201e-15	6.1405e-15	Zm00001d020004_P001/Zm00001d020004_P002/Zm00001d020004_P003/Zm00001d020004_P004/Zm00001d020004_P005/Zm00001d020004_P006/Zm00001d020004_P007/Zm00001d020004_P008/Zm00001d020004_P009
GO:0089721	MF	phosphoenolpyruvate transmembrane transporter activity	9/142	21/29469	3.03037e-16	8.18201e-15	6.1405e-15	Zm00001d020004_P001/Zm00001d020004_P002/Zm00001d020004_P003/Zm00001d020004_P004/Zm00001d020004_P005/Zm00001d020004_P006/Zm00001d020004_P007/Zm00001d020004_P008/Zm00001d020004_P009
GO:0016631	MF	enoyl-[acyl-carrier-protein] reductase activity	9/142	23/29469	8.35679e-16	1.80507e-14	1.35468e-14	Zm00001d019926_P001/Zm00001d019926_P002/Zm00001d019926_P003/Zm00001d019926_P004/Zm00001d019926_P006/Zm00001d019926_P007/Zm00001d019926_P008/Zm00001d019926_P009/Zm00001d019926_P010
GO:0015120	MF	phosphoglycerate transmembrane transporter activity	9/142	40/29469	2.6093e-13	4.02578e-12	3.0213e-12	Zm00001d020004_P001/Zm00001d020004_P002/Zm00001d020004_P003/Zm00001d020004_P004/Zm00001d020004_P005/Zm00001d020004_P006/Zm00001d020004_P007/Zm00001d020004_P008/Zm00001d020004_P009
GO:0042879	MF	aldonate transmembrane transporter activity	9/142	40/29469	2.6093e-13	4.02578e-12	3.0213e-12	Zm00001d020004_P001/Zm00001d020004_P002/Zm00001d020004_P003/Zm00001d020004_P004/Zm00001d020004_P005/Zm00001d020004_P006/Zm00001d020004_P007/Zm00001d020004_P008/Zm00001d020004_P009
GO:0015301	MF	anion:anion antiporter activity	9/142	47/29469	1.26379e-12	1.70612e-11	1.28042e-11	Zm00001d020004_P001/Zm00001d020004_P002/Zm00001d020004_P003/Zm00001d020004_P004/Zm00001d020004_P005/Zm00001d020004_P006/Zm00001d020004_P007/Zm00001d020004_P008/Zm00001d020004_P009
GO:0071917	MF	triose-phosphate transmembrane transporter activity	9/142	51/29469	2.77604e-12	3.33125e-11	2.50006e-11	Zm00001d020004_P001/Zm00001d020004_P002/Zm00001d020004_P003/Zm00001d020004_P004/Zm00001d020004_P005/Zm00001d020004_P006/Zm00001d020004_P007/Zm00001d020004_P008/Zm00001d020004_P009
GO:0008028	MF	monocarboxylic acid transmembrane transporter activity	9/142	68/29469	4.19615e-11	4.53184e-10	3.40109e-10	Zm00001d020004_P001/Zm00001d020004_P002/Zm00001d020004_P003/Zm00001d020004_P004/Zm00001d020004_P005/Zm00001d020004_P006/Zm00001d020004_P007/Zm00001d020004_P008/Zm00001d020004_P009
GO:0016628	MF	oxidoreductase activity, acting on the CH-CH group of donors, NAD or NADP as acceptor	9/142	86/29469	3.63914e-10	3.57297e-09	2.68147e-09	Zm00001d019926_P001/Zm00001d019926_P002/Zm00001d019926_P003/Zm00001d019926_P004/Zm00001d019926_P006/Zm00001d019926_P007/Zm00001d019926_P008/Zm00001d019926_P009/Zm00001d019926_P010
GO:0004386	MF	helicase activity	14/142	314/29469	4.29604e-10	3.86644e-09	2.90171e-09	Zm00001d012661_P001/Zm00001d012661_P002/Zm00001d012661_P003/Zm00001d012661_P004/Zm00001d012661_P005/Zm00001d012661_P007/Zm00001d012661_P008/Zm00001d012661_P010/Zm00001d012661_P012/Zm00001d012661_P013/Zm00001d012661_P015/Zm00001d012661_P016/Zm00001d012661_P018/Zm00001d042818_P001
GO:0015144	MF	carbohydrate transmembrane transporter activity	9/142	112/29469	3.91187e-09	3.24986e-08	2.43898e-08	Zm00001d020004_P001/Zm00001d020004_P002/Zm00001d020004_P003/Zm00001d020004_P004/Zm00001d020004_P005/Zm00001d020004_P006/Zm00001d020004_P007/Zm00001d020004_P008/Zm00001d020004_P009
GO:0015605	MF	organophosphate ester transmembrane transporter activity	9/142	164/29469	1.09008e-07	8.40922e-07	6.31101e-07	Zm00001d020004_P001/Zm00001d020004_P002/Zm00001d020004_P003/Zm00001d020004_P004/Zm00001d020004_P005/Zm00001d020004_P006/Zm00001d020004_P007/Zm00001d020004_P008/Zm00001d020004_P009
GO:1901505	MF	carbohydrate derivative transmembrane transporter activity	9/142	213/29469	9.89626e-07	7.12531e-06	5.34745e-06	Zm00001d020004_P001/Zm00001d020004_P002/Zm00001d020004_P003/Zm00001d020004_P004/Zm00001d020004_P005/Zm00001d020004_P006/Zm00001d020004_P007/Zm00001d020004_P008/Zm00001d020004_P009
GO:0016627	MF	oxidoreductase activity, acting on the CH-CH group of donors	9/142	223/29469	1.44726e-06	9.22908e-06	6.9263e-06	Zm00001d019926_P001/Zm00001d019926_P002/Zm00001d019926_P003/Zm00001d019926_P004/Zm00001d019926_P006/Zm00001d019926_P007/Zm00001d019926_P008/Zm00001d019926_P009/Zm00001d019926_P010
GO:0099516	MF	ion antiporter activity	10/142	288/29469	1.45272e-06	9.22908e-06	6.9263e-06	Zm00001d020004_P001/Zm00001d020004_P002/Zm00001d020004_P003/Zm00001d020004_P004/Zm00001d020004_P005/Zm00001d020004_P006/Zm00001d020004_P007/Zm00001d020004_P008/Zm00001d020004_P009/Zm00001d021629_P002
GO:0015297	MF	antiporter activity	10/142	290/29469	1.54589e-06	9.27533e-06	6.96102e-06	Zm00001d020004_P001/Zm00001d020004_P002/Zm00001d020004_P003/Zm00001d020004_P004/Zm00001d020004_P005/Zm00001d020004_P006/Zm00001d020004_P007/Zm00001d020004_P008/Zm00001d020004_P009/Zm00001d021629_P002
GO:0005342	MF	organic acid transmembrane transporter activity	9/142	235/29469	2.22808e-06	1.20316e-05	9.0296e-06	Zm00001d020004_P001/Zm00001d020004_P002/Zm00001d020004_P003/Zm00001d020004_P004/Zm00001d020004_P005/Zm00001d020004_P006/Zm00001d020004_P007/Zm00001d020004_P008/Zm00001d020004_P009
GO:0046943	MF	carboxylic acid transmembrane transporter activity	9/142	235/29469	2.22808e-06	1.20316e-05	9.0296e-06	Zm00001d020004_P001/Zm00001d020004_P002/Zm00001d020004_P003/Zm00001d020004_P004/Zm00001d020004_P005/Zm00001d020004_P006/Zm00001d020004_P007/Zm00001d020004_P008/Zm00001d020004_P009
GO:0008514	MF	organic anion transmembrane transporter activity	9/142	315/29469	2.34139e-05	0.000113118	8.48938e-05	Zm00001d020004_P001/Zm00001d020004_P002/Zm00001d020004_P003/Zm00001d020004_P004/Zm00001d020004_P005/Zm00001d020004_P006/Zm00001d020004_P007/Zm00001d020004_P008/Zm00001d020004_P009
GO:0008460	MF	dTDP-glucose 4,6-dehydratase activity	4/142	35/29469	2.409e-05	0.000113118	8.48938e-05	Zm00001d040667_P001/Zm00001d040667_P002/Zm00001d040667_P003/Zm00001d040667_P004
GO:0048040	MF	UDP-glucuronate decarboxylase activity	4/142	35/29469	2.409e-05	0.000113118	8.48938e-05	Zm00001d040667_P001/Zm00001d040667_P002/Zm00001d040667_P003/Zm00001d040667_P004
GO:0016831	MF	carboxy-lyase activity	4/142	133/29469	0.00398307	0.0179238	0.0134516	Zm00001d040667_P001/Zm00001d040667_P002/Zm00001d040667_P003/Zm00001d040667_P004
Shaan B group
GO accession	Term type	Term	GeneRatio	BgRatio	pvalue	p.adjust	qvalue	Entries
GO:0000919	BP	cell plate assembly	79/732	211/43164	5.47999e-84	7.40346e-81	5.88378e-81	Zm00001d041632_P002/Zm00001d041632_P003/Zm00001d041632_P004/Zm00001d041632_P005/Zm00001d041632_P007/Zm00001d041632_P009/Zm00001d043093_P001/Zm00001d043093_P002/Zm00001d043093_P003/Zm00001d043093_P004/Zm00001d043093_P005/Zm00001d043093_P006/Zm00001d043093_P007/Zm00001d043093_P010/Zm00001d043093_P012/Zm00001d043093_P013/Zm00001d043093_P016/Zm00001d043093_P018/Zm00001d043093_P019/Zm00001d043093_P020…
GO:0009920	BP	cell plate formation involved in plant-type cell wall biogenesis	73/732	183/43164	4.60712e-80	3.11211e-77	2.4733e-77	Zm00001d043093_P001/Zm00001d043093_P002/Zm00001d043093_P003/Zm00001d043093_P004/Zm00001d043093_P005/Zm00001d043093_P006/Zm00001d043093_P007/Zm00001d043093_P010/Zm00001d043093_P012/Zm00001d043093_P013/Zm00001d043093_P016/Zm00001d043093_P018/Zm00001d043093_P019/Zm00001d043093_P020/Zm00001d043093_P021/Zm00001d043093_P022/Zm00001d043093_P023/Zm00001d043093_P025/Zm00001d043093_P026/Zm00001d043093_P028…
GO:0000911	BP	cytokinesis by cell plate formation	79/732	447/43164	1.1839e-55	5.33152e-53	4.23713e-53	Zm00001d041632_P002/Zm00001d041632_P003/Zm00001d041632_P004/Zm00001d041632_P005/Zm00001d041632_P007/Zm00001d041632_P009/Zm00001d043093_P001/Zm00001d043093_P002/Zm00001d043093_P003/Zm00001d043093_P004/Zm00001d043093_P005/Zm00001d043093_P006/Zm00001d043093_P007/Zm00001d043093_P010/Zm00001d043093_P012/Zm00001d043093_P013/Zm00001d043093_P016/Zm00001d043093_P018/Zm00001d043093_P019/Zm00001d043093_P020…
GO:0010215	BP	cellulose microfibril organization	19/732	22/43164	2.65891e-31	8.98048e-29	7.13708e-29	Zm00001d019670_P001/Zm00001d019670_P003/Zm00001d019670_P005/Zm00001d019670_P007/Zm00001d019670_P009/Zm00001d019670_P010/Zm00001d019670_P012/Zm00001d019670_P013/Zm00001d019670_P015/Zm00001d019670_P017/Zm00001d019670_P019/Zm00001d019670_P021/Zm00001d019670_P022/Zm00001d019670_P025/Zm00001d019670_P026/Zm00001d019670_P027/Zm00001d019670_P028/Zm00001d019670_P031/Zm00001d019670_P032
GO:0070726	BP	cell wall assembly	19/732	28/43164	1.08452e-27	2.44197e-25	1.94072e-25	Zm00001d019670_P001/Zm00001d019670_P003/Zm00001d019670_P005/Zm00001d019670_P007/Zm00001d019670_P009/Zm00001d019670_P010/Zm00001d019670_P012/Zm00001d019670_P013/Zm00001d019670_P015/Zm00001d019670_P017/Zm00001d019670_P019/Zm00001d019670_P021/Zm00001d019670_P022/Zm00001d019670_P025/Zm00001d019670_P026/Zm00001d019670_P027/Zm00001d019670_P028/Zm00001d019670_P031/Zm00001d019670_P032
GO:0071668	BP	plant-type cell wall assembly	19/732	28/43164	1.08452e-27	2.44197e-25	1.94072e-25	Zm00001d019670_P001/Zm00001d019670_P003/Zm00001d019670_P005/Zm00001d019670_P007/Zm00001d019670_P009/Zm00001d019670_P010/Zm00001d019670_P012/Zm00001d019670_P013/Zm00001d019670_P015/Zm00001d019670_P017/Zm00001d019670_P019/Zm00001d019670_P021/Zm00001d019670_P022/Zm00001d019670_P025/Zm00001d019670_P026/Zm00001d019670_P027/Zm00001d019670_P028/Zm00001d019670_P031/Zm00001d019670_P032
GO:0051298	BP	centrosome duplication	47/732	426/43164	3.74782e-24	7.23329e-22	5.74853e-22	Zm00001d042154_P001/Zm00001d042154_P002/Zm00001d042154_P003/Zm00001d042154_P004/Zm00001d042154_P005/Zm00001d042154_P006/Zm00001d042154_P007/Zm00001d042154_P008/Zm00001d042154_P010/Zm00001d042154_P011/Zm00001d042154_P012/Zm00001d042154_P013/Zm00001d042154_P014/Zm00001d042154_P015/Zm00001d042154_P016/Zm00001d042154_P017/Zm00001d042154_P018/Zm00001d042154_P019/Zm00001d042154_P020/Zm00001d042154_P021…
GO:0007098	BP	centrosome cycle	47/732	484/43164	8.39045e-22	1.41694e-19	1.12609e-19	Zm00001d042154_P001/Zm00001d042154_P002/Zm00001d042154_P003/Zm00001d042154_P004/Zm00001d042154_P005/Zm00001d042154_P006/Zm00001d042154_P007/Zm00001d042154_P008/Zm00001d042154_P010/Zm00001d042154_P011/Zm00001d042154_P012/Zm00001d042154_P013/Zm00001d042154_P014/Zm00001d042154_P015/Zm00001d042154_P016/Zm00001d042154_P017/Zm00001d042154_P018/Zm00001d042154_P019/Zm00001d042154_P020/Zm00001d042154_P021…
GO:0016145	BP	S-glycoside catabolic process	18/732	50/43164	1.19146e-19	1.46333e-17	1.16296e-17	Zm00001d045312_P003/Zm00001d045314_P001/Zm00001d046277_P002/Zm00001d046277_P003/Zm00001d046277_P005/Zm00001d046277_P006/Zm00001d046277_P007/Zm00001d046277_P008/Zm00001d046277_P010/Zm00001d046277_P012/Zm00001d046277_P014/Zm00001d046277_P016/Zm00001d046277_P018/Zm00001d046277_P019/Zm00001d046277_P022/Zm00001d046277_P023/Zm00001d046277_P027/Zm00001d046277_P028
GO:0019759	BP	glycosinolate catabolic process	18/732	50/43164	1.19146e-19	1.46333e-17	1.16296e-17	Zm00001d045312_P003/Zm00001d045314_P001/Zm00001d046277_P002/Zm00001d046277_P003/Zm00001d046277_P005/Zm00001d046277_P006/Zm00001d046277_P007/Zm00001d046277_P008/Zm00001d046277_P010/Zm00001d046277_P012/Zm00001d046277_P014/Zm00001d046277_P016/Zm00001d046277_P018/Zm00001d046277_P019/Zm00001d046277_P022/Zm00001d046277_P023/Zm00001d046277_P027/Zm00001d046277_P028
GO:0019762	BP	glucosinolate catabolic process	18/732	50/43164	1.19146e-19	1.46333e-17	1.16296e-17	Zm00001d045312_P003/Zm00001d045314_P001/Zm00001d046277_P002/Zm00001d046277_P003/Zm00001d046277_P005/Zm00001d046277_P006/Zm00001d046277_P007/Zm00001d046277_P008/Zm00001d046277_P010/Zm00001d046277_P012/Zm00001d046277_P014/Zm00001d046277_P016/Zm00001d046277_P018/Zm00001d046277_P019/Zm00001d046277_P022/Zm00001d046277_P023/Zm00001d046277_P027/Zm00001d046277_P028
GO:1901140	BP	p-coumaryl alcohol transport	16/732	44/43164	1.0672e-17	1.20149e-15	9.54862e-16	Zm00001d046277_P002/Zm00001d046277_P003/Zm00001d046277_P005/Zm00001d046277_P006/Zm00001d046277_P007/Zm00001d046277_P008/Zm00001d046277_P010/Zm00001d046277_P012/Zm00001d046277_P014/Zm00001d046277_P016/Zm00001d046277_P018/Zm00001d046277_P019/Zm00001d046277_P022/Zm00001d046277_P023/Zm00001d046277_P027/Zm00001d046277_P028
GO:0042344	BP	indole glucosinolate catabolic process	16/732	47/43164	3.67235e-17	3.54382e-15	2.81639e-15	Zm00001d046277_P002/Zm00001d046277_P003/Zm00001d046277_P005/Zm00001d046277_P006/Zm00001d046277_P007/Zm00001d046277_P008/Zm00001d046277_P010/Zm00001d046277_P012/Zm00001d046277_P014/Zm00001d046277_P016/Zm00001d046277_P018/Zm00001d046277_P019/Zm00001d046277_P022/Zm00001d046277_P023/Zm00001d046277_P027/Zm00001d046277_P028
GO:0071366	BP	cellular response to indolebutyric acid stimulus	16/732	47/43164	3.67235e-17	3.54382e-15	2.81639e-15	Zm00001d046277_P002/Zm00001d046277_P003/Zm00001d046277_P005/Zm00001d046277_P006/Zm00001d046277_P007/Zm00001d046277_P008/Zm00001d046277_P010/Zm00001d046277_P012/Zm00001d046277_P014/Zm00001d046277_P016/Zm00001d046277_P018/Zm00001d046277_P019/Zm00001d046277_P022/Zm00001d046277_P023/Zm00001d046277_P027/Zm00001d046277_P028
GO:0016143	BP	S-glycoside metabolic process	26/732	184/43164	1.43477e-16	1.14022e-14	9.06169e-15	Zm00001d029865_P001/Zm00001d034385_P001/Zm00001d034385_P003/Zm00001d034385_P005/Zm00001d034385_P006/Zm00001d034385_P007/Zm00001d034385_P008/Zm00001d034385_P010/Zm00001d045312_P003/Zm00001d045314_P001/Zm00001d046277_P002/Zm00001d046277_P003/Zm00001d046277_P005/Zm00001d046277_P006/Zm00001d046277_P007/Zm00001d046277_P008/Zm00001d046277_P010/Zm00001d046277_P012/Zm00001d046277_P014/Zm00001d046277_P016…
GO:0019757	BP	glycosinolate metabolic process	26/732	184/43164	1.43477e-16	1.14022e-14	9.06169e-15	Zm00001d029865_P001/Zm00001d034385_P001/Zm00001d034385_P003/Zm00001d034385_P005/Zm00001d034385_P006/Zm00001d034385_P007/Zm00001d034385_P008/Zm00001d034385_P010/Zm00001d045312_P003/Zm00001d045314_P001/Zm00001d046277_P002/Zm00001d046277_P003/Zm00001d046277_P005/Zm00001d046277_P006/Zm00001d046277_P007/Zm00001d046277_P008/Zm00001d046277_P010/Zm00001d046277_P012/Zm00001d046277_P014/Zm00001d046277_P016…
GO:0019760	BP	glucosinolate metabolic process	26/732	184/43164	1.43477e-16	1.14022e-14	9.06169e-15	Zm00001d029865_P001/Zm00001d034385_P001/Zm00001d034385_P003/Zm00001d034385_P005/Zm00001d034385_P006/Zm00001d034385_P007/Zm00001d034385_P008/Zm00001d034385_P010/Zm00001d045312_P003/Zm00001d045314_P001/Zm00001d046277_P002/Zm00001d046277_P003/Zm00001d046277_P005/Zm00001d046277_P006/Zm00001d046277_P007/Zm00001d046277_P008/Zm00001d046277_P010/Zm00001d046277_P012/Zm00001d046277_P014/Zm00001d046277_P016…
GO:0042343	BP	indole glucosinolate metabolic process	16/732	51/43164	1.64587e-16	1.1703e-14	9.30079e-15	Zm00001d046277_P002/Zm00001d046277_P003/Zm00001d046277_P005/Zm00001d046277_P006/Zm00001d046277_P007/Zm00001d046277_P008/Zm00001d046277_P010/Zm00001d046277_P012/Zm00001d046277_P014/Zm00001d046277_P016/Zm00001d046277_P018/Zm00001d046277_P019/Zm00001d046277_P022/Zm00001d046277_P023/Zm00001d046277_P027/Zm00001d046277_P028
GO:0042436	BP	indole-containing compound catabolic process	16/732	51/43164	1.64587e-16	1.1703e-14	9.30079e-15	Zm00001d046277_P002/Zm00001d046277_P003/Zm00001d046277_P005/Zm00001d046277_P006/Zm00001d046277_P007/Zm00001d046277_P008/Zm00001d046277_P010/Zm00001d046277_P012/Zm00001d046277_P014/Zm00001d046277_P016/Zm00001d046277_P018/Zm00001d046277_P019/Zm00001d046277_P022/Zm00001d046277_P023/Zm00001d046277_P027/Zm00001d046277_P028
GO:0080026	BP	response to indolebutyric acid	16/732	53/43164	3.30002e-16	2.22916e-14	1.77159e-14	Zm00001d046277_P002/Zm00001d046277_P003/Zm00001d046277_P005/Zm00001d046277_P006/Zm00001d046277_P007/Zm00001d046277_P008/Zm00001d046277_P010/Zm00001d046277_P012/Zm00001d046277_P014/Zm00001d046277_P016/Zm00001d046277_P018/Zm00001d046277_P019/Zm00001d046277_P022/Zm00001d046277_P023/Zm00001d046277_P027/Zm00001d046277_P028
GO:0046785	BP	microtubule polymerization	24/732	162/43164	7.05128e-16	4.53633e-14	3.60517e-14	Zm00001d024292_P001/Zm00001d024292_P002/Zm00001d024292_P003/Zm00001d043093_P004/Zm00001d043093_P013/Zm00001d043093_P036/Zm00001d043093_P046/Zm00001d043093_P048/Zm00001d043093_P077/Zm00001d043093_P084/Zm00001d043093_P086/Zm00001d043093_P087/Zm00001d043093_P088/Zm00001d043093_P089/Zm00001d043093_P091/Zm00001d043093_P092/Zm00001d043093_P093/Zm00001d043093_P095/Zm00001d043093_P096/Zm00001d043093_P098…
GO:0009627	BP	systemic acquired resistance	31/732	304/43164	2.08653e-15	1.28132e-13	1.01831e-13	Zm00001d042152_P001/Zm00001d042152_P002/Zm00001d042152_P003/Zm00001d042152_P004/Zm00001d042152_P005/Zm00001d042152_P006/Zm00001d042152_P007/Zm00001d042152_P008/Zm00001d042152_P009/Zm00001d042152_P011/Zm00001d042152_P012/Zm00001d042152_P013/Zm00001d042152_P014/Zm00001d042152_P015/Zm00001d042152_P016/Zm00001d046277_P002/Zm00001d046277_P003/Zm00001d046277_P005/Zm00001d046277_P006/Zm00001d046277_P007…
GO:0045727	BP	positive regulation of translation	29/732	266/43164	2.91323e-15	1.7112e-13	1.35995e-13	Zm00001d014915_P001/Zm00001d029771_P001/Zm00001d042154_P001/Zm00001d042154_P002/Zm00001d042154_P003/Zm00001d042154_P004/Zm00001d042154_P005/Zm00001d042154_P006/Zm00001d042154_P007/Zm00001d042154_P008/Zm00001d042154_P010/Zm00001d042154_P011/Zm00001d042154_P012/Zm00001d042154_P013/Zm00001d042154_P014/Zm00001d042154_P015/Zm00001d042154_P016/Zm00001d042154_P017/Zm00001d042154_P018/Zm00001d042154_P019…
GO:1901141	BP	regulation of lignin biosynthetic process	16/732	63/43164	6.96042e-15	3.91814e-13	3.11387e-13	Zm00001d046277_P002/Zm00001d046277_P003/Zm00001d046277_P005/Zm00001d046277_P006/Zm00001d046277_P007/Zm00001d046277_P008/Zm00001d046277_P010/Zm00001d046277_P012/Zm00001d046277_P014/Zm00001d046277_P016/Zm00001d046277_P018/Zm00001d046277_P019/Zm00001d046277_P022/Zm00001d046277_P023/Zm00001d046277_P027/Zm00001d046277_P028
GO:0070574	BP	cadmium ion transmembrane transport	16/732	68/43164	2.5808e-14	1.39466e-12	1.10839e-12	Zm00001d046277_P002/Zm00001d046277_P003/Zm00001d046277_P005/Zm00001d046277_P006/Zm00001d046277_P007/Zm00001d046277_P008/Zm00001d046277_P010/Zm00001d046277_P012/Zm00001d046277_P014/Zm00001d046277_P016/Zm00001d046277_P018/Zm00001d046277_P019/Zm00001d046277_P022/Zm00001d046277_P023/Zm00001d046277_P027/Zm00001d046277_P028
GO:0006521	BP	regulation of cellular amino acid metabolic process	23/732	173/43164	3.09893e-14	1.61025e-12	1.27972e-12	Zm00001d024612_P012/Zm00001d024612_P013/Zm00001d024612_P015/Zm00001d024612_P016/Zm00001d024612_P017/Zm00001d024612_P019/Zm00001d024612_P021/Zm00001d024612_P022/Zm00001d024612_P023/Zm00001d024612_P029/Zm00001d024612_P031/Zm00001d024612_P034/Zm00001d024612_P038/Zm00001d024612_P039/Zm00001d024612_P042/Zm00001d024612_P044/Zm00001d024612_P045/Zm00001d024612_P047/Zm00001d024612_P052/Zm00001d024612_P053…
GO:0034250	BP	positive regulation of cellular amide metabolic process	29/732	293/43164	3.64135e-14	1.82202e-12	1.44802e-12	Zm00001d014915_P001/Zm00001d029771_P001/Zm00001d042154_P001/Zm00001d042154_P002/Zm00001d042154_P003/Zm00001d042154_P004/Zm00001d042154_P005/Zm00001d042154_P006/Zm00001d042154_P007/Zm00001d042154_P008/Zm00001d042154_P010/Zm00001d042154_P011/Zm00001d042154_P012/Zm00001d042154_P013/Zm00001d042154_P014/Zm00001d042154_P015/Zm00001d042154_P016/Zm00001d042154_P017/Zm00001d042154_P018/Zm00001d042154_P019…
GO:0050994	BP	regulation of lipid catabolic process	9/732	13/43164	7.43607e-14	3.5879e-12	2.85142e-12	Zm00001d010126_P001/Zm00001d010126_P002/Zm00001d010126_P003/Zm00001d010126_P004/Zm00001d010126_P005/Zm00001d010126_P007/Zm00001d010126_P009/Zm00001d010126_P010/Zm00001d010126_P012
GO:0033238	BP	regulation of cellular amine metabolic process	23/732	181/43164	8.28668e-14	3.85424e-12	3.06309e-12	Zm00001d024612_P012/Zm00001d024612_P013/Zm00001d024612_P015/Zm00001d024612_P016/Zm00001d024612_P017/Zm00001d024612_P019/Zm00001d024612_P021/Zm00001d024612_P022/Zm00001d024612_P023/Zm00001d024612_P029/Zm00001d024612_P031/Zm00001d024612_P034/Zm00001d024612_P038/Zm00001d024612_P039/Zm00001d024612_P042/Zm00001d024612_P044/Zm00001d024612_P045/Zm00001d024612_P047/Zm00001d024612_P052/Zm00001d024612_P053…
GO:1900376	BP	regulation of secondary metabolite biosynthetic process	16/732	73/43164	8.55864e-14	3.85424e-12	3.06309e-12	Zm00001d046277_P002/Zm00001d046277_P003/Zm00001d046277_P005/Zm00001d046277_P006/Zm00001d046277_P007/Zm00001d046277_P008/Zm00001d046277_P010/Zm00001d046277_P012/Zm00001d046277_P014/Zm00001d046277_P016/Zm00001d046277_P018/Zm00001d046277_P019/Zm00001d046277_P022/Zm00001d046277_P023/Zm00001d046277_P027/Zm00001d046277_P028
GO:0015691	BP	cadmium ion transport	16/732	74/43164	1.07495e-13	4.68468e-12	3.72307e-12	Zm00001d046277_P002/Zm00001d046277_P003/Zm00001d046277_P005/Zm00001d046277_P006/Zm00001d046277_P007/Zm00001d046277_P008/Zm00001d046277_P010/Zm00001d046277_P012/Zm00001d046277_P014/Zm00001d046277_P016/Zm00001d046277_P018/Zm00001d046277_P019/Zm00001d046277_P022/Zm00001d046277_P023/Zm00001d046277_P027/Zm00001d046277_P028
GO:2000762	BP	regulation of phenylpropanoid metabolic process	16/732	79/43164	3.18641e-13	1.34526e-11	1.06912e-11	Zm00001d046277_P002/Zm00001d046277_P003/Zm00001d046277_P005/Zm00001d046277_P006/Zm00001d046277_P007/Zm00001d046277_P008/Zm00001d046277_P010/Zm00001d046277_P012/Zm00001d046277_P014/Zm00001d046277_P016/Zm00001d046277_P018/Zm00001d046277_P019/Zm00001d046277_P022/Zm00001d046277_P023/Zm00001d046277_P027/Zm00001d046277_P028
GO:0007030	BP	Golgi organization	22/732	188/43164	1.55978e-12	6.38564e-11	5.07488e-11	Zm00001d043093_P004/Zm00001d043093_P013/Zm00001d043093_P036/Zm00001d043093_P046/Zm00001d043093_P048/Zm00001d043093_P077/Zm00001d043093_P084/Zm00001d043093_P086/Zm00001d043093_P087/Zm00001d043093_P088/Zm00001d043093_P089/Zm00001d043093_P091/Zm00001d043093_P092/Zm00001d043093_P093/Zm00001d043093_P095/Zm00001d043093_P096/Zm00001d043093_P098/Zm00001d043093_P099/Zm00001d043093_P100/Zm00001d043093_P101…
GO:0030198	BP	extracellular matrix organization	19/732	137/43164	2.46703e-12	9.80283e-11	7.79063e-11	Zm00001d019670_P001/Zm00001d019670_P003/Zm00001d019670_P005/Zm00001d019670_P007/Zm00001d019670_P009/Zm00001d019670_P010/Zm00001d019670_P012/Zm00001d019670_P013/Zm00001d019670_P015/Zm00001d019670_P017/Zm00001d019670_P019/Zm00001d019670_P021/Zm00001d019670_P022/Zm00001d019670_P025/Zm00001d019670_P026/Zm00001d019670_P027/Zm00001d019670_P028/Zm00001d019670_P031/Zm00001d019670_P032
GO:0043062	BP	extracellular structure organization	19/732	142/43164	4.72775e-12	1.82491e-10	1.45032e-10	Zm00001d019670_P001/Zm00001d019670_P003/Zm00001d019670_P005/Zm00001d019670_P007/Zm00001d019670_P009/Zm00001d019670_P010/Zm00001d019670_P012/Zm00001d019670_P013/Zm00001d019670_P015/Zm00001d019670_P017/Zm00001d019670_P019/Zm00001d019670_P021/Zm00001d019670_P022/Zm00001d019670_P025/Zm00001d019670_P026/Zm00001d019670_P027/Zm00001d019670_P028/Zm00001d019670_P031/Zm00001d019670_P032
GO:0007420	BP	brain development	29/732	376/43164	1.86618e-11	6.81408e-10	5.41537e-10	Zm00001d024612_P018/Zm00001d024612_P068/Zm00001d024612_P069/Zm00001d042154_P001/Zm00001d042154_P002/Zm00001d042154_P003/Zm00001d042154_P004/Zm00001d042154_P005/Zm00001d042154_P006/Zm00001d042154_P007/Zm00001d042154_P008/Zm00001d042154_P010/Zm00001d042154_P011/Zm00001d042154_P012/Zm00001d042154_P013/Zm00001d042154_P014/Zm00001d042154_P015/Zm00001d042154_P016/Zm00001d042154_P017/Zm00001d042154_P018…
GO:0060322	BP	head development	29/732	376/43164	1.86618e-11	6.81408e-10	5.41537e-10	Zm00001d024612_P018/Zm00001d024612_P068/Zm00001d024612_P069/Zm00001d042154_P001/Zm00001d042154_P002/Zm00001d042154_P003/Zm00001d042154_P004/Zm00001d042154_P005/Zm00001d042154_P006/Zm00001d042154_P007/Zm00001d042154_P008/Zm00001d042154_P010/Zm00001d042154_P011/Zm00001d042154_P012/Zm00001d042154_P013/Zm00001d042154_P014/Zm00001d042154_P015/Zm00001d042154_P016/Zm00001d042154_P017/Zm00001d042154_P018…
GO:0031109	BP	microtubule polymerization or depolymerization	25/732	284/43164	2.76557e-11	9.83234e-10	7.81409e-10	Zm00001d024292_P001/Zm00001d024292_P002/Zm00001d024292_P003/Zm00001d028564_P001/Zm00001d043093_P004/Zm00001d043093_P013/Zm00001d043093_P036/Zm00001d043093_P046/Zm00001d043093_P048/Zm00001d043093_P077/Zm00001d043093_P084/Zm00001d043093_P086/Zm00001d043093_P087/Zm00001d043093_P088/Zm00001d043093_P089/Zm00001d043093_P091/Zm00001d043093_P092/Zm00001d043093_P093/Zm00001d043093_P095/Zm00001d043093_P096…
GO:0007031	BP	peroxisome organization	32/732	468/43164	3.94821e-11	1.34805e-09	1.07134e-09	Zm00001d011119_P001/Zm00001d011119_P002/Zm00001d011119_P003/Zm00001d011119_P004/Zm00001d011119_P005/Zm00001d011119_P006/Zm00001d011119_P007/Zm00001d011119_P008/Zm00001d011119_P009/Zm00001d011119_P010/Zm00001d011119_P011/Zm00001d011119_P012/Zm00001d011119_P013/Zm00001d011119_P014/Zm00001d011119_P015/Zm00001d011119_P016/Zm00001d011119_P017/Zm00001d011119_P018/Zm00001d011119_P019/Zm00001d011119_P020…
GO:0010029	BP	regulation of seed germination	23/732	243/43164	3.99127e-11	1.34805e-09	1.07134e-09	Zm00001d010126_P001/Zm00001d010126_P002/Zm00001d010126_P003/Zm00001d010126_P004/Zm00001d010126_P005/Zm00001d010126_P007/Zm00001d010126_P009/Zm00001d010126_P010/Zm00001d010126_P012/Zm00001d013412_P002/Zm00001d013412_P003/Zm00001d013412_P004/Zm00001d013412_P005/Zm00001d013412_P006/Zm00001d013412_P008/Zm00001d013412_P010/Zm00001d013412_P012/Zm00001d013412_P013/Zm00001d013412_P016/Zm00001d047632_P001…
GO:1900140	BP	regulation of seedling development	23/732	245/43164	4.71154e-11	1.55251e-09	1.23383e-09	Zm00001d010126_P001/Zm00001d010126_P002/Zm00001d010126_P003/Zm00001d010126_P004/Zm00001d010126_P005/Zm00001d010126_P007/Zm00001d010126_P009/Zm00001d010126_P010/Zm00001d010126_P012/Zm00001d013412_P002/Zm00001d013412_P003/Zm00001d013412_P004/Zm00001d013412_P005/Zm00001d013412_P006/Zm00001d013412_P008/Zm00001d013412_P010/Zm00001d013412_P012/Zm00001d013412_P013/Zm00001d013412_P016/Zm00001d047632_P001…
GO:0010086	BP	embryonic root morphogenesis	10/732	32/43164	8.52915e-11	2.74354e-09	2.18038e-09	Zm00001d013412_P002/Zm00001d013412_P003/Zm00001d013412_P004/Zm00001d013412_P005/Zm00001d013412_P006/Zm00001d013412_P008/Zm00001d013412_P010/Zm00001d013412_P012/Zm00001d013412_P013/Zm00001d013412_P016
GO:0043455	BP	regulation of secondary metabolic process	16/732	120/43164	2.41038e-10	7.57307e-09	6.01857e-09	Zm00001d046277_P002/Zm00001d046277_P003/Zm00001d046277_P005/Zm00001d046277_P006/Zm00001d046277_P007/Zm00001d046277_P008/Zm00001d046277_P010/Zm00001d046277_P012/Zm00001d046277_P014/Zm00001d046277_P016/Zm00001d046277_P018/Zm00001d046277_P019/Zm00001d046277_P022/Zm00001d046277_P023/Zm00001d046277_P027/Zm00001d046277_P028
GO:0051258	BP	protein polymerization	25/732	333/43164	8.01373e-10	2.46058e-08	1.9555e-08	Zm00001d024292_P001/Zm00001d024292_P002/Zm00001d024292_P003/Zm00001d030780_P001/Zm00001d043093_P004/Zm00001d043093_P013/Zm00001d043093_P036/Zm00001d043093_P046/Zm00001d043093_P048/Zm00001d043093_P077/Zm00001d043093_P084/Zm00001d043093_P086/Zm00001d043093_P087/Zm00001d043093_P088/Zm00001d043093_P089/Zm00001d043093_P091/Zm00001d043093_P092/Zm00001d043093_P093/Zm00001d043093_P095/Zm00001d043093_P096…
GO:0006182	BP	cGMP biosynthetic process	8/732	22/43164	1.70732e-09	4.70733e-08	3.74107e-08	Zm00001d050074_P001/Zm00001d050074_P002/Zm00001d050074_P003/Zm00001d050074_P004/Zm00001d050074_P005/Zm00001d050074_P007/Zm00001d050074_P010/Zm00001d050074_P011
GO:0009187	BP	cyclic nucleotide metabolic process	8/732	22/43164	1.70732e-09	4.70733e-08	3.74107e-08	Zm00001d050074_P001/Zm00001d050074_P002/Zm00001d050074_P003/Zm00001d050074_P004/Zm00001d050074_P005/Zm00001d050074_P007/Zm00001d050074_P010/Zm00001d050074_P011
GO:0009190	BP	cyclic nucleotide biosynthetic process	8/732	22/43164	1.70732e-09	4.70733e-08	3.74107e-08	Zm00001d050074_P001/Zm00001d050074_P002/Zm00001d050074_P003/Zm00001d050074_P004/Zm00001d050074_P005/Zm00001d050074_P007/Zm00001d050074_P010/Zm00001d050074_P011
GO:0046068	BP	cGMP metabolic process	8/732	22/43164	1.70732e-09	4.70733e-08	3.74107e-08	Zm00001d050074_P001/Zm00001d050074_P002/Zm00001d050074_P003/Zm00001d050074_P004/Zm00001d050074_P005/Zm00001d050074_P007/Zm00001d050074_P010/Zm00001d050074_P011
GO:0052652	BP	cyclic purine nucleotide metabolic process	8/732	22/43164	1.70732e-09	4.70733e-08	3.74107e-08	Zm00001d050074_P001/Zm00001d050074_P002/Zm00001d050074_P003/Zm00001d050074_P004/Zm00001d050074_P005/Zm00001d050074_P007/Zm00001d050074_P010/Zm00001d050074_P011
GO:0006625	BP	protein targeting to peroxisome	25/732	348/43164	1.98005e-09	5.14432e-08	4.08836e-08	Zm00001d011119_P001/Zm00001d011119_P002/Zm00001d011119_P003/Zm00001d011119_P004/Zm00001d011119_P005/Zm00001d011119_P006/Zm00001d011119_P007/Zm00001d011119_P008/Zm00001d011119_P009/Zm00001d011119_P010/Zm00001d011119_P011/Zm00001d011119_P012/Zm00001d011119_P013/Zm00001d011119_P014/Zm00001d011119_P015/Zm00001d011119_P016/Zm00001d011119_P017/Zm00001d011119_P018/Zm00001d011119_P019/Zm00001d011119_P020…
GO:0072662	BP	protein localization to peroxisome	25/732	348/43164	1.98005e-09	5.14432e-08	4.08836e-08	Zm00001d011119_P001/Zm00001d011119_P002/Zm00001d011119_P003/Zm00001d011119_P004/Zm00001d011119_P005/Zm00001d011119_P006/Zm00001d011119_P007/Zm00001d011119_P008/Zm00001d011119_P009/Zm00001d011119_P010/Zm00001d011119_P011/Zm00001d011119_P012/Zm00001d011119_P013/Zm00001d011119_P014/Zm00001d011119_P015/Zm00001d011119_P016/Zm00001d011119_P017/Zm00001d011119_P018/Zm00001d011119_P019/Zm00001d011119_P020…
GO:0072663	BP	establishment of protein localization to peroxisome	25/732	348/43164	1.98005e-09	5.14432e-08	4.08836e-08	Zm00001d011119_P001/Zm00001d011119_P002/Zm00001d011119_P003/Zm00001d011119_P004/Zm00001d011119_P005/Zm00001d011119_P006/Zm00001d011119_P007/Zm00001d011119_P008/Zm00001d011119_P009/Zm00001d011119_P010/Zm00001d011119_P011/Zm00001d011119_P012/Zm00001d011119_P013/Zm00001d011119_P014/Zm00001d011119_P015/Zm00001d011119_P016/Zm00001d011119_P017/Zm00001d011119_P018/Zm00001d011119_P019/Zm00001d011119_P020…
GO:0007417	BP	central nervous system development	29/732	460/43164	2.09372e-09	5.33701e-08	4.24149e-08	Zm00001d024612_P018/Zm00001d024612_P068/Zm00001d024612_P069/Zm00001d042154_P001/Zm00001d042154_P002/Zm00001d042154_P003/Zm00001d042154_P004/Zm00001d042154_P005/Zm00001d042154_P006/Zm00001d042154_P007/Zm00001d042154_P008/Zm00001d042154_P010/Zm00001d042154_P011/Zm00001d042154_P012/Zm00001d042154_P013/Zm00001d042154_P014/Zm00001d042154_P015/Zm00001d042154_P016/Zm00001d042154_P017/Zm00001d042154_P018…
GO:0016239	BP	positive regulation of macroautophagy	7/732	15/43164	2.24171e-09	5.50645e-08	4.37616e-08	Zm00001d011984_P001/Zm00001d011984_P002/Zm00001d011984_P003/Zm00001d011984_P004/Zm00001d011984_P005/Zm00001d011984_P006/Zm00001d011984_P007
GO:0016241	BP	regulation of macroautophagy	7/732	15/43164	2.24171e-09	5.50645e-08	4.37616e-08	Zm00001d011984_P001/Zm00001d011984_P002/Zm00001d011984_P003/Zm00001d011984_P004/Zm00001d011984_P005/Zm00001d011984_P006/Zm00001d011984_P007
GO:0044273	BP	sulfur compound catabolic process	18/732	181/43164	2.37224e-09	5.72303e-08	4.54828e-08	Zm00001d045312_P003/Zm00001d045314_P001/Zm00001d046277_P002/Zm00001d046277_P003/Zm00001d046277_P005/Zm00001d046277_P006/Zm00001d046277_P007/Zm00001d046277_P008/Zm00001d046277_P010/Zm00001d046277_P012/Zm00001d046277_P014/Zm00001d046277_P016/Zm00001d046277_P018/Zm00001d046277_P019/Zm00001d046277_P022/Zm00001d046277_P023/Zm00001d046277_P027/Zm00001d046277_P028
GO:0043574	BP	peroxisomal transport	25/732	352/43164	2.49859e-09	5.92209e-08	4.70648e-08	Zm00001d011119_P001/Zm00001d011119_P002/Zm00001d011119_P003/Zm00001d011119_P004/Zm00001d011119_P005/Zm00001d011119_P006/Zm00001d011119_P007/Zm00001d011119_P008/Zm00001d011119_P009/Zm00001d011119_P010/Zm00001d011119_P011/Zm00001d011119_P012/Zm00001d011119_P013/Zm00001d011119_P014/Zm00001d011119_P015/Zm00001d011119_P016/Zm00001d011119_P017/Zm00001d011119_P018/Zm00001d011119_P019/Zm00001d011119_P020…
GO:0006614	BP	SRP-dependent cotranslational protein targeting to membrane	26/732	391/43164	4.75925e-09	1.10858e-07	8.81022e-08	Zm00001d042154_P001/Zm00001d042154_P002/Zm00001d042154_P003/Zm00001d042154_P004/Zm00001d042154_P005/Zm00001d042154_P006/Zm00001d042154_P007/Zm00001d042154_P008/Zm00001d042154_P010/Zm00001d042154_P011/Zm00001d042154_P012/Zm00001d042154_P013/Zm00001d042154_P014/Zm00001d042154_P015/Zm00001d042154_P016/Zm00001d042154_P017/Zm00001d042154_P018/Zm00001d042154_P019/Zm00001d042154_P020/Zm00001d042154_P021…
GO:0006613	BP	cotranslational protein targeting to membrane	26/732	392/43164	5.01716e-09	1.14884e-07	9.13024e-08	Zm00001d042154_P001/Zm00001d042154_P002/Zm00001d042154_P003/Zm00001d042154_P004/Zm00001d042154_P005/Zm00001d042154_P006/Zm00001d042154_P007/Zm00001d042154_P008/Zm00001d042154_P010/Zm00001d042154_P011/Zm00001d042154_P012/Zm00001d042154_P013/Zm00001d042154_P014/Zm00001d042154_P015/Zm00001d042154_P016/Zm00001d042154_P017/Zm00001d042154_P018/Zm00001d042154_P019/Zm00001d042154_P020/Zm00001d042154_P021…
GO:0009720	BP	detection of hormone stimulus	8/732	25/43164	5.5209e-09	1.19502e-07	9.49725e-08	Zm00001d053548_P001/Zm00001d053548_P002/Zm00001d053548_P003/Zm00001d053548_P004/Zm00001d053548_P005/Zm00001d053548_P006/Zm00001d053548_P007/Zm00001d053548_P008
GO:0009726	BP	detection of endogenous stimulus	8/732	25/43164	5.5209e-09	1.19502e-07	9.49725e-08	Zm00001d053548_P001/Zm00001d053548_P002/Zm00001d053548_P003/Zm00001d053548_P004/Zm00001d053548_P005/Zm00001d053548_P006/Zm00001d053548_P007/Zm00001d053548_P008
GO:0009729	BP	detection of brassinosteroid stimulus	8/732	25/43164	5.5209e-09	1.19502e-07	9.49725e-08	Zm00001d053548_P001/Zm00001d053548_P002/Zm00001d053548_P003/Zm00001d053548_P004/Zm00001d053548_P005/Zm00001d053548_P006/Zm00001d053548_P007/Zm00001d053548_P008
GO:0006415	BP	translational termination	26/732	394/43164	5.57265e-09	1.19502e-07	9.49725e-08	Zm00001d042154_P001/Zm00001d042154_P002/Zm00001d042154_P003/Zm00001d042154_P004/Zm00001d042154_P005/Zm00001d042154_P006/Zm00001d042154_P007/Zm00001d042154_P008/Zm00001d042154_P010/Zm00001d042154_P011/Zm00001d042154_P012/Zm00001d042154_P013/Zm00001d042154_P014/Zm00001d042154_P015/Zm00001d042154_P016/Zm00001d042154_P017/Zm00001d042154_P018/Zm00001d042154_P019/Zm00001d042154_P020/Zm00001d042154_P021…
GO:0019080	BP	viral gene expression	27/732	425/43164	6.37599e-09	1.32522e-07	1.0532e-07	Zm00001d014915_P001/Zm00001d042154_P001/Zm00001d042154_P002/Zm00001d042154_P003/Zm00001d042154_P004/Zm00001d042154_P005/Zm00001d042154_P006/Zm00001d042154_P007/Zm00001d042154_P008/Zm00001d042154_P010/Zm00001d042154_P011/Zm00001d042154_P012/Zm00001d042154_P013/Zm00001d042154_P014/Zm00001d042154_P015/Zm00001d042154_P016/Zm00001d042154_P017/Zm00001d042154_P018/Zm00001d042154_P019/Zm00001d042154_P020…
GO:0019083	BP	viral transcription	27/732	425/43164	6.37599e-09	1.32522e-07	1.0532e-07	Zm00001d014915_P001/Zm00001d042154_P001/Zm00001d042154_P002/Zm00001d042154_P003/Zm00001d042154_P004/Zm00001d042154_P005/Zm00001d042154_P006/Zm00001d042154_P007/Zm00001d042154_P008/Zm00001d042154_P010/Zm00001d042154_P011/Zm00001d042154_P012/Zm00001d042154_P013/Zm00001d042154_P014/Zm00001d042154_P015/Zm00001d042154_P016/Zm00001d042154_P017/Zm00001d042154_P018/Zm00001d042154_P019/Zm00001d042154_P020…
GO:0045138	BP	nematode male tail tip morphogenesis	7/732	17/43164	6.5776e-09	1.34641e-07	1.07004e-07	Zm00001d011984_P001/Zm00001d011984_P002/Zm00001d011984_P003/Zm00001d011984_P004/Zm00001d011984_P005/Zm00001d011984_P006/Zm00001d011984_P007
GO:0035304	BP	regulation of protein dephosphorylation	14/732	113/43164	8.41328e-09	1.69647e-07	1.34824e-07	Zm00001d045482_P001/Zm00001d045482_P003/Zm00001d045482_P004/Zm00001d045482_P005/Zm00001d045482_P006/Zm00001d045482_P008/Zm00001d045482_P009/Zm00001d045482_P011/Zm00001d045482_P012/Zm00001d045482_P013/Zm00001d045482_P014/Zm00001d045482_P015/Zm00001d045482_P016/Zm00001d045482_P017
GO:0006414	BP	translational elongation	29/732	492/43164	9.40327e-09	1.86821e-07	1.48473e-07	Zm00001d012886_P001/Zm00001d014915_P001/Zm00001d042154_P001/Zm00001d042154_P002/Zm00001d042154_P003/Zm00001d042154_P004/Zm00001d042154_P005/Zm00001d042154_P006/Zm00001d042154_P007/Zm00001d042154_P008/Zm00001d042154_P010/Zm00001d042154_P011/Zm00001d042154_P012/Zm00001d042154_P013/Zm00001d042154_P014/Zm00001d042154_P015/Zm00001d042154_P016/Zm00001d042154_P017/Zm00001d042154_P018/Zm00001d042154_P019…
GO:0045047	BP	protein targeting to ER	26/732	409/43164	1.1979e-08	2.31194e-07	1.83738e-07	Zm00001d042154_P001/Zm00001d042154_P002/Zm00001d042154_P003/Zm00001d042154_P004/Zm00001d042154_P005/Zm00001d042154_P006/Zm00001d042154_P007/Zm00001d042154_P008/Zm00001d042154_P010/Zm00001d042154_P011/Zm00001d042154_P012/Zm00001d042154_P013/Zm00001d042154_P014/Zm00001d042154_P015/Zm00001d042154_P016/Zm00001d042154_P017/Zm00001d042154_P018/Zm00001d042154_P019/Zm00001d042154_P020/Zm00001d042154_P021…
GO:0072599	BP	establishment of protein localization to endoplasmic reticulum	26/732	409/43164	1.1979e-08	2.31194e-07	1.83738e-07	Zm00001d042154_P001/Zm00001d042154_P002/Zm00001d042154_P003/Zm00001d042154_P004/Zm00001d042154_P005/Zm00001d042154_P006/Zm00001d042154_P007/Zm00001d042154_P008/Zm00001d042154_P010/Zm00001d042154_P011/Zm00001d042154_P012/Zm00001d042154_P013/Zm00001d042154_P014/Zm00001d042154_P015/Zm00001d042154_P016/Zm00001d042154_P017/Zm00001d042154_P018/Zm00001d042154_P019/Zm00001d042154_P020/Zm00001d042154_P021…
GO:0035303	BP	regulation of dephosphorylation	14/732	119/43164	1.65236e-08	3.02072e-07	2.40067e-07	Zm00001d045482_P001/Zm00001d045482_P003/Zm00001d045482_P004/Zm00001d045482_P005/Zm00001d045482_P006/Zm00001d045482_P008/Zm00001d045482_P009/Zm00001d045482_P011/Zm00001d045482_P012/Zm00001d045482_P013/Zm00001d045482_P014/Zm00001d045482_P015/Zm00001d045482_P016/Zm00001d045482_P017
GO:0006968	BP	cellular defense response	7/732	19/43164	1.65458e-08	3.02072e-07	2.40067e-07	Zm00001d011984_P001/Zm00001d011984_P002/Zm00001d011984_P003/Zm00001d011984_P004/Zm00001d011984_P005/Zm00001d011984_P006/Zm00001d011984_P007
GO:0032106	BP	positive regulation of response to extracellular stimulus	7/732	19/43164	1.65458e-08	3.02072e-07	2.40067e-07	Zm00001d011984_P001/Zm00001d011984_P002/Zm00001d011984_P003/Zm00001d011984_P004/Zm00001d011984_P005/Zm00001d011984_P006/Zm00001d011984_P007
GO:0032109	BP	positive regulation of response to nutrient levels	7/732	19/43164	1.65458e-08	3.02072e-07	2.40067e-07	Zm00001d011984_P001/Zm00001d011984_P002/Zm00001d011984_P003/Zm00001d011984_P004/Zm00001d011984_P005/Zm00001d011984_P006/Zm00001d011984_P007
GO:0009308	BP	amine metabolic process	28/732	477/43164	1.84512e-08	3.32368e-07	2.64144e-07	Zm00001d012641_P001/Zm00001d024612_P012/Zm00001d024612_P013/Zm00001d024612_P015/Zm00001d024612_P016/Zm00001d024612_P017/Zm00001d024612_P019/Zm00001d024612_P021/Zm00001d024612_P022/Zm00001d024612_P023/Zm00001d024612_P029/Zm00001d024612_P031/Zm00001d024612_P034/Zm00001d024612_P038/Zm00001d024612_P039/Zm00001d024612_P042/Zm00001d024612_P044/Zm00001d024612_P045/Zm00001d024612_P047/Zm00001d024612_P052…
GO:0015850	BP	organic hydroxy compound transport	18/732	209/43164	2.29495e-08	4.07957e-07	3.24217e-07	Zm00001d021935_P001/Zm00001d021935_P002/Zm00001d046277_P002/Zm00001d046277_P003/Zm00001d046277_P005/Zm00001d046277_P006/Zm00001d046277_P007/Zm00001d046277_P008/Zm00001d046277_P010/Zm00001d046277_P012/Zm00001d046277_P014/Zm00001d046277_P016/Zm00001d046277_P018/Zm00001d046277_P019/Zm00001d046277_P022/Zm00001d046277_P023/Zm00001d046277_P027/Zm00001d046277_P028
GO:0000022	BP	mitotic spindle elongation	26/732	423/43164	2.36597e-08	4.1512e-07	3.2991e-07	Zm00001d042154_P001/Zm00001d042154_P002/Zm00001d042154_P003/Zm00001d042154_P004/Zm00001d042154_P005/Zm00001d042154_P006/Zm00001d042154_P007/Zm00001d042154_P008/Zm00001d042154_P010/Zm00001d042154_P011/Zm00001d042154_P012/Zm00001d042154_P013/Zm00001d042154_P014/Zm00001d042154_P015/Zm00001d042154_P016/Zm00001d042154_P017/Zm00001d042154_P018/Zm00001d042154_P019/Zm00001d042154_P020/Zm00001d042154_P021…
GO:0010565	BP	regulation of cellular ketone metabolic process	27/732	457/43164	2.89441e-08	5.01327e-07	3.98421e-07	Zm00001d010768_P001/Zm00001d010780_P001/Zm00001d010780_P002/Zm00001d010780_P003/Zm00001d024612_P012/Zm00001d024612_P013/Zm00001d024612_P015/Zm00001d024612_P016/Zm00001d024612_P017/Zm00001d024612_P019/Zm00001d024612_P021/Zm00001d024612_P022/Zm00001d024612_P023/Zm00001d024612_P029/Zm00001d024612_P031/Zm00001d024612_P034/Zm00001d024612_P038/Zm00001d024612_P039/Zm00001d024612_P042/Zm00001d024612_P044…
GO:0009809	BP	lignin biosynthetic process	16/732	167/43164	3.09799e-08	5.29795e-07	4.21045e-07	Zm00001d046277_P002/Zm00001d046277_P003/Zm00001d046277_P005/Zm00001d046277_P006/Zm00001d046277_P007/Zm00001d046277_P008/Zm00001d046277_P010/Zm00001d046277_P012/Zm00001d046277_P014/Zm00001d046277_P016/Zm00001d046277_P018/Zm00001d046277_P019/Zm00001d046277_P022/Zm00001d046277_P023/Zm00001d046277_P027/Zm00001d046277_P028
GO:0051231	BP	spindle elongation	26/732	435/43164	4.13888e-08	6.98953e-07	5.55481e-07	Zm00001d042154_P001/Zm00001d042154_P002/Zm00001d042154_P003/Zm00001d042154_P004/Zm00001d042154_P005/Zm00001d042154_P006/Zm00001d042154_P007/Zm00001d042154_P008/Zm00001d042154_P010/Zm00001d042154_P011/Zm00001d042154_P012/Zm00001d042154_P013/Zm00001d042154_P014/Zm00001d042154_P015/Zm00001d042154_P016/Zm00001d042154_P017/Zm00001d042154_P018/Zm00001d042154_P019/Zm00001d042154_P020/Zm00001d042154_P021…
GO:0070972	BP	protein localization to endoplasmic reticulum	26/732	437/43164	4.5338e-08	7.56193e-07	6.00972e-07	Zm00001d042154_P001/Zm00001d042154_P002/Zm00001d042154_P003/Zm00001d042154_P004/Zm00001d042154_P005/Zm00001d042154_P006/Zm00001d042154_P007/Zm00001d042154_P008/Zm00001d042154_P010/Zm00001d042154_P011/Zm00001d042154_P012/Zm00001d042154_P013/Zm00001d042154_P014/Zm00001d042154_P015/Zm00001d042154_P016/Zm00001d042154_P017/Zm00001d042154_P018/Zm00001d042154_P019/Zm00001d042154_P020/Zm00001d042154_P021…
GO:0008272	BP	sulfate transport	10/732	58/43164	4.63851e-08	7.64222e-07	6.07353e-07	Zm00001d013412_P002/Zm00001d013412_P003/Zm00001d013412_P004/Zm00001d013412_P005/Zm00001d013412_P006/Zm00001d013412_P008/Zm00001d013412_P010/Zm00001d013412_P012/Zm00001d013412_P013/Zm00001d013412_P016
GO:0009699	BP	phenylpropanoid biosynthetic process	18/732	220/43164	5.05269e-08	8.22431e-07	6.53613e-07	Zm00001d014914_P001/Zm00001d020933_P001/Zm00001d046277_P002/Zm00001d046277_P003/Zm00001d046277_P005/Zm00001d046277_P006/Zm00001d046277_P007/Zm00001d046277_P008/Zm00001d046277_P010/Zm00001d046277_P012/Zm00001d046277_P014/Zm00001d046277_P016/Zm00001d046277_P018/Zm00001d046277_P019/Zm00001d046277_P022/Zm00001d046277_P023/Zm00001d046277_P027/Zm00001d046277_P028
GO:0032258	BP	protein localization by the Cvt pathway	7/732	22/43164	5.35745e-08	8.61657e-07	6.84787e-07	Zm00001d011984_P001/Zm00001d011984_P002/Zm00001d011984_P003/Zm00001d011984_P004/Zm00001d011984_P005/Zm00001d011984_P006/Zm00001d011984_P007
GO:0050435	BP	amyloid-beta metabolic process	7/732	23/43164	7.58851e-08	1.20613e-06	9.58549e-07	Zm00001d011984_P001/Zm00001d011984_P002/Zm00001d011984_P003/Zm00001d011984_P004/Zm00001d011984_P005/Zm00001d011984_P006/Zm00001d011984_P007
GO:0070265	BP	necrotic cell death	8/732	34/43164	8.09968e-08	1.2724e-06	1.01122e-06	Zm00001d011984_P001/Zm00001d011984_P002/Zm00001d011984_P003/Zm00001d011984_P004/Zm00001d011984_P005/Zm00001d011984_P006/Zm00001d011984_P007/Zm00001d024262_P003
GO:0008284	BP	positive regulation of cell proliferation	27/732	484/43164	9.29172e-08	1.44289e-06	1.14671e-06	Zm00001d014915_P001/Zm00001d042154_P001/Zm00001d042154_P002/Zm00001d042154_P003/Zm00001d042154_P004/Zm00001d042154_P005/Zm00001d042154_P006/Zm00001d042154_P007/Zm00001d042154_P008/Zm00001d042154_P010/Zm00001d042154_P011/Zm00001d042154_P012/Zm00001d042154_P013/Zm00001d042154_P014/Zm00001d042154_P015/Zm00001d042154_P016/Zm00001d042154_P017/Zm00001d042154_P018/Zm00001d042154_P019/Zm00001d042154_P020…
GO:0009808	BP	lignin metabolic process	17/732	205/43164	9.73397e-08	1.49438e-06	1.18764e-06	Zm00001d020933_P001/Zm00001d046277_P002/Zm00001d046277_P003/Zm00001d046277_P005/Zm00001d046277_P006/Zm00001d046277_P007/Zm00001d046277_P008/Zm00001d046277_P010/Zm00001d046277_P012/Zm00001d046277_P014/Zm00001d046277_P016/Zm00001d046277_P018/Zm00001d046277_P019/Zm00001d046277_P022/Zm00001d046277_P023/Zm00001d046277_P027/Zm00001d046277_P028
GO:0006612	BP	protein targeting to membrane	26/732	457/43164	1.0936e-07	1.66006e-06	1.31931e-06	Zm00001d042154_P001/Zm00001d042154_P002/Zm00001d042154_P003/Zm00001d042154_P004/Zm00001d042154_P005/Zm00001d042154_P006/Zm00001d042154_P007/Zm00001d042154_P008/Zm00001d042154_P010/Zm00001d042154_P011/Zm00001d042154_P012/Zm00001d042154_P013/Zm00001d042154_P014/Zm00001d042154_P015/Zm00001d042154_P016/Zm00001d042154_P017/Zm00001d042154_P018/Zm00001d042154_P019/Zm00001d042154_P020/Zm00001d042154_P021…
GO:0000041	BP	transition metal ion transport	21/732	322/43164	1.96346e-07	2.94737e-06	2.34237e-06	Zm00001d024262_P003/Zm00001d046242_P001/Zm00001d046242_P002/Zm00001d046277_P002/Zm00001d046277_P003/Zm00001d046277_P005/Zm00001d046277_P006/Zm00001d046277_P007/Zm00001d046277_P008/Zm00001d046277_P010/Zm00001d046277_P012/Zm00001d046277_P014/Zm00001d046277_P016/Zm00001d046277_P018/Zm00001d046277_P019/Zm00001d046277_P022/Zm00001d046277_P023/Zm00001d046277_P027/Zm00001d046277_P028/Zm00001d053783_P001…
GO:0010044	BP	response to aluminum ion	8/732	38/43164	2.05499e-07	3.05086e-06	2.42462e-06	Zm00001d011984_P001/Zm00001d011984_P002/Zm00001d011984_P003/Zm00001d011984_P004/Zm00001d011984_P005/Zm00001d011984_P006/Zm00001d011984_P007/Zm00001d014611_P001
GO:0019058	BP	viral life cycle	26/732	478/43164	2.60501e-07	3.8254e-06	3.04017e-06	Zm00001d042154_P001/Zm00001d042154_P002/Zm00001d042154_P003/Zm00001d042154_P004/Zm00001d042154_P005/Zm00001d042154_P006/Zm00001d042154_P007/Zm00001d042154_P008/Zm00001d042154_P010/Zm00001d042154_P011/Zm00001d042154_P012/Zm00001d042154_P013/Zm00001d042154_P014/Zm00001d042154_P015/Zm00001d042154_P016/Zm00001d042154_P017/Zm00001d042154_P018/Zm00001d042154_P019/Zm00001d042154_P020/Zm00001d042154_P021…
GO:0072511	BP	divalent inorganic cation transport	22/732	358/43164	2.8117e-07	4.08452e-06	3.2461e-06	Zm00001d024262_P003/Zm00001d029808_P001/Zm00001d029808_P002/Zm00001d029808_P003/Zm00001d046242_P001/Zm00001d046242_P002/Zm00001d046277_P002/Zm00001d046277_P003/Zm00001d046277_P005/Zm00001d046277_P006/Zm00001d046277_P007/Zm00001d046277_P008/Zm00001d046277_P010/Zm00001d046277_P012/Zm00001d046277_P014/Zm00001d046277_P016/Zm00001d046277_P018/Zm00001d046277_P019/Zm00001d046277_P022/Zm00001d046277_P023…
GO:0009664	BP	plant-type cell wall organization	19/732	276/43164	3.26513e-07	4.69276e-06	3.72949e-06	Zm00001d019670_P001/Zm00001d019670_P003/Zm00001d019670_P005/Zm00001d019670_P007/Zm00001d019670_P009/Zm00001d019670_P010/Zm00001d019670_P012/Zm00001d019670_P013/Zm00001d019670_P015/Zm00001d019670_P017/Zm00001d019670_P019/Zm00001d019670_P021/Zm00001d019670_P022/Zm00001d019670_P025/Zm00001d019670_P026/Zm00001d019670_P027/Zm00001d019670_P028/Zm00001d019670_P031/Zm00001d019670_P032
GO:0030242	BP	autophagy of peroxisome	7/732	28/43164	3.40449e-07	4.84154e-06	3.84773e-06	Zm00001d011984_P001/Zm00001d011984_P002/Zm00001d011984_P003/Zm00001d011984_P004/Zm00001d011984_P005/Zm00001d011984_P006/Zm00001d011984_P007
GO:0007525	BP	somatic muscle development	5/732	11/43164	5.87413e-07	8.26661e-06	6.56975e-06	Zm00001d014037_P005/Zm00001d014037_P007/Zm00001d014037_P010/Zm00001d014037_P016/Zm00001d029771_P001
GO:0000186	BP	activation of MAPKK activity	9/732	60/43164	7.54859e-07	1.05136e-05	8.35547e-06	Zm00001d028514_P001/Zm00001d028514_P002/Zm00001d047875_P001/Zm00001d047875_P002/Zm00001d047875_P003/Zm00001d047875_P004/Zm00001d047875_P005/Zm00001d047875_P006/Zm00001d047875_P008
GO:0046825	BP	regulation of protein export from nucleus	8/732	45/43164	8.15859e-07	1.11336e-05	8.84823e-06	Zm00001d053548_P001/Zm00001d053548_P002/Zm00001d053548_P003/Zm00001d053548_P004/Zm00001d053548_P005/Zm00001d053548_P006/Zm00001d053548_P007/Zm00001d053548_P008
GO:0046827	BP	positive regulation of protein export from nucleus	8/732	45/43164	8.15859e-07	1.11336e-05	8.84823e-06	Zm00001d053548_P001/Zm00001d053548_P002/Zm00001d053548_P003/Zm00001d053548_P004/Zm00001d053548_P005/Zm00001d053548_P006/Zm00001d053548_P007/Zm00001d053548_P008
GO:0007040	BP	lysosome organization	9/732	61/43164	8.72253e-07	1.17841e-05	9.36525e-06	Zm00001d002305_P001/Zm00001d011984_P001/Zm00001d011984_P002/Zm00001d011984_P003/Zm00001d011984_P004/Zm00001d011984_P005/Zm00001d011984_P006/Zm00001d011984_P007/Zm00001d024262_P003
GO:0007231	BP	osmosensory signaling pathway	10/732	80/43164	1.04714e-06	1.40068e-05	1.11316e-05	Zm00001d013412_P002/Zm00001d013412_P003/Zm00001d013412_P004/Zm00001d013412_P005/Zm00001d013412_P006/Zm00001d013412_P008/Zm00001d013412_P010/Zm00001d013412_P012/Zm00001d013412_P013/Zm00001d013412_P016
GO:0006470	BP	protein dephosphorylation	20/732	332/43164	1.31624e-06	1.74338e-05	1.38552e-05	Zm00001d014037_P005/Zm00001d014037_P007/Zm00001d014037_P010/Zm00001d014037_P016/Zm00001d045482_P001/Zm00001d045482_P002/Zm00001d045482_P003/Zm00001d045482_P004/Zm00001d045482_P005/Zm00001d045482_P006/Zm00001d045482_P008/Zm00001d045482_P009/Zm00001d045482_P010/Zm00001d045482_P011/Zm00001d045482_P012/Zm00001d045482_P013/Zm00001d045482_P014/Zm00001d045482_P015/Zm00001d045482_P016/Zm00001d045482_P017
GO:0044106	BP	cellular amine metabolic process	23/732	425/43164	1.37662e-06	1.80565e-05	1.43501e-05	Zm00001d024612_P012/Zm00001d024612_P013/Zm00001d024612_P015/Zm00001d024612_P016/Zm00001d024612_P017/Zm00001d024612_P019/Zm00001d024612_P021/Zm00001d024612_P022/Zm00001d024612_P023/Zm00001d024612_P029/Zm00001d024612_P031/Zm00001d024612_P034/Zm00001d024612_P038/Zm00001d024612_P039/Zm00001d024612_P042/Zm00001d024612_P044/Zm00001d024612_P045/Zm00001d024612_P047/Zm00001d024612_P052/Zm00001d024612_P053…
GO:0042430	BP	indole-containing compound metabolic process	16/732	221/43164	1.41975e-06	1.8443e-05	1.46573e-05	Zm00001d046277_P002/Zm00001d046277_P003/Zm00001d046277_P005/Zm00001d046277_P006/Zm00001d046277_P007/Zm00001d046277_P008/Zm00001d046277_P010/Zm00001d046277_P012/Zm00001d046277_P014/Zm00001d046277_P016/Zm00001d046277_P018/Zm00001d046277_P019/Zm00001d046277_P022/Zm00001d046277_P023/Zm00001d046277_P027/Zm00001d046277_P028
GO:0010508	BP	positive regulation of autophagy	7/732	35/43164	1.7441e-06	2.24408e-05	1.78344e-05	Zm00001d011984_P001/Zm00001d011984_P002/Zm00001d011984_P003/Zm00001d011984_P004/Zm00001d011984_P005/Zm00001d011984_P006/Zm00001d011984_P007
GO:0009698	BP	phenylpropanoid metabolic process	18/732	289/43164	2.76569e-06	3.52495e-05	2.80139e-05	Zm00001d014914_P001/Zm00001d020933_P001/Zm00001d046277_P002/Zm00001d046277_P003/Zm00001d046277_P005/Zm00001d046277_P006/Zm00001d046277_P007/Zm00001d046277_P008/Zm00001d046277_P010/Zm00001d046277_P012/Zm00001d046277_P014/Zm00001d046277_P016/Zm00001d046277_P018/Zm00001d046277_P019/Zm00001d046277_P022/Zm00001d046277_P023/Zm00001d046277_P027/Zm00001d046277_P028
GO:0070838	BP	divalent metal ion transport	20/732	353/43164	3.34278e-06	4.22066e-05	3.35429e-05	Zm00001d024262_P003/Zm00001d029808_P001/Zm00001d029808_P002/Zm00001d029808_P003/Zm00001d046277_P002/Zm00001d046277_P003/Zm00001d046277_P005/Zm00001d046277_P006/Zm00001d046277_P007/Zm00001d046277_P008/Zm00001d046277_P010/Zm00001d046277_P012/Zm00001d046277_P014/Zm00001d046277_P016/Zm00001d046277_P018/Zm00001d046277_P019/Zm00001d046277_P022/Zm00001d046277_P023/Zm00001d046277_P027/Zm00001d046277_P028
GO:0052482	BP	defense response by cell wall thickening	17/732	265/43164	3.50342e-06	4.34232e-05	3.45098e-05	Zm00001d028611_P001/Zm00001d046277_P002/Zm00001d046277_P003/Zm00001d046277_P005/Zm00001d046277_P006/Zm00001d046277_P007/Zm00001d046277_P008/Zm00001d046277_P010/Zm00001d046277_P012/Zm00001d046277_P014/Zm00001d046277_P016/Zm00001d046277_P018/Zm00001d046277_P019/Zm00001d046277_P022/Zm00001d046277_P023/Zm00001d046277_P027/Zm00001d046277_P028
GO:0052544	BP	defense response by callose deposition in cell wall	17/732	265/43164	3.50342e-06	4.34232e-05	3.45098e-05	Zm00001d028611_P001/Zm00001d046277_P002/Zm00001d046277_P003/Zm00001d046277_P005/Zm00001d046277_P006/Zm00001d046277_P007/Zm00001d046277_P008/Zm00001d046277_P010/Zm00001d046277_P012/Zm00001d046277_P014/Zm00001d046277_P016/Zm00001d046277_P018/Zm00001d046277_P019/Zm00001d046277_P022/Zm00001d046277_P023/Zm00001d046277_P027/Zm00001d046277_P028
GO:0033273	BP	response to vitamin	7/732	40/43164	4.49266e-06	5.5178e-05	4.38518e-05	Zm00001d011984_P001/Zm00001d011984_P002/Zm00001d011984_P003/Zm00001d011984_P004/Zm00001d011984_P005/Zm00001d011984_P006/Zm00001d011984_P007
GO:0009687	BP	abscisic acid metabolic process	10/732	99/43164	7.42553e-06	8.95704e-05	7.11845e-05	Zm00001d034385_P001/Zm00001d034385_P003/Zm00001d034385_P005/Zm00001d034385_P006/Zm00001d034385_P007/Zm00001d034385_P008/Zm00001d034385_P010/Zm00001d047632_P001/Zm00001d047632_P002/Zm00001d047632_P003
GO:0043288	BP	apocarotenoid metabolic process	10/732	99/43164	7.42553e-06	8.95704e-05	7.11845e-05	Zm00001d034385_P001/Zm00001d034385_P003/Zm00001d034385_P005/Zm00001d034385_P006/Zm00001d034385_P007/Zm00001d034385_P008/Zm00001d034385_P010/Zm00001d047632_P001/Zm00001d047632_P002/Zm00001d047632_P003
GO:0072348	BP	sulfur compound transport	10/732	100/43164	8.12645e-06	9.71578e-05	7.72145e-05	Zm00001d013412_P002/Zm00001d013412_P003/Zm00001d013412_P004/Zm00001d013412_P005/Zm00001d013412_P006/Zm00001d013412_P008/Zm00001d013412_P010/Zm00001d013412_P012/Zm00001d013412_P013/Zm00001d013412_P016
GO:1902644	BP	tertiary alcohol metabolic process	10/732	101/43164	8.88378e-06	0.000105281	8.36699e-05	Zm00001d034385_P001/Zm00001d034385_P003/Zm00001d034385_P005/Zm00001d034385_P006/Zm00001d034385_P007/Zm00001d034385_P008/Zm00001d034385_P010/Zm00001d047632_P001/Zm00001d047632_P002/Zm00001d047632_P003
GO:0009102	BP	biotin biosynthetic process	5/732	18/43164	9.87091e-06	0.000115962	9.21586e-05	Zm00001d024159_P001/Zm00001d024159_P002/Zm00001d024159_P003/Zm00001d024159_P004/Zm00001d024159_P005
GO:0052542	BP	defense response by callose deposition	17/732	287/43164	1.00448e-05	0.000116987	9.29738e-05	Zm00001d028611_P001/Zm00001d046277_P002/Zm00001d046277_P003/Zm00001d046277_P005/Zm00001d046277_P006/Zm00001d046277_P007/Zm00001d046277_P008/Zm00001d046277_P010/Zm00001d046277_P012/Zm00001d046277_P014/Zm00001d046277_P016/Zm00001d046277_P018/Zm00001d046277_P019/Zm00001d046277_P022/Zm00001d046277_P023/Zm00001d046277_P027/Zm00001d046277_P028
GO:0080171	BP	lytic vacuole organization	9/732	83/43164	1.18716e-05	0.000135701	0.000107846	Zm00001d002305_P001/Zm00001d011984_P001/Zm00001d011984_P002/Zm00001d011984_P003/Zm00001d011984_P004/Zm00001d011984_P005/Zm00001d011984_P006/Zm00001d011984_P007/Zm00001d024262_P003
GO:0010219	BP	regulation of vernalization response	6/732	31/43164	1.19529e-05	0.000135701	0.000107846	Zm00001d004109_P001/Zm00001d004109_P002/Zm00001d004109_P003/Zm00001d004109_P004/Zm00001d004109_P005/Zm00001d004109_P006
GO:0010220	BP	positive regulation of vernalization response	6/732	31/43164	1.19529e-05	0.000135701	0.000107846	Zm00001d004109_P001/Zm00001d004109_P002/Zm00001d004109_P003/Zm00001d004109_P004/Zm00001d004109_P005/Zm00001d004109_P006
GO:0006768	BP	biotin metabolic process	5/732	19/43164	1.32092e-05	0.000148713	0.000118187	Zm00001d024159_P001/Zm00001d024159_P002/Zm00001d024159_P003/Zm00001d024159_P004/Zm00001d024159_P005
GO:0006766	BP	vitamin metabolic process	14/732	207/43164	1.38488e-05	0.000154626	0.000122886	Zm00001d005991_P002/Zm00001d005991_P003/Zm00001d013821_P004/Zm00001d013823_P001/Zm00001d024159_P001/Zm00001d024159_P002/Zm00001d024159_P003/Zm00001d024159_P004/Zm00001d024159_P005/Zm00001d024612_P018/Zm00001d024612_P068/Zm00001d024612_P069/Zm00001d035329_P001/Zm00001d036484_P001
GO:0009817	BP	defense response to fungus, incompatible interaction	16/732	269/43164	1.72681e-05	0.000191223	0.000151971	Zm00001d046277_P002/Zm00001d046277_P003/Zm00001d046277_P005/Zm00001d046277_P006/Zm00001d046277_P007/Zm00001d046277_P008/Zm00001d046277_P010/Zm00001d046277_P012/Zm00001d046277_P014/Zm00001d046277_P016/Zm00001d046277_P018/Zm00001d046277_P019/Zm00001d046277_P022/Zm00001d046277_P023/Zm00001d046277_P027/Zm00001d046277_P028
GO:0044550	BP	secondary metabolite biosynthetic process	20/732	399/43164	2.00653e-05	0.000220392	0.000175152	Zm00001d002305_P001/Zm00001d014914_P001/Zm00001d020933_P001/Zm00001d029865_P001/Zm00001d046277_P002/Zm00001d046277_P003/Zm00001d046277_P005/Zm00001d046277_P006/Zm00001d046277_P007/Zm00001d046277_P008/Zm00001d046277_P010/Zm00001d046277_P012/Zm00001d046277_P014/Zm00001d046277_P016/Zm00001d046277_P018/Zm00001d046277_P019/Zm00001d046277_P022/Zm00001d046277_P023/Zm00001d046277_P027/Zm00001d046277_P028
GO:0009736	BP	cytokinin-activated signaling pathway	10/732	111/43164	2.04827e-05	0.000221377	0.000175935	Zm00001d013412_P002/Zm00001d013412_P003/Zm00001d013412_P004/Zm00001d013412_P005/Zm00001d013412_P006/Zm00001d013412_P008/Zm00001d013412_P010/Zm00001d013412_P012/Zm00001d013412_P013/Zm00001d013412_P016
GO:0071368	BP	cellular response to cytokinin stimulus	10/732	111/43164	2.04827e-05	0.000221377	0.000175935	Zm00001d013412_P002/Zm00001d013412_P003/Zm00001d013412_P004/Zm00001d013412_P005/Zm00001d013412_P006/Zm00001d013412_P008/Zm00001d013412_P010/Zm00001d013412_P012/Zm00001d013412_P013/Zm00001d013412_P016
GO:0052543	BP	callose deposition in cell wall	17/732	305/43164	2.19665e-05	0.000235529	0.000187183	Zm00001d028611_P001/Zm00001d046277_P002/Zm00001d046277_P003/Zm00001d046277_P005/Zm00001d046277_P006/Zm00001d046277_P007/Zm00001d046277_P008/Zm00001d046277_P010/Zm00001d046277_P012/Zm00001d046277_P014/Zm00001d046277_P016/Zm00001d046277_P018/Zm00001d046277_P019/Zm00001d046277_P022/Zm00001d046277_P023/Zm00001d046277_P027/Zm00001d046277_P028
GO:0052386	BP	cell wall thickening	17/732	306/43164	2.28989e-05	0.000243594	0.000193592	Zm00001d028611_P001/Zm00001d046277_P002/Zm00001d046277_P003/Zm00001d046277_P005/Zm00001d046277_P006/Zm00001d046277_P007/Zm00001d046277_P008/Zm00001d046277_P010/Zm00001d046277_P012/Zm00001d046277_P014/Zm00001d046277_P016/Zm00001d046277_P018/Zm00001d046277_P019/Zm00001d046277_P022/Zm00001d046277_P023/Zm00001d046277_P027/Zm00001d046277_P028
GO:0090263	BP	positive regulation of canonical Wnt signaling pathway	4/732	11/43164	2.46226e-05	0.000259884	0.000206538	Zm00001d014037_P005/Zm00001d014037_P007/Zm00001d014037_P010/Zm00001d014037_P016
GO:0071417	BP	cellular response to organonitrogen compound	17/732	310/43164	2.69906e-05	0.000282669	0.000224646	Zm00001d024262_P003/Zm00001d046277_P002/Zm00001d046277_P003/Zm00001d046277_P005/Zm00001d046277_P006/Zm00001d046277_P007/Zm00001d046277_P008/Zm00001d046277_P010/Zm00001d046277_P012/Zm00001d046277_P014/Zm00001d046277_P016/Zm00001d046277_P018/Zm00001d046277_P019/Zm00001d046277_P022/Zm00001d046277_P023/Zm00001d046277_P027/Zm00001d046277_P028
GO:0006714	BP	sesquiterpenoid metabolic process	10/732	118/43164	3.48376e-05	0.00035928	0.000285531	Zm00001d034385_P001/Zm00001d034385_P003/Zm00001d034385_P005/Zm00001d034385_P006/Zm00001d034385_P007/Zm00001d034385_P008/Zm00001d034385_P010/Zm00001d047632_P001/Zm00001d047632_P002/Zm00001d047632_P003
GO:0043277	BP	apoptotic cell clearance	10/732	118/43164	3.48376e-05	0.00035928	0.000285531	Zm00001d011984_P001/Zm00001d011984_P002/Zm00001d011984_P003/Zm00001d011984_P004/Zm00001d011984_P005/Zm00001d011984_P006/Zm00001d011984_P007/Zm00001d024612_P018/Zm00001d024612_P068/Zm00001d024612_P069
GO:0030177	BP	positive regulation of Wnt signaling pathway	4/732	12/43164	3.64374e-05	0.000367236	0.000291855	Zm00001d014037_P005/Zm00001d014037_P007/Zm00001d014037_P010/Zm00001d014037_P016
GO:0009789	BP	positive regulation of abscisic acid-activated signaling pathway	14/732	226/43164	3.66964e-05	0.000367236	0.000291855	Zm00001d045482_P001/Zm00001d045482_P003/Zm00001d045482_P004/Zm00001d045482_P005/Zm00001d045482_P006/Zm00001d045482_P008/Zm00001d045482_P009/Zm00001d045482_P011/Zm00001d045482_P012/Zm00001d045482_P013/Zm00001d045482_P014/Zm00001d045482_P015/Zm00001d045482_P016/Zm00001d045482_P017
GO:1901421	BP	positive regulation of response to alcohol	14/732	226/43164	3.66964e-05	0.000367236	0.000291855	Zm00001d045482_P001/Zm00001d045482_P003/Zm00001d045482_P004/Zm00001d045482_P005/Zm00001d045482_P006/Zm00001d045482_P008/Zm00001d045482_P009/Zm00001d045482_P011/Zm00001d045482_P012/Zm00001d045482_P013/Zm00001d045482_P014/Zm00001d045482_P015/Zm00001d045482_P016/Zm00001d045482_P017
GO:1905959	BP	positive regulation of cellular response to alcohol	14/732	226/43164	3.66964e-05	0.000367236	0.000291855	Zm00001d045482_P001/Zm00001d045482_P003/Zm00001d045482_P004/Zm00001d045482_P005/Zm00001d045482_P006/Zm00001d045482_P008/Zm00001d045482_P009/Zm00001d045482_P011/Zm00001d045482_P012/Zm00001d045482_P013/Zm00001d045482_P014/Zm00001d045482_P015/Zm00001d045482_P016/Zm00001d045482_P017
GO:0006767	BP	water-soluble vitamin metabolic process	12/732	176/43164	5.19126e-05	0.00051569	0.000409836	Zm00001d013821_P004/Zm00001d013823_P001/Zm00001d024159_P001/Zm00001d024159_P002/Zm00001d024159_P003/Zm00001d024159_P004/Zm00001d024159_P005/Zm00001d024612_P018/Zm00001d024612_P068/Zm00001d024612_P069/Zm00001d035329_P001/Zm00001d036484_P001
GO:0032103	BP	positive regulation of response to external stimulus	7/732	59/43164	6.22179e-05	0.00061355	0.000487608	Zm00001d011984_P001/Zm00001d011984_P002/Zm00001d011984_P003/Zm00001d011984_P004/Zm00001d011984_P005/Zm00001d011984_P006/Zm00001d011984_P007
GO:0052545	BP	callose localization	17/732	332/43164	6.33459e-05	0.000620147	0.000492851	Zm00001d028611_P001/Zm00001d046277_P002/Zm00001d046277_P003/Zm00001d046277_P005/Zm00001d046277_P006/Zm00001d046277_P007/Zm00001d046277_P008/Zm00001d046277_P010/Zm00001d046277_P012/Zm00001d046277_P014/Zm00001d046277_P016/Zm00001d046277_P018/Zm00001d046277_P019/Zm00001d046277_P022/Zm00001d046277_P023/Zm00001d046277_P027/Zm00001d046277_P028
GO:0043406	BP	positive regulation of MAP kinase activity	9/732	103/43164	6.71496e-05	0.000652656	0.000518687	Zm00001d028514_P001/Zm00001d028514_P002/Zm00001d047875_P001/Zm00001d047875_P002/Zm00001d047875_P003/Zm00001d047875_P004/Zm00001d047875_P005/Zm00001d047875_P006/Zm00001d047875_P008
GO:0090598	BP	male anatomical structure morphogenesis	7/732	60/43164	6.94125e-05	0.000669831	0.000532337	Zm00001d011984_P001/Zm00001d011984_P002/Zm00001d011984_P003/Zm00001d011984_P004/Zm00001d011984_P005/Zm00001d011984_P006/Zm00001d011984_P007
GO:0033037	BP	polysaccharide localization	17/732	336/43164	7.33335e-05	0.000702649	0.000558418	Zm00001d028611_P001/Zm00001d046277_P002/Zm00001d046277_P003/Zm00001d046277_P005/Zm00001d046277_P006/Zm00001d046277_P007/Zm00001d046277_P008/Zm00001d046277_P010/Zm00001d046277_P012/Zm00001d046277_P014/Zm00001d046277_P016/Zm00001d046277_P018/Zm00001d046277_P019/Zm00001d046277_P022/Zm00001d046277_P023/Zm00001d046277_P027/Zm00001d046277_P028
GO:0032147	BP	activation of protein kinase activity	9/732	105/43164	7.80308e-05	0.000742392	0.000590003	Zm00001d028514_P001/Zm00001d028514_P002/Zm00001d047875_P001/Zm00001d047875_P002/Zm00001d047875_P003/Zm00001d047875_P004/Zm00001d047875_P005/Zm00001d047875_P006/Zm00001d047875_P008
GO:0042147	BP	retrograde transport, endosome to Golgi	7/732	62/43164	8.58425e-05	0.000811002	0.00064453	Zm00001d011984_P001/Zm00001d011984_P002/Zm00001d011984_P003/Zm00001d011984_P004/Zm00001d011984_P005/Zm00001d011984_P006/Zm00001d011984_P007
GO:0071470	BP	cellular response to osmotic stress	12/732	195/43164	0.000138049	0.00129479	0.00102901	Zm00001d013412_P002/Zm00001d013412_P003/Zm00001d013412_P004/Zm00001d013412_P005/Zm00001d013412_P006/Zm00001d013412_P008/Zm00001d013412_P010/Zm00001d013412_P012/Zm00001d013412_P013/Zm00001d013412_P016/Zm00001d029772_P001/Zm00001d029772_P002
GO:0048639	BP	positive regulation of developmental growth	14/732	256/43164	0.000138967	0.00129479	0.00102901	Zm00001d007237_P001/Zm00001d010768_P001/Zm00001d010780_P001/Zm00001d010780_P002/Zm00001d010780_P003/Zm00001d011984_P001/Zm00001d011984_P002/Zm00001d011984_P003/Zm00001d011984_P004/Zm00001d011984_P005/Zm00001d011984_P006/Zm00001d011984_P007/Zm00001d014915_P001/Zm00001d029771_P001
GO:0042545	BP	cell wall modification	17/732	357/43164	0.000151985	0.00140638	0.0011177	Zm00001d028611_P001/Zm00001d046277_P002/Zm00001d046277_P003/Zm00001d046277_P005/Zm00001d046277_P006/Zm00001d046277_P007/Zm00001d046277_P008/Zm00001d046277_P010/Zm00001d046277_P012/Zm00001d046277_P014/Zm00001d046277_P016/Zm00001d046277_P018/Zm00001d046277_P019/Zm00001d046277_P022/Zm00001d046277_P023/Zm00001d046277_P027/Zm00001d046277_P028
GO:0000045	BP	autophagosome assembly	7/732	71/43164	0.000203546	0.00185805	0.00147665	Zm00001d011984_P001/Zm00001d011984_P002/Zm00001d011984_P003/Zm00001d011984_P004/Zm00001d011984_P005/Zm00001d011984_P006/Zm00001d011984_P007
GO:1905037	BP	autophagosome organization	7/732	71/43164	0.000203546	0.00185805	0.00147665	Zm00001d011984_P001/Zm00001d011984_P002/Zm00001d011984_P003/Zm00001d011984_P004/Zm00001d011984_P005/Zm00001d011984_P006/Zm00001d011984_P007
GO:0071324	BP	cellular response to disaccharide stimulus	10/732	146/43164	0.000207335	0.0018674	0.00148408	Zm00001d013412_P002/Zm00001d013412_P003/Zm00001d013412_P004/Zm00001d013412_P005/Zm00001d013412_P006/Zm00001d013412_P008/Zm00001d013412_P010/Zm00001d013412_P012/Zm00001d013412_P013/Zm00001d013412_P016
GO:0071329	BP	cellular response to sucrose stimulus	10/732	146/43164	0.000207335	0.0018674	0.00148408	Zm00001d013412_P002/Zm00001d013412_P003/Zm00001d013412_P004/Zm00001d013412_P005/Zm00001d013412_P006/Zm00001d013412_P008/Zm00001d013412_P010/Zm00001d013412_P012/Zm00001d013412_P013/Zm00001d013412_P016
GO:0043410	BP	positive regulation of MAPK cascade	9/732	121/43164	0.00023094	0.00206623	0.0016421	Zm00001d028514_P001/Zm00001d028514_P002/Zm00001d047875_P001/Zm00001d047875_P002/Zm00001d047875_P003/Zm00001d047875_P004/Zm00001d047875_P005/Zm00001d047875_P006/Zm00001d047875_P008
GO:0010506	BP	regulation of autophagy	7/732	75/43164	0.000286582	0.00253426	0.00201406	Zm00001d011984_P001/Zm00001d011984_P002/Zm00001d011984_P003/Zm00001d011984_P004/Zm00001d011984_P005/Zm00001d011984_P006/Zm00001d011984_P007
GO:0010324	BP	membrane invagination	10/732	152/43164	0.000287003	0.00253426	0.00201406	Zm00001d011984_P001/Zm00001d011984_P002/Zm00001d011984_P003/Zm00001d011984_P004/Zm00001d011984_P005/Zm00001d011984_P006/Zm00001d011984_P007/Zm00001d024612_P018/Zm00001d024612_P068/Zm00001d024612_P069
GO:0010286	BP	heat acclimation	12/732	212/43164	0.000298778	0.0026211	0.00208308	Zm00001d029264_P003/Zm00001d029264_P005/Zm00001d029264_P006/Zm00001d029264_P008/Zm00001d029264_P012/Zm00001d029264_P015/Zm00001d029264_P020/Zm00001d029264_P021/Zm00001d029264_P022/Zm00001d029264_P023/Zm00001d029264_P024/Zm00001d045724_P001
GO:0042753	BP	positive regulation of circadian rhythm	4/732	20/43164	0.00032014	0.00279038	0.00221761	Zm00001d006440_P001/Zm00001d006440_P002/Zm00001d006440_P003/Zm00001d006440_P004
GO:0016226	BP	iron-sulfur cluster assembly	7/732	78/43164	0.000365148	0.00314214	0.00249716	Zm00001d019299_P001/Zm00001d019299_P002/Zm00001d019299_P004/Zm00001d019299_P005/Zm00001d019299_P007/Zm00001d019299_P008/Zm00001d040599_P001
GO:0031163	BP	metallo-sulfur cluster assembly	7/732	78/43164	0.000365148	0.00314214	0.00249716	Zm00001d019299_P001/Zm00001d019299_P002/Zm00001d019299_P004/Zm00001d019299_P005/Zm00001d019299_P007/Zm00001d019299_P008/Zm00001d040599_P001
GO:0006661	BP	phosphatidylinositol biosynthetic process	7/732	81/43164	0.000460073	0.00393392	0.00312641	Zm00001d011984_P001/Zm00001d011984_P002/Zm00001d011984_P003/Zm00001d011984_P004/Zm00001d011984_P005/Zm00001d011984_P006/Zm00001d011984_P007
GO:0009110	BP	vitamin biosynthetic process	11/732	196/43164	0.000565504	0.00466915	0.00371073	Zm00001d005991_P002/Zm00001d005991_P003/Zm00001d013821_P004/Zm00001d013823_P001/Zm00001d024159_P001/Zm00001d024159_P002/Zm00001d024159_P003/Zm00001d024159_P004/Zm00001d024159_P005/Zm00001d035329_P001/Zm00001d036484_P001
GO:0009688	BP	abscisic acid biosynthetic process	7/732	84/43164	0.000573708	0.00466915	0.00371073	Zm00001d034385_P001/Zm00001d034385_P003/Zm00001d034385_P005/Zm00001d034385_P006/Zm00001d034385_P007/Zm00001d034385_P008/Zm00001d034385_P010
GO:0032955	BP	regulation of division septum assembly	7/732	84/43164	0.000573708	0.00466915	0.00371073	Zm00001d010768_P001/Zm00001d010780_P001/Zm00001d010780_P002/Zm00001d010780_P003/Zm00001d014915_P001/Zm00001d045482_P002/Zm00001d045482_P010
GO:0043289	BP	apocarotenoid biosynthetic process	7/732	84/43164	0.000573708	0.00466915	0.00371073	Zm00001d034385_P001/Zm00001d034385_P003/Zm00001d034385_P005/Zm00001d034385_P006/Zm00001d034385_P007/Zm00001d034385_P008/Zm00001d034385_P010
GO:1901891	BP	regulation of cell septum assembly	7/732	84/43164	0.000573708	0.00466915	0.00371073	Zm00001d010768_P001/Zm00001d010780_P001/Zm00001d010780_P002/Zm00001d010780_P003/Zm00001d014915_P001/Zm00001d045482_P002/Zm00001d045482_P010
GO:1902412	BP	regulation of mitotic cytokinesis	7/732	84/43164	0.000573708	0.00466915	0.00371073	Zm00001d010768_P001/Zm00001d010780_P001/Zm00001d010780_P002/Zm00001d010780_P003/Zm00001d014915_P001/Zm00001d045482_P002/Zm00001d045482_P010
GO:1902645	BP	tertiary alcohol biosynthetic process	7/732	84/43164	0.000573708	0.00466915	0.00371073	Zm00001d034385_P001/Zm00001d034385_P003/Zm00001d034385_P005/Zm00001d034385_P006/Zm00001d034385_P007/Zm00001d034385_P008/Zm00001d034385_P010
GO:1903436	BP	regulation of mitotic cytokinetic process	7/732	84/43164	0.000573708	0.00466915	0.00371073	Zm00001d010768_P001/Zm00001d010780_P001/Zm00001d010780_P002/Zm00001d010780_P003/Zm00001d014915_P001/Zm00001d045482_P002/Zm00001d045482_P010
GO:0030178	BP	negative regulation of Wnt signaling pathway	5/732	42/43164	0.000700412	0.00566621	0.00450312	Zm00001d014037_P005/Zm00001d014037_P007/Zm00001d014037_P010/Zm00001d014037_P016/Zm00001d018942_P001
GO:0035070	BP	salivary gland histolysis	7/732	88/43164	0.00075872	0.00606527	0.00482027	Zm00001d011984_P001/Zm00001d011984_P002/Zm00001d011984_P003/Zm00001d011984_P004/Zm00001d011984_P005/Zm00001d011984_P006/Zm00001d011984_P007
GO:0035071	BP	salivary gland cell autophagic cell death	7/732	88/43164	0.00075872	0.00606527	0.00482027	Zm00001d011984_P001/Zm00001d011984_P002/Zm00001d011984_P003/Zm00001d011984_P004/Zm00001d011984_P005/Zm00001d011984_P006/Zm00001d011984_P007
GO:0000917	BP	division septum assembly	7/732	89/43164	0.000811623	0.00645002	0.00512604	Zm00001d010768_P001/Zm00001d010780_P001/Zm00001d010780_P002/Zm00001d010780_P003/Zm00001d014915_P001/Zm00001d045482_P002/Zm00001d045482_P010
GO:0060033	BP	anatomical structure regression	7/732	90/43164	0.000867395	0.00681309	0.00541458	Zm00001d011984_P001/Zm00001d011984_P002/Zm00001d011984_P003/Zm00001d011984_P004/Zm00001d011984_P005/Zm00001d011984_P006/Zm00001d011984_P007
GO:0090529	BP	cell septum assembly	7/732	90/43164	0.000867395	0.00681309	0.00541458	Zm00001d010768_P001/Zm00001d010780_P001/Zm00001d010780_P002/Zm00001d010780_P003/Zm00001d014915_P001/Zm00001d045482_P002/Zm00001d045482_P010
GO:0000128	BP	flocculation	4/732	26/43164	0.000911296	0.00695571	0.00552793	Zm00001d010768_P001/Zm00001d010780_P001/Zm00001d010780_P002/Zm00001d010780_P003
GO:0016480	BP	negative regulation of transcription by RNA polymerase III	4/732	26/43164	0.000911296	0.00695571	0.00552793	Zm00001d010768_P001/Zm00001d010780_P001/Zm00001d010780_P002/Zm00001d010780_P003
GO:0060256	BP	regulation of flocculation	4/732	26/43164	0.000911296	0.00695571	0.00552793	Zm00001d010768_P001/Zm00001d010780_P001/Zm00001d010780_P002/Zm00001d010780_P003
GO:0060257	BP	negative regulation of flocculation	4/732	26/43164	0.000911296	0.00695571	0.00552793	Zm00001d010768_P001/Zm00001d010780_P001/Zm00001d010780_P002/Zm00001d010780_P003
GO:0060258	BP	negative regulation of filamentous growth	4/732	26/43164	0.000911296	0.00695571	0.00552793	Zm00001d010768_P001/Zm00001d010780_P001/Zm00001d010780_P002/Zm00001d010780_P003
GO:0006730	BP	one-carbon metabolic process	3/732	12/43164	0.000953187	0.00723459	0.00574956	Zm00001d024612_P018/Zm00001d024612_P068/Zm00001d024612_P069
GO:0009896	BP	positive regulation of catabolic process	11/732	209/43164	0.000959058	0.00723848	0.00575265	Zm00001d011984_P001/Zm00001d011984_P002/Zm00001d011984_P003/Zm00001d011984_P004/Zm00001d011984_P005/Zm00001d011984_P006/Zm00001d011984_P007/Zm00001d014037_P005/Zm00001d014037_P007/Zm00001d014037_P010/Zm00001d014037_P016
GO:0006855	BP	drug transmembrane transport	16/732	386/43164	0.00104817	0.00784186	0.00623218	Zm00001d046277_P002/Zm00001d046277_P003/Zm00001d046277_P005/Zm00001d046277_P006/Zm00001d046277_P007/Zm00001d046277_P008/Zm00001d046277_P010/Zm00001d046277_P012/Zm00001d046277_P014/Zm00001d046277_P016/Zm00001d046277_P018/Zm00001d046277_P019/Zm00001d046277_P022/Zm00001d046277_P023/Zm00001d046277_P027/Zm00001d046277_P028
GO:0009825	BP	multidimensional cell growth	9/732	149/43164	0.00105061	0.00784186	0.00623218	Zm00001d028564_P001/Zm00001d053548_P001/Zm00001d053548_P002/Zm00001d053548_P003/Zm00001d053548_P004/Zm00001d053548_P005/Zm00001d053548_P006/Zm00001d053548_P007/Zm00001d053548_P008
GO:0032954	BP	regulation of cytokinetic process	7/732	94/43164	0.00112138	0.00832407	0.00661542	Zm00001d010768_P001/Zm00001d010780_P001/Zm00001d010780_P002/Zm00001d010780_P003/Zm00001d014915_P001/Zm00001d045482_P002/Zm00001d045482_P010
GO:0040018	BP	positive regulation of multicellular organism growth	9/732	152/43164	0.0012083	0.00892027	0.00708923	Zm00001d007237_P001/Zm00001d011984_P001/Zm00001d011984_P002/Zm00001d011984_P003/Zm00001d011984_P004/Zm00001d011984_P005/Zm00001d011984_P006/Zm00001d011984_P007/Zm00001d029771_P001
GO:0090090	BP	negative regulation of canonical Wnt signaling pathway	4/732	28/43164	0.00121505	0.00892137	0.0070901	Zm00001d014037_P005/Zm00001d014037_P007/Zm00001d014037_P010/Zm00001d014037_P016
GO:0006995	BP	cellular response to nitrogen starvation	8/732	124/43164	0.00129361	0.00944687	0.00750774	Zm00001d001957_P001/Zm00001d011984_P001/Zm00001d011984_P002/Zm00001d011984_P003/Zm00001d011984_P004/Zm00001d011984_P005/Zm00001d011984_P006/Zm00001d011984_P007
GO:0000080	BP	mitotic G1 phase	4/732	29/43164	0.0013907	0.0100472	0.00798487	Zm00001d014037_P005/Zm00001d014037_P007/Zm00001d014037_P010/Zm00001d014037_P016
GO:0051318	BP	G1 phase	4/732	29/43164	0.0013907	0.0100472	0.00798487	Zm00001d014037_P005/Zm00001d014037_P007/Zm00001d014037_P010/Zm00001d014037_P016
GO:0016106	BP	sesquiterpenoid biosynthetic process	7/732	98/43164	0.0014303	0.0102784	0.00816858	Zm00001d034385_P001/Zm00001d034385_P003/Zm00001d034385_P005/Zm00001d034385_P006/Zm00001d034385_P007/Zm00001d034385_P008/Zm00001d034385_P010
GO:0008285	BP	negative regulation of cell proliferation	11/732	220/43164	0.00144811	0.0103513	0.00822651	Zm00001d011984_P001/Zm00001d011984_P002/Zm00001d011984_P003/Zm00001d011984_P004/Zm00001d011984_P005/Zm00001d011984_P006/Zm00001d011984_P007/Zm00001d014037_P005/Zm00001d014037_P007/Zm00001d014037_P010/Zm00001d014037_P016
GO:0030111	BP	regulation of Wnt signaling pathway	5/732	50/43164	0.00156093	0.011099	0.00882077	Zm00001d014037_P005/Zm00001d014037_P007/Zm00001d014037_P010/Zm00001d014037_P016/Zm00001d018942_P001
GO:0031348	BP	negative regulation of defense response	16/732	402/43164	0.00158906	0.0112399	0.00893271	Zm00001d046277_P002/Zm00001d046277_P003/Zm00001d046277_P005/Zm00001d046277_P006/Zm00001d046277_P007/Zm00001d046277_P008/Zm00001d046277_P010/Zm00001d046277_P012/Zm00001d046277_P014/Zm00001d046277_P016/Zm00001d046277_P018/Zm00001d046277_P019/Zm00001d046277_P022/Zm00001d046277_P023/Zm00001d046277_P027/Zm00001d046277_P028
GO:0033120	BP	positive regulation of RNA splicing	5/732	51/43164	0.00170676	0.0120095	0.00954436	Zm00001d010768_P001/Zm00001d010780_P001/Zm00001d010780_P002/Zm00001d010780_P003/Zm00001d029771_P001
GO:0048509	BP	regulation of meristem development	16/732	406/43164	0.00175597	0.0122918	0.00976871	Zm00001d013412_P002/Zm00001d013412_P003/Zm00001d013412_P004/Zm00001d013412_P005/Zm00001d013412_P006/Zm00001d013412_P008/Zm00001d013412_P010/Zm00001d013412_P012/Zm00001d013412_P013/Zm00001d013412_P016/Zm00001d037442_P001/Zm00001d044327_P001/Zm00001d044327_P002/Zm00001d044327_P003/Zm00001d045313_P001/Zm00001d047626_P001
GO:0009690	BP	cytokinin metabolic process	5/732	52/43164	0.00186232	0.0129128	0.0102622	Zm00001d012641_P001/Zm00001d044327_P001/Zm00001d044327_P002/Zm00001d044327_P003/Zm00001d046356_P001
GO:0010048	BP	vernalization response	6/732	76/43164	0.0018638	0.0129128	0.0102622	Zm00001d004109_P001/Zm00001d004109_P002/Zm00001d004109_P003/Zm00001d004109_P004/Zm00001d004109_P005/Zm00001d004109_P006
GO:0007435	BP	salivary gland morphogenesis	7/732	103/43164	0.00190554	0.013068	0.0103855	Zm00001d011984_P001/Zm00001d011984_P002/Zm00001d011984_P003/Zm00001d011984_P004/Zm00001d011984_P005/Zm00001d011984_P006/Zm00001d011984_P007
GO:0022612	BP	gland morphogenesis	7/732	103/43164	0.00190554	0.013068	0.0103855	Zm00001d011984_P001/Zm00001d011984_P002/Zm00001d011984_P003/Zm00001d011984_P004/Zm00001d011984_P005/Zm00001d011984_P006/Zm00001d011984_P007
GO:0007431	BP	salivary gland development	7/732	104/43164	0.00201374	0.0135955	0.0108048	Zm00001d011984_P001/Zm00001d011984_P002/Zm00001d011984_P003/Zm00001d011984_P004/Zm00001d011984_P005/Zm00001d011984_P006/Zm00001d011984_P007
GO:0032465	BP	regulation of cytokinesis	7/732	104/43164	0.00201374	0.0135955	0.0108048	Zm00001d010768_P001/Zm00001d010780_P001/Zm00001d010780_P002/Zm00001d010780_P003/Zm00001d014915_P001/Zm00001d045482_P002/Zm00001d045482_P010
GO:0048102	BP	autophagic cell death	7/732	104/43164	0.00201374	0.0135955	0.0108048	Zm00001d011984_P001/Zm00001d011984_P002/Zm00001d011984_P003/Zm00001d011984_P004/Zm00001d011984_P005/Zm00001d011984_P006/Zm00001d011984_P007
GO:0060237	BP	regulation of fungal-type cell wall organization	4/732	32/43164	0.00202272	0.0135955	0.0108048	Zm00001d010768_P001/Zm00001d010780_P001/Zm00001d010780_P002/Zm00001d010780_P003
GO:0042364	BP	water-soluble vitamin biosynthetic process	9/732	165/43164	0.00212661	0.0141531	0.0112479	Zm00001d013821_P004/Zm00001d013823_P001/Zm00001d024159_P001/Zm00001d024159_P002/Zm00001d024159_P003/Zm00001d024159_P004/Zm00001d024159_P005/Zm00001d035329_P001/Zm00001d036484_P001
GO:0040024	BP	dauer larval development	7/732	105/43164	0.00212663	0.0141531	0.0112479	Zm00001d011984_P001/Zm00001d011984_P002/Zm00001d011984_P003/Zm00001d011984_P004/Zm00001d011984_P005/Zm00001d011984_P006/Zm00001d011984_P007
GO:1902533	BP	positive regulation of intracellular signal transduction	10/732	199/43164	0.00225788	0.0148948	0.0118374	Zm00001d014915_P001/Zm00001d028514_P001/Zm00001d028514_P002/Zm00001d047875_P001/Zm00001d047875_P002/Zm00001d047875_P003/Zm00001d047875_P004/Zm00001d047875_P005/Zm00001d047875_P006/Zm00001d047875_P008
GO:0006567	BP	threonine catabolic process	4/732	33/43164	0.00227115	0.0148948	0.0118374	Zm00001d025862_P001/Zm00001d025862_P002/Zm00001d025862_P003/Zm00001d025862_P004
GO:0045721	BP	negative regulation of gluconeogenesis	4/732	33/43164	0.00227115	0.0148948	0.0118374	Zm00001d010768_P001/Zm00001d010780_P001/Zm00001d010780_P002/Zm00001d010780_P003
GO:0009691	BP	cytokinin biosynthetic process	3/732	16/43164	0.00230672	0.0149826	0.0119072	Zm00001d044327_P001/Zm00001d044327_P002/Zm00001d044327_P003
GO:0031100	BP	animal organ regeneration	3/732	16/43164	0.00230672	0.0149826	0.0119072	Zm00001d024612_P018/Zm00001d024612_P068/Zm00001d024612_P069
GO:0016237	BP	lysosomal microautophagy	7/732	107/43164	0.00236703	0.0151557	0.0120447	Zm00001d011984_P001/Zm00001d011984_P002/Zm00001d011984_P003/Zm00001d011984_P004/Zm00001d011984_P005/Zm00001d011984_P006/Zm00001d011984_P007
GO:0034727	BP	piecemeal microautophagy of the nucleus	7/732	107/43164	0.00236703	0.0151557	0.0120447	Zm00001d011984_P001/Zm00001d011984_P002/Zm00001d011984_P003/Zm00001d011984_P004/Zm00001d011984_P005/Zm00001d011984_P006/Zm00001d011984_P007
GO:0044804	BP	autophagy of nucleus	7/732	107/43164	0.00236703	0.0151557	0.0120447	Zm00001d011984_P001/Zm00001d011984_P002/Zm00001d011984_P003/Zm00001d011984_P004/Zm00001d011984_P005/Zm00001d011984_P006/Zm00001d011984_P007
GO:0006566	BP	threonine metabolic process	4/732	34/43164	0.00253982	0.0161094	0.0128027	Zm00001d025862_P001/Zm00001d025862_P002/Zm00001d025862_P003/Zm00001d025862_P004
GO:0010570	BP	regulation of filamentous growth	4/732	34/43164	0.00253982	0.0161094	0.0128027	Zm00001d010768_P001/Zm00001d010780_P001/Zm00001d010780_P002/Zm00001d010780_P003
GO:0009704	BP	de-etiolation	3/732	17/43164	0.00276593	0.0174616	0.0138773	Zm00001d052809_P001/Zm00001d052809_P002/Zm00001d052809_P003
GO:0010590	BP	regulation of septum digestion after cytokinesis	4/732	35/43164	0.00282951	0.0176976	0.0140648	Zm00001d010768_P001/Zm00001d010780_P001/Zm00001d010780_P002/Zm00001d010780_P003
GO:0060828	BP	regulation of canonical Wnt signaling pathway	4/732	35/43164	0.00282951	0.0176976	0.0140648	Zm00001d014037_P005/Zm00001d014037_P007/Zm00001d014037_P010/Zm00001d014037_P016
GO:0016236	BP	macroautophagy	7/732	111/43164	0.00291013	0.0181179	0.0143989	Zm00001d011984_P001/Zm00001d011984_P002/Zm00001d011984_P003/Zm00001d011984_P004/Zm00001d011984_P005/Zm00001d011984_P006/Zm00001d011984_P007
GO:0033500	BP	carbohydrate homeostasis	10/732	207/43164	0.0029991	0.0185862	0.0147711	Zm00001d013412_P002/Zm00001d013412_P003/Zm00001d013412_P004/Zm00001d013412_P005/Zm00001d013412_P006/Zm00001d013412_P008/Zm00001d013412_P010/Zm00001d013412_P012/Zm00001d013412_P013/Zm00001d013412_P016
GO:0071900	BP	regulation of protein serine/threonine kinase activity	14/732	352/43164	0.00304672	0.018795	0.014937	Zm00001d006440_P001/Zm00001d006440_P002/Zm00001d006440_P003/Zm00001d006440_P004/Zm00001d014915_P001/Zm00001d028514_P001/Zm00001d028514_P002/Zm00001d047875_P001/Zm00001d047875_P002/Zm00001d047875_P003/Zm00001d047875_P004/Zm00001d047875_P005/Zm00001d047875_P006/Zm00001d047875_P008
GO:0046661	BP	male sex differentiation	7/732	114/43164	0.00337642	0.0207343	0.0164782	Zm00001d011984_P001/Zm00001d011984_P002/Zm00001d011984_P003/Zm00001d011984_P004/Zm00001d011984_P005/Zm00001d011984_P006/Zm00001d011984_P007
GO:0071902	BP	positive regulation of protein serine/threonine kinase activity	9/732	177/43164	0.00340188	0.0207961	0.0165274	Zm00001d028514_P001/Zm00001d028514_P002/Zm00001d047875_P001/Zm00001d047875_P002/Zm00001d047875_P003/Zm00001d047875_P004/Zm00001d047875_P005/Zm00001d047875_P006/Zm00001d047875_P008
GO:0046824	BP	positive regulation of nucleocytoplasmic transport	9/732	178/43164	0.00353056	0.0214855	0.0170752	Zm00001d029771_P001/Zm00001d053548_P001/Zm00001d053548_P002/Zm00001d053548_P003/Zm00001d053548_P004/Zm00001d053548_P005/Zm00001d053548_P006/Zm00001d053548_P007/Zm00001d053548_P008
GO:0043562	BP	cellular response to nitrogen levels	8/732	146/43164	0.00358715	0.021732	0.0172711	Zm00001d001957_P001/Zm00001d011984_P001/Zm00001d011984_P002/Zm00001d011984_P003/Zm00001d011984_P004/Zm00001d011984_P005/Zm00001d011984_P006/Zm00001d011984_P007
GO:0006359	BP	regulation of transcription by RNA polymerase III	4/732	38/43164	0.00383253	0.0231149	0.0183702	Zm00001d010768_P001/Zm00001d010780_P001/Zm00001d010780_P002/Zm00001d010780_P003
GO:0032104	BP	regulation of response to extracellular stimulus	7/732	120/43164	0.00447754	0.0267662	0.021272	Zm00001d011984_P001/Zm00001d011984_P002/Zm00001d011984_P003/Zm00001d011984_P004/Zm00001d011984_P005/Zm00001d011984_P006/Zm00001d011984_P007
GO:0032107	BP	regulation of response to nutrient levels	7/732	120/43164	0.00447754	0.0267662	0.021272	Zm00001d011984_P001/Zm00001d011984_P002/Zm00001d011984_P003/Zm00001d011984_P004/Zm00001d011984_P005/Zm00001d011984_P006/Zm00001d011984_P007
GO:0019216	BP	regulation of lipid metabolic process	9/732	186/43164	0.00470281	0.027989	0.0222437	Zm00001d010126_P001/Zm00001d010126_P002/Zm00001d010126_P003/Zm00001d010126_P004/Zm00001d010126_P005/Zm00001d010126_P007/Zm00001d010126_P009/Zm00001d010126_P010/Zm00001d010126_P012
GO:0040027	BP	negative regulation of vulval development	8/732	153/43164	0.00475405	0.0280468	0.0222897	Zm00001d011984_P001/Zm00001d011984_P002/Zm00001d011984_P003/Zm00001d011984_P004/Zm00001d011984_P005/Zm00001d011984_P006/Zm00001d011984_P007/Zm00001d029771_P001
GO:0061064	BP	negative regulation of nematode larval development	8/732	153/43164	0.00475405	0.0280468	0.0222897	Zm00001d011984_P001/Zm00001d011984_P002/Zm00001d011984_P003/Zm00001d011984_P004/Zm00001d011984_P005/Zm00001d011984_P006/Zm00001d011984_P007/Zm00001d029771_P001
GO:0006383	BP	transcription by RNA polymerase III	4/732	41/43164	0.00505223	0.0296763	0.0235848	Zm00001d010768_P001/Zm00001d010780_P001/Zm00001d010780_P002/Zm00001d010780_P003
GO:0040014	BP	regulation of multicellular organism growth	9/732	189/43164	0.00521301	0.0304882	0.02423	Zm00001d007237_P001/Zm00001d011984_P001/Zm00001d011984_P002/Zm00001d011984_P003/Zm00001d011984_P004/Zm00001d011984_P005/Zm00001d011984_P006/Zm00001d011984_P007/Zm00001d029771_P001
GO:0006544	BP	glycine metabolic process	3/732	22/43164	0.00588236	0.0342546	0.0272233	Zm00001d024612_P018/Zm00001d024612_P068/Zm00001d024612_P069
GO:0048026	BP	positive regulation of mRNA splicing, via spliceosome	4/732	44/43164	0.00650787	0.0377345	0.0299888	Zm00001d010768_P001/Zm00001d010780_P001/Zm00001d010780_P002/Zm00001d010780_P003
GO:0032388	BP	positive regulation of intracellular transport	9/732	196/43164	0.00657003	0.0379321	0.0301459	Zm00001d029771_P001/Zm00001d053548_P001/Zm00001d053548_P002/Zm00001d053548_P003/Zm00001d053548_P004/Zm00001d053548_P005/Zm00001d053548_P006/Zm00001d053548_P007/Zm00001d053548_P008
GO:0009645	BP	response to low light intensity stimulus	3/732	24/43164	0.00753972	0.0432538	0.0343752	Zm00001d047632_P001/Zm00001d047632_P002/Zm00001d047632_P003
GO:0071365	BP	cellular response to auxin stimulus	16/732	473/43164	0.0075558	0.0432538	0.0343752	Zm00001d046277_P002/Zm00001d046277_P003/Zm00001d046277_P005/Zm00001d046277_P006/Zm00001d046277_P007/Zm00001d046277_P008/Zm00001d046277_P010/Zm00001d046277_P012/Zm00001d046277_P014/Zm00001d046277_P016/Zm00001d046277_P018/Zm00001d046277_P019/Zm00001d046277_P022/Zm00001d046277_P023/Zm00001d046277_P027/Zm00001d046277_P028
GO:0040028	BP	regulation of vulval development	8/732	166/43164	0.00766829	0.0437125	0.0347398	Zm00001d011984_P001/Zm00001d011984_P002/Zm00001d011984_P003/Zm00001d011984_P004/Zm00001d011984_P005/Zm00001d011984_P006/Zm00001d011984_P007/Zm00001d029771_P001
GO:0009926	BP	auxin polar transport	16/732	475/43164	0.00784878	0.0445534	0.035408	Zm00001d013927_P001/Zm00001d045313_P001/Zm00001d045482_P001/Zm00001d045482_P003/Zm00001d045482_P004/Zm00001d045482_P005/Zm00001d045482_P006/Zm00001d045482_P008/Zm00001d045482_P009/Zm00001d045482_P011/Zm00001d045482_P012/Zm00001d045482_P013/Zm00001d045482_P014/Zm00001d045482_P015/Zm00001d045482_P016/Zm00001d045482_P017
GO:0006909	BP	phagocytosis	12/732	316/43164	0.00828772	0.0468482	0.0372318	Zm00001d011984_P001/Zm00001d011984_P002/Zm00001d011984_P003/Zm00001d011984_P004/Zm00001d011984_P005/Zm00001d011984_P006/Zm00001d011984_P007/Zm00001d014915_P001/Zm00001d024262_P003/Zm00001d024612_P018/Zm00001d024612_P068/Zm00001d024612_P069
GO:0046822	BP	regulation of nucleocytoplasmic transport	9/732	204/43164	0.00843609	0.0474881	0.0377404	Zm00001d029771_P001/Zm00001d053548_P001/Zm00001d053548_P002/Zm00001d053548_P003/Zm00001d053548_P004/Zm00001d053548_P005/Zm00001d053548_P006/Zm00001d053548_P007/Zm00001d053548_P008
GO:0009574	CC	preprophase band	73/1004	316/63631	4.7316e-62	9.4632e-60	7.52076e-60	Zm00001d043093_P001/Zm00001d043093_P002/Zm00001d043093_P003/Zm00001d043093_P004/Zm00001d043093_P005/Zm00001d043093_P006/Zm00001d043093_P007/Zm00001d043093_P010/Zm00001d043093_P012/Zm00001d043093_P013/Zm00001d043093_P016/Zm00001d043093_P018/Zm00001d043093_P019/Zm00001d043093_P020/Zm00001d043093_P021/Zm00001d043093_P022/Zm00001d043093_P023/Zm00001d043093_P025/Zm00001d043093_P026/Zm00001d043093_P028…
GO:0030981	CC	cortical microtubule cytoskeleton	73/1004	399/63631	2.60453e-54	2.60453e-52	2.06992e-52	Zm00001d043093_P001/Zm00001d043093_P002/Zm00001d043093_P003/Zm00001d043093_P004/Zm00001d043093_P005/Zm00001d043093_P006/Zm00001d043093_P007/Zm00001d043093_P010/Zm00001d043093_P012/Zm00001d043093_P013/Zm00001d043093_P016/Zm00001d043093_P018/Zm00001d043093_P019/Zm00001d043093_P020/Zm00001d043093_P021/Zm00001d043093_P022/Zm00001d043093_P023/Zm00001d043093_P025/Zm00001d043093_P026/Zm00001d043093_P028…
GO:0000777	CC	condensed chromosome kinetochore	21/1004	103/63631	1.41535e-17	9.43564e-16	7.49885e-16	Zm00001d043093_P004/Zm00001d043093_P013/Zm00001d043093_P036/Zm00001d043093_P046/Zm00001d043093_P048/Zm00001d043093_P077/Zm00001d043093_P084/Zm00001d043093_P086/Zm00001d043093_P087/Zm00001d043093_P088/Zm00001d043093_P089/Zm00001d043093_P091/Zm00001d043093_P092/Zm00001d043093_P093/Zm00001d043093_P095/Zm00001d043093_P096/Zm00001d043093_P098/Zm00001d043093_P099/Zm00001d043093_P100/Zm00001d043093_P101…
GO:0000779	CC	condensed chromosome, centromeric region	21/1004	126/63631	1.05948e-15	5.29741e-14	4.21005e-14	Zm00001d043093_P004/Zm00001d043093_P013/Zm00001d043093_P036/Zm00001d043093_P046/Zm00001d043093_P048/Zm00001d043093_P077/Zm00001d043093_P084/Zm00001d043093_P086/Zm00001d043093_P087/Zm00001d043093_P088/Zm00001d043093_P089/Zm00001d043093_P091/Zm00001d043093_P092/Zm00001d043093_P093/Zm00001d043093_P095/Zm00001d043093_P096/Zm00001d043093_P098/Zm00001d043093_P099/Zm00001d043093_P100/Zm00001d043093_P101…
GO:0005844	CC	polysome	26/1004	218/63631	1.93658e-15	7.74632e-14	6.15628e-14	Zm00001d042154_P001/Zm00001d042154_P002/Zm00001d042154_P003/Zm00001d042154_P004/Zm00001d042154_P005/Zm00001d042154_P006/Zm00001d042154_P007/Zm00001d042154_P008/Zm00001d042154_P010/Zm00001d042154_P011/Zm00001d042154_P012/Zm00001d042154_P013/Zm00001d042154_P014/Zm00001d042154_P015/Zm00001d042154_P016/Zm00001d042154_P017/Zm00001d042154_P018/Zm00001d042154_P019/Zm00001d042154_P020/Zm00001d042154_P021…
GO:0000776	CC	kinetochore	21/1004	131/63631	2.39206e-15	7.97354e-14	6.33686e-14	Zm00001d043093_P004/Zm00001d043093_P013/Zm00001d043093_P036/Zm00001d043093_P046/Zm00001d043093_P048/Zm00001d043093_P077/Zm00001d043093_P084/Zm00001d043093_P086/Zm00001d043093_P087/Zm00001d043093_P088/Zm00001d043093_P089/Zm00001d043093_P091/Zm00001d043093_P092/Zm00001d043093_P093/Zm00001d043093_P095/Zm00001d043093_P096/Zm00001d043093_P098/Zm00001d043093_P099/Zm00001d043093_P100/Zm00001d043093_P101…
GO:0000159	CC	protein phosphatase type 2A complex	20/1004	131/63631	2.8894e-14	8.25542e-13	6.56088e-13	Zm00001d014037_P005/Zm00001d014037_P007/Zm00001d014037_P010/Zm00001d014037_P016/Zm00001d045482_P001/Zm00001d045482_P002/Zm00001d045482_P003/Zm00001d045482_P004/Zm00001d045482_P005/Zm00001d045482_P006/Zm00001d045482_P008/Zm00001d045482_P009/Zm00001d045482_P010/Zm00001d045482_P011/Zm00001d045482_P012/Zm00001d045482_P013/Zm00001d045482_P014/Zm00001d045482_P015/Zm00001d045482_P016/Zm00001d045482_P017
GO:0030686	CC	90S preribosome	31/1004	387/63631	2.51106e-13	6.27765e-12	4.98908e-12	Zm00001d006871_P001/Zm00001d006871_P002/Zm00001d007237_P001/Zm00001d009634_P001/Zm00001d042154_P001/Zm00001d042154_P002/Zm00001d042154_P003/Zm00001d042154_P004/Zm00001d042154_P005/Zm00001d042154_P006/Zm00001d042154_P007/Zm00001d042154_P008/Zm00001d042154_P010/Zm00001d042154_P011/Zm00001d042154_P012/Zm00001d042154_P013/Zm00001d042154_P014/Zm00001d042154_P015/Zm00001d042154_P016/Zm00001d042154_P017…
GO:0008287	CC	protein serine/threonine phosphatase complex	20/1004	162/63631	1.73381e-12	3.44971e-11	2.74161e-11	Zm00001d014037_P005/Zm00001d014037_P007/Zm00001d014037_P010/Zm00001d014037_P016/Zm00001d045482_P001/Zm00001d045482_P002/Zm00001d045482_P003/Zm00001d045482_P004/Zm00001d045482_P005/Zm00001d045482_P006/Zm00001d045482_P008/Zm00001d045482_P009/Zm00001d045482_P010/Zm00001d045482_P011/Zm00001d045482_P012/Zm00001d045482_P013/Zm00001d045482_P014/Zm00001d045482_P015/Zm00001d045482_P016/Zm00001d045482_P017
GO:1903293	CC	phosphatase complex	20/1004	162/63631	1.73381e-12	3.44971e-11	2.74161e-11	Zm00001d014037_P005/Zm00001d014037_P007/Zm00001d014037_P010/Zm00001d014037_P016/Zm00001d045482_P001/Zm00001d045482_P002/Zm00001d045482_P003/Zm00001d045482_P004/Zm00001d045482_P005/Zm00001d045482_P006/Zm00001d045482_P008/Zm00001d045482_P009/Zm00001d045482_P010/Zm00001d045482_P011/Zm00001d045482_P012/Zm00001d045482_P013/Zm00001d045482_P014/Zm00001d045482_P015/Zm00001d045482_P016/Zm00001d045482_P017
GO:0005778	CC	peroxisomal membrane	27/1004	317/63631	2.06982e-12	3.44971e-11	2.74161e-11	Zm00001d011115_P001/Zm00001d011119_P001/Zm00001d011119_P002/Zm00001d011119_P003/Zm00001d011119_P004/Zm00001d011119_P005/Zm00001d011119_P006/Zm00001d011119_P007/Zm00001d011119_P008/Zm00001d011119_P009/Zm00001d011119_P010/Zm00001d011119_P011/Zm00001d011119_P012/Zm00001d011119_P013/Zm00001d011119_P014/Zm00001d011119_P015/Zm00001d011119_P016/Zm00001d011119_P017/Zm00001d011119_P018/Zm00001d011119_P019…
GO:0031903	CC	microbody membrane	27/1004	317/63631	2.06982e-12	3.44971e-11	2.74161e-11	Zm00001d011115_P001/Zm00001d011119_P001/Zm00001d011119_P002/Zm00001d011119_P003/Zm00001d011119_P004/Zm00001d011119_P005/Zm00001d011119_P006/Zm00001d011119_P007/Zm00001d011119_P008/Zm00001d011119_P009/Zm00001d011119_P010/Zm00001d011119_P011/Zm00001d011119_P012/Zm00001d011119_P013/Zm00001d011119_P014/Zm00001d011119_P015/Zm00001d011119_P016/Zm00001d011119_P017/Zm00001d011119_P018/Zm00001d011119_P019…
GO:0030684	CC	preribosome	31/1004	431/63631	4.17486e-12	6.355e-11	5.05055e-11	Zm00001d006871_P001/Zm00001d006871_P002/Zm00001d007237_P001/Zm00001d009634_P001/Zm00001d042154_P001/Zm00001d042154_P002/Zm00001d042154_P003/Zm00001d042154_P004/Zm00001d042154_P005/Zm00001d042154_P006/Zm00001d042154_P007/Zm00001d042154_P008/Zm00001d042154_P010/Zm00001d042154_P011/Zm00001d042154_P012/Zm00001d042154_P013/Zm00001d042154_P014/Zm00001d042154_P015/Zm00001d042154_P016/Zm00001d042154_P017…
GO:0000922	CC	spindle pole	25/1004	279/63631	4.4485e-12	6.355e-11	5.05055e-11	Zm00001d002305_P001/Zm00001d028564_P001/Zm00001d043093_P004/Zm00001d043093_P013/Zm00001d043093_P036/Zm00001d043093_P046/Zm00001d043093_P048/Zm00001d043093_P077/Zm00001d043093_P084/Zm00001d043093_P086/Zm00001d043093_P087/Zm00001d043093_P088/Zm00001d043093_P089/Zm00001d043093_P091/Zm00001d043093_P092/Zm00001d043093_P093/Zm00001d043093_P095/Zm00001d043093_P096/Zm00001d043093_P098/Zm00001d043093_P099…
GO:0005813	CC	centrosome	24/1004	325/63631	6.3851e-10	8.51347e-09	6.76597e-09	Zm00001d028564_P001/Zm00001d043093_P004/Zm00001d043093_P013/Zm00001d043093_P036/Zm00001d043093_P046/Zm00001d043093_P048/Zm00001d043093_P077/Zm00001d043093_P084/Zm00001d043093_P086/Zm00001d043093_P087/Zm00001d043093_P088/Zm00001d043093_P089/Zm00001d043093_P091/Zm00001d043093_P092/Zm00001d043093_P093/Zm00001d043093_P095/Zm00001d043093_P096/Zm00001d043093_P098/Zm00001d043093_P099/Zm00001d043093_P100…
GO:0044438	CC	microbody part	27/1004	411/63631	7.40012e-10	8.70603e-09	6.919e-09	Zm00001d011115_P001/Zm00001d011119_P001/Zm00001d011119_P002/Zm00001d011119_P003/Zm00001d011119_P004/Zm00001d011119_P005/Zm00001d011119_P006/Zm00001d011119_P007/Zm00001d011119_P008/Zm00001d011119_P009/Zm00001d011119_P010/Zm00001d011119_P011/Zm00001d011119_P012/Zm00001d011119_P013/Zm00001d011119_P014/Zm00001d011119_P015/Zm00001d011119_P016/Zm00001d011119_P017/Zm00001d011119_P018/Zm00001d011119_P019…
GO:0044439	CC	peroxisomal part	27/1004	411/63631	7.40012e-10	8.70603e-09	6.919e-09	Zm00001d011115_P001/Zm00001d011119_P001/Zm00001d011119_P002/Zm00001d011119_P003/Zm00001d011119_P004/Zm00001d011119_P005/Zm00001d011119_P006/Zm00001d011119_P007/Zm00001d011119_P008/Zm00001d011119_P009/Zm00001d011119_P010/Zm00001d011119_P011/Zm00001d011119_P012/Zm00001d011119_P013/Zm00001d011119_P014/Zm00001d011119_P015/Zm00001d011119_P016/Zm00001d011119_P017/Zm00001d011119_P018/Zm00001d011119_P019…
GO:0005815	CC	microtubule organizing center	27/1004	444/63631	3.895e-09	4.32778e-08	3.43944e-08	Zm00001d002305_P001/Zm00001d020225_P003/Zm00001d020225_P004/Zm00001d028564_P001/Zm00001d043093_P004/Zm00001d043093_P013/Zm00001d043093_P036/Zm00001d043093_P046/Zm00001d043093_P048/Zm00001d043093_P077/Zm00001d043093_P084/Zm00001d043093_P086/Zm00001d043093_P087/Zm00001d043093_P088/Zm00001d043093_P089/Zm00001d043093_P091/Zm00001d043093_P092/Zm00001d043093_P093/Zm00001d043093_P095/Zm00001d043093_P096…
GO:0005942	CC	phosphatidylinositol 3-kinase complex	8/1004	37/63631	9.61993e-08	9.61993e-07	7.64531e-07	Zm00001d001957_P001/Zm00001d011984_P001/Zm00001d011984_P002/Zm00001d011984_P003/Zm00001d011984_P004/Zm00001d011984_P005/Zm00001d011984_P006/Zm00001d011984_P007
GO:0035032	CC	phosphatidylinositol 3-kinase complex, class III	8/1004	37/63631	9.61993e-08	9.61993e-07	7.64531e-07	Zm00001d001957_P001/Zm00001d011984_P001/Zm00001d011984_P002/Zm00001d011984_P003/Zm00001d011984_P004/Zm00001d011984_P005/Zm00001d011984_P006/Zm00001d011984_P007
GO:0000775	CC	chromosome, centromeric region	22/1004	364/63631	1.16882e-07	1.11316e-06	8.84671e-07	Zm00001d037443_P001/Zm00001d043093_P004/Zm00001d043093_P013/Zm00001d043093_P036/Zm00001d043093_P046/Zm00001d043093_P048/Zm00001d043093_P077/Zm00001d043093_P084/Zm00001d043093_P086/Zm00001d043093_P087/Zm00001d043093_P088/Zm00001d043093_P089/Zm00001d043093_P091/Zm00001d043093_P092/Zm00001d043093_P093/Zm00001d043093_P095/Zm00001d043093_P096/Zm00001d043093_P098/Zm00001d043093_P099/Zm00001d043093_P100…
GO:0034271	CC	phosphatidylinositol 3-kinase complex, class III, type I	7/1004	28/63631	2.11452e-07	1.83871e-06	1.46129e-06	Zm00001d011984_P001/Zm00001d011984_P002/Zm00001d011984_P003/Zm00001d011984_P004/Zm00001d011984_P005/Zm00001d011984_P006/Zm00001d011984_P007
GO:0034272	CC	phosphatidylinositol 3-kinase complex, class III, type II	7/1004	28/63631	2.11452e-07	1.83871e-06	1.46129e-06	Zm00001d011984_P001/Zm00001d011984_P002/Zm00001d011984_P003/Zm00001d011984_P004/Zm00001d011984_P005/Zm00001d011984_P006/Zm00001d011984_P007
GO:0005956	CC	protein kinase CK2 complex	4/1004	12/63631	2.75694e-05	0.000229745	0.000182587	Zm00001d006440_P001/Zm00001d006440_P002/Zm00001d006440_P003/Zm00001d006440_P004
GO:0031012	CC	extracellular matrix	12/1004	227/63631	0.000295677	0.00236542	0.00187988	Zm00001d036483_P001/Zm00001d036483_P002/Zm00001d036483_P003/Zm00001d036483_P004/Zm00001d036483_P005/Zm00001d036483_P006/Zm00001d036483_P007/Zm00001d036483_P009/Zm00001d036483_P010/Zm00001d036483_P012/Zm00001d036483_P013/Zm00001d036483_P014
GO:0000407	CC	phagophore assembly site	7/1004	85/63631	0.000404741	0.00311339	0.00247433	Zm00001d011984_P001/Zm00001d011984_P002/Zm00001d011984_P003/Zm00001d011984_P004/Zm00001d011984_P005/Zm00001d011984_P006/Zm00001d011984_P007
GO:0030663	CC	COPI-coated vesicle membrane	12/1004	277/63631	0.00167586	0.0124137	0.00986566	Zm00001d023943_P001/Zm00001d023943_P002/Zm00001d023943_P003/Zm00001d023943_P004/Zm00001d023943_P005/Zm00001d023943_P006/Zm00001d023943_P007/Zm00001d023943_P008/Zm00001d023943_P009/Zm00001d023943_P010/Zm00001d023943_P011/Zm00001d023943_P012
GO:0030137	CC	COPI-coated vesicle	12/1004	279/63631	0.00177923	0.0127088	0.0101002	Zm00001d023943_P001/Zm00001d023943_P002/Zm00001d023943_P003/Zm00001d023943_P004/Zm00001d023943_P005/Zm00001d023943_P006/Zm00001d023943_P007/Zm00001d023943_P008/Zm00001d023943_P009/Zm00001d023943_P010/Zm00001d023943_P011/Zm00001d023943_P012
GO:0001669	CC	acrosomal vesicle	4/1004	34/63631	0.00196074	0.0135224	0.0107467	Zm00001d010768_P001/Zm00001d010780_P001/Zm00001d010780_P002/Zm00001d010780_P003
GO:0045111	CC	intermediate filament cytoskeleton	4/1004	37/63631	0.00269004	0.0179336	0.0142525	Zm00001d010768_P001/Zm00001d010780_P001/Zm00001d010780_P002/Zm00001d010780_P003
GO:0030425	CC	dendrite	7/1004	130/63631	0.0047232	0.0292226	0.0232243	Zm00001d011984_P001/Zm00001d011984_P002/Zm00001d011984_P003/Zm00001d011984_P004/Zm00001d011984_P005/Zm00001d011984_P006/Zm00001d011984_P007
GO:0097447	CC	dendritic tree	7/1004	130/63631	0.0047232	0.0292226	0.0232243	Zm00001d011984_P001/Zm00001d011984_P002/Zm00001d011984_P003/Zm00001d011984_P004/Zm00001d011984_P005/Zm00001d011984_P006/Zm00001d011984_P007
GO:0031314	CC	extrinsic component of mitochondrial inner membrane	3/1004	22/63631	0.00482173	0.0292226	0.0232243	Zm00001d012615_P001/Zm00001d012615_P002/Zm00001d012615_P003
GO:0098852	CC	lytic vacuole membrane	11/1004	287/63631	0.00638392	0.0375525	0.0298443	Zm00001d001957_P001/Zm00001d011984_P001/Zm00001d011984_P002/Zm00001d011984_P003/Zm00001d011984_P004/Zm00001d011984_P005/Zm00001d011984_P006/Zm00001d011984_P007/Zm00001d019298_P001/Zm00001d019298_P002/Zm00001d024257_P001
GO:0097223	CC	sperm part	4/1004	48/63631	0.00691563	0.0395179	0.0314063	Zm00001d010768_P001/Zm00001d010780_P001/Zm00001d010780_P002/Zm00001d010780_P003
GO:0003777	MF	microtubule motor activity	21/542	47/29469	1.97864e-24	5.04553e-22	3.66569e-22	Zm00001d019670_P001/Zm00001d019670_P003/Zm00001d019670_P005/Zm00001d019670_P007/Zm00001d019670_P009/Zm00001d019670_P010/Zm00001d019670_P012/Zm00001d019670_P013/Zm00001d019670_P015/Zm00001d019670_P017/Zm00001d019670_P019/Zm00001d019670_P021/Zm00001d019670_P022/Zm00001d019670_P025/Zm00001d019670_P026/Zm00001d019670_P027/Zm00001d019670_P028/Zm00001d019670_P031/Zm00001d019670_P032/Zm00001d032404_P001…
GO:0004367	MF	glycerol-3-phosphate dehydrogenase [NAD+] activity	15/542	18/29469	5.96777e-24	7.6089e-22	5.52804e-22	Zm00001d042152_P001/Zm00001d042152_P002/Zm00001d042152_P003/Zm00001d042152_P004/Zm00001d042152_P005/Zm00001d042152_P006/Zm00001d042152_P007/Zm00001d042152_P008/Zm00001d042152_P009/Zm00001d042152_P011/Zm00001d042152_P012/Zm00001d042152_P013/Zm00001d042152_P014/Zm00001d042152_P015/Zm00001d042152_P016
GO:0005516	MF	calmodulin binding	41/542	320/29469	1.49464e-22	1.27045e-20	9.23007e-21	Zm00001d014773_P001/Zm00001d014773_P002/Zm00001d029264_P003/Zm00001d029264_P005/Zm00001d029264_P006/Zm00001d029264_P008/Zm00001d029264_P012/Zm00001d029264_P015/Zm00001d029264_P020/Zm00001d029264_P021/Zm00001d029264_P022/Zm00001d029264_P023/Zm00001d029264_P024/Zm00001d036416_P001/Zm00001d049140_P001/Zm00001d049140_P002/Zm00001d049140_P003/Zm00001d049140_P004/Zm00001d049140_P005/Zm00001d049140_P006…
GO:0015086	MF	cadmium ion transmembrane transporter activity	16/542	68/29469	8.38471e-14	3.66837e-12	2.66515e-12	Zm00001d046277_P002/Zm00001d046277_P003/Zm00001d046277_P005/Zm00001d046277_P006/Zm00001d046277_P007/Zm00001d046277_P008/Zm00001d046277_P010/Zm00001d046277_P012/Zm00001d046277_P014/Zm00001d046277_P016/Zm00001d046277_P018/Zm00001d046277_P019/Zm00001d046277_P022/Zm00001d046277_P023/Zm00001d046277_P027/Zm00001d046277_P028
GO:0003774	MF	motor activity	21/542	136/29469	8.48124e-14	3.66837e-12	2.66515e-12	Zm00001d019670_P001/Zm00001d019670_P003/Zm00001d019670_P005/Zm00001d019670_P007/Zm00001d019670_P009/Zm00001d019670_P010/Zm00001d019670_P012/Zm00001d019670_P013/Zm00001d019670_P015/Zm00001d019670_P017/Zm00001d019670_P019/Zm00001d019670_P021/Zm00001d019670_P022/Zm00001d019670_P025/Zm00001d019670_P026/Zm00001d019670_P027/Zm00001d019670_P028/Zm00001d019670_P031/Zm00001d019670_P032/Zm00001d032404_P001…
GO:0008565	MF	protein transporter activity	25/542	204/29469	8.63146e-14	3.66837e-12	2.66515e-12	Zm00001d011119_P001/Zm00001d011119_P002/Zm00001d011119_P003/Zm00001d011119_P004/Zm00001d011119_P005/Zm00001d011119_P006/Zm00001d011119_P007/Zm00001d011119_P008/Zm00001d011119_P009/Zm00001d011119_P010/Zm00001d011119_P011/Zm00001d011119_P012/Zm00001d011119_P013/Zm00001d011119_P014/Zm00001d011119_P015/Zm00001d011119_P016/Zm00001d011119_P017/Zm00001d011119_P018/Zm00001d011119_P019/Zm00001d011119_P020…
GO:0000822	MF	inositol hexakisphosphate binding	26/542	225/29469	1.11515e-13	4.06235e-12	2.95139e-12	Zm00001d042154_P001/Zm00001d042154_P002/Zm00001d042154_P003/Zm00001d042154_P004/Zm00001d042154_P005/Zm00001d042154_P006/Zm00001d042154_P007/Zm00001d042154_P008/Zm00001d042154_P010/Zm00001d042154_P011/Zm00001d042154_P012/Zm00001d042154_P013/Zm00001d042154_P014/Zm00001d042154_P015/Zm00001d042154_P016/Zm00001d042154_P017/Zm00001d042154_P018/Zm00001d042154_P019/Zm00001d042154_P020/Zm00001d042154_P021…
GO:0043178	MF	alcohol binding	30/542	310/29469	1.62165e-13	5.16902e-12	3.7554e-12	Zm00001d024518_P001/Zm00001d042154_P001/Zm00001d042154_P002/Zm00001d042154_P003/Zm00001d042154_P004/Zm00001d042154_P005/Zm00001d042154_P006/Zm00001d042154_P007/Zm00001d042154_P008/Zm00001d042154_P010/Zm00001d042154_P011/Zm00001d042154_P012/Zm00001d042154_P013/Zm00001d042154_P014/Zm00001d042154_P015/Zm00001d042154_P016/Zm00001d042154_P017/Zm00001d042154_P018/Zm00001d042154_P019/Zm00001d042154_P020…
GO:0019888	MF	protein phosphatase regulator activity	20/542	135/29469	7.39705e-13	2.09583e-11	1.52267e-11	Zm00001d014037_P005/Zm00001d014037_P007/Zm00001d014037_P010/Zm00001d014037_P016/Zm00001d045482_P001/Zm00001d045482_P002/Zm00001d045482_P003/Zm00001d045482_P004/Zm00001d045482_P005/Zm00001d045482_P006/Zm00001d045482_P008/Zm00001d045482_P009/Zm00001d045482_P010/Zm00001d045482_P011/Zm00001d045482_P012/Zm00001d045482_P013/Zm00001d045482_P014/Zm00001d045482_P015/Zm00001d045482_P016/Zm00001d045482_P017
GO:0051287	MF	NAD binding	15/542	69/29469	1.75116e-12	4.46546e-11	3.24425e-11	Zm00001d042152_P001/Zm00001d042152_P002/Zm00001d042152_P003/Zm00001d042152_P004/Zm00001d042152_P005/Zm00001d042152_P006/Zm00001d042152_P007/Zm00001d042152_P008/Zm00001d042152_P009/Zm00001d042152_P011/Zm00001d042152_P012/Zm00001d042152_P013/Zm00001d042152_P014/Zm00001d042152_P015/Zm00001d042152_P016
GO:0019208	MF	phosphatase regulator activity	20/542	144/29469	2.54306e-12	5.89528e-11	4.28305e-11	Zm00001d014037_P005/Zm00001d014037_P007/Zm00001d014037_P010/Zm00001d014037_P016/Zm00001d045482_P001/Zm00001d045482_P002/Zm00001d045482_P003/Zm00001d045482_P004/Zm00001d045482_P005/Zm00001d045482_P006/Zm00001d045482_P008/Zm00001d045482_P009/Zm00001d045482_P010/Zm00001d045482_P011/Zm00001d045482_P012/Zm00001d045482_P013/Zm00001d045482_P014/Zm00001d045482_P015/Zm00001d045482_P016/Zm00001d045482_P017
GO:0046915	MF	transition metal ion transmembrane transporter activity	20/542	166/29469	3.63802e-11	7.73078e-10	5.61659e-10	Zm00001d046242_P001/Zm00001d046242_P002/Zm00001d046277_P002/Zm00001d046277_P003/Zm00001d046277_P005/Zm00001d046277_P006/Zm00001d046277_P007/Zm00001d046277_P008/Zm00001d046277_P010/Zm00001d046277_P012/Zm00001d046277_P014/Zm00001d046277_P016/Zm00001d046277_P018/Zm00001d046277_P019/Zm00001d046277_P022/Zm00001d046277_P023/Zm00001d046277_P027/Zm00001d046277_P028/Zm00001d053783_P001/Zm00001d053783_P002
GO:0009784	MF	transmembrane receptor histidine kinase activity	10/542	32/29469	1.82978e-10	3.11062e-09	2.25994e-09	Zm00001d013412_P002/Zm00001d013412_P003/Zm00001d013412_P004/Zm00001d013412_P005/Zm00001d013412_P006/Zm00001d013412_P008/Zm00001d013412_P010/Zm00001d013412_P012/Zm00001d013412_P013/Zm00001d013412_P016
GO:0009885	MF	transmembrane histidine kinase cytokinin receptor activity	10/542	32/29469	1.82978e-10	3.11062e-09	2.25994e-09	Zm00001d013412_P002/Zm00001d013412_P003/Zm00001d013412_P004/Zm00001d013412_P005/Zm00001d013412_P006/Zm00001d013412_P008/Zm00001d013412_P010/Zm00001d013412_P012/Zm00001d013412_P013/Zm00001d013412_P016
GO:0019955	MF	cytokine binding	10/542	32/29469	1.82978e-10	3.11062e-09	2.25994e-09	Zm00001d013412_P002/Zm00001d013412_P003/Zm00001d013412_P004/Zm00001d013412_P005/Zm00001d013412_P006/Zm00001d013412_P008/Zm00001d013412_P010/Zm00001d013412_P012/Zm00001d013412_P013/Zm00001d013412_P016
GO:0004683	MF	calmodulin-dependent protein kinase activity	11/542	49/29469	1.14116e-09	1.81872e-08	1.32134e-08	Zm00001d029264_P003/Zm00001d029264_P005/Zm00001d029264_P006/Zm00001d029264_P008/Zm00001d029264_P012/Zm00001d029264_P015/Zm00001d029264_P020/Zm00001d029264_P021/Zm00001d029264_P022/Zm00001d029264_P023/Zm00001d029264_P024
GO:0004383	MF	guanylate cyclase activity	8/542	22/29469	3.17057e-09	4.75585e-08	3.45523e-08	Zm00001d050074_P001/Zm00001d050074_P002/Zm00001d050074_P003/Zm00001d050074_P004/Zm00001d050074_P005/Zm00001d050074_P007/Zm00001d050074_P010/Zm00001d050074_P011
GO:0050662	MF	coenzyme binding	24/542	319/29469	7.26631e-09	1.02939e-07	7.47877e-08	Zm00001d009638_P001/Zm00001d012892_P001/Zm00001d012892_P002/Zm00001d012892_P003/Zm00001d012892_P004/Zm00001d012892_P005/Zm00001d012892_P006/Zm00001d012892_P007/Zm00001d024518_P001/Zm00001d042152_P001/Zm00001d042152_P002/Zm00001d042152_P003/Zm00001d042152_P004/Zm00001d042152_P005/Zm00001d042152_P006/Zm00001d042152_P007/Zm00001d042152_P008/Zm00001d042152_P009/Zm00001d042152_P011/Zm00001d042152_P012…
GO:0000062	MF	fatty-acyl-CoA binding	8/542	25/29469	1.02153e-08	1.371e-07	9.9606e-08	Zm00001d012892_P001/Zm00001d012892_P002/Zm00001d012892_P003/Zm00001d012892_P004/Zm00001d012892_P005/Zm00001d012892_P006/Zm00001d012892_P007/Zm00001d024518_P001
GO:0001653	MF	peptide receptor activity	8/542	26/29469	1.45184e-08	1.85109e-07	1.34486e-07	Zm00001d050074_P001/Zm00001d050074_P002/Zm00001d050074_P003/Zm00001d050074_P004/Zm00001d050074_P005/Zm00001d050074_P007/Zm00001d050074_P010/Zm00001d050074_P011
GO:0016849	MF	phosphorus-oxygen lyase activity	8/542	27/29469	2.03001e-08	2.46501e-07	1.79088e-07	Zm00001d050074_P001/Zm00001d050074_P002/Zm00001d050074_P003/Zm00001d050074_P004/Zm00001d050074_P005/Zm00001d050074_P007/Zm00001d050074_P010/Zm00001d050074_P011
GO:1901567	MF	fatty acid derivative binding	8/542	28/29469	2.79637e-08	3.24125e-07	2.35484e-07	Zm00001d012892_P001/Zm00001d012892_P002/Zm00001d012892_P003/Zm00001d012892_P004/Zm00001d012892_P005/Zm00001d012892_P006/Zm00001d012892_P007/Zm00001d024518_P001
GO:0004673	MF	protein histidine kinase activity	10/542	59/29469	1.1418e-07	1.11984e-06	8.1359e-07	Zm00001d013412_P002/Zm00001d013412_P003/Zm00001d013412_P004/Zm00001d013412_P005/Zm00001d013412_P006/Zm00001d013412_P008/Zm00001d013412_P010/Zm00001d013412_P012/Zm00001d013412_P013/Zm00001d013412_P016
GO:0005034	MF	osmosensor activity	10/542	59/29469	1.1418e-07	1.11984e-06	8.1359e-07	Zm00001d013412_P002/Zm00001d013412_P003/Zm00001d013412_P004/Zm00001d013412_P005/Zm00001d013412_P006/Zm00001d013412_P008/Zm00001d013412_P010/Zm00001d013412_P012/Zm00001d013412_P013/Zm00001d013412_P016
GO:0009884	MF	cytokinin receptor activity	10/542	59/29469	1.1418e-07	1.11984e-06	8.1359e-07	Zm00001d013412_P002/Zm00001d013412_P003/Zm00001d013412_P004/Zm00001d013412_P005/Zm00001d013412_P006/Zm00001d013412_P008/Zm00001d013412_P010/Zm00001d013412_P012/Zm00001d013412_P013/Zm00001d013412_P016
GO:0016775	MF	phosphotransferase activity, nitrogenous group as acceptor	10/542	59/29469	1.1418e-07	1.11984e-06	8.1359e-07	Zm00001d013412_P002/Zm00001d013412_P003/Zm00001d013412_P004/Zm00001d013412_P005/Zm00001d013412_P006/Zm00001d013412_P008/Zm00001d013412_P010/Zm00001d013412_P012/Zm00001d013412_P013/Zm00001d013412_P016
GO:0004709	MF	MAP kinase kinase kinase activity	9/542	50/29469	2.88825e-07	2.72779e-06	1.9818e-06	Zm00001d028514_P001/Zm00001d028514_P002/Zm00001d047875_P001/Zm00001d047875_P002/Zm00001d047875_P003/Zm00001d047875_P004/Zm00001d047875_P005/Zm00001d047875_P006/Zm00001d047875_P008
GO:0009975	MF	cyclase activity	8/542	37/29469	3.00308e-07	2.73495e-06	1.987e-06	Zm00001d050074_P001/Zm00001d050074_P002/Zm00001d050074_P003/Zm00001d050074_P004/Zm00001d050074_P005/Zm00001d050074_P007/Zm00001d050074_P010/Zm00001d050074_P011
GO:0010293	MF	abscisic aldehyde oxidase activity	7/542	29/29469	7.52553e-07	6.61728e-06	4.8076e-06	Zm00001d034385_P001/Zm00001d034385_P003/Zm00001d034385_P005/Zm00001d034385_P006/Zm00001d034385_P007/Zm00001d034385_P008/Zm00001d034385_P010
GO:0072509	MF	divalent inorganic cation transmembrane transporter activity	20/542	307/29469	1.2745e-06	1.08333e-05	7.8706e-06	Zm00001d024262_P003/Zm00001d029808_P001/Zm00001d029808_P002/Zm00001d029808_P003/Zm00001d046277_P002/Zm00001d046277_P003/Zm00001d046277_P005/Zm00001d046277_P006/Zm00001d046277_P007/Zm00001d046277_P008/Zm00001d046277_P010/Zm00001d046277_P012/Zm00001d046277_P014/Zm00001d046277_P016/Zm00001d046277_P018/Zm00001d046277_P019/Zm00001d046277_P022/Zm00001d046277_P023/Zm00001d046277_P027/Zm00001d046277_P028
GO:0016882	MF	cyclo-ligase activity	5/542	14/29469	3.606e-06	2.96623e-05	2.15503e-05	Zm00001d024159_P001/Zm00001d024159_P002/Zm00001d024159_P003/Zm00001d024159_P004/Zm00001d024159_P005
GO:0038023	MF	signaling receptor activity	21/542	361/29469	4.17995e-06	3.33089e-05	2.41997e-05	Zm00001d013412_P002/Zm00001d013412_P003/Zm00001d013412_P004/Zm00001d013412_P005/Zm00001d013412_P006/Zm00001d013412_P008/Zm00001d013412_P010/Zm00001d013412_P012/Zm00001d013412_P013/Zm00001d013412_P016/Zm00001d047632_P001/Zm00001d047632_P002/Zm00001d047632_P003/Zm00001d050074_P001/Zm00001d050074_P002/Zm00001d050074_P003/Zm00001d050074_P004/Zm00001d050074_P005/Zm00001d050074_P007/Zm00001d050074_P010…
GO:0048037	MF	cofactor binding	25/542	499/29469	7.35792e-06	5.68567e-05	4.13076e-05	Zm00001d009638_P001/Zm00001d012892_P001/Zm00001d012892_P002/Zm00001d012892_P003/Zm00001d012892_P004/Zm00001d012892_P005/Zm00001d012892_P006/Zm00001d012892_P007/Zm00001d024518_P001/Zm00001d040599_P001/Zm00001d042152_P001/Zm00001d042152_P002/Zm00001d042152_P003/Zm00001d042152_P004/Zm00001d042152_P005/Zm00001d042152_P006/Zm00001d042152_P007/Zm00001d042152_P008/Zm00001d042152_P009/Zm00001d042152_P011…
GO:0033218	MF	amide binding	16/542	252/29469	1.99382e-05	0.000149537	0.000108642	Zm00001d012892_P001/Zm00001d012892_P002/Zm00001d012892_P003/Zm00001d012892_P004/Zm00001d012892_P005/Zm00001d012892_P006/Zm00001d012892_P007/Zm00001d024518_P001/Zm00001d050074_P001/Zm00001d050074_P002/Zm00001d050074_P003/Zm00001d050074_P004/Zm00001d050074_P005/Zm00001d050074_P007/Zm00001d050074_P010/Zm00001d050074_P011
GO:1901681	MF	sulfur compound binding	8/542	65/29469	2.50046e-05	0.000182176	0.000132355	Zm00001d012892_P001/Zm00001d012892_P002/Zm00001d012892_P003/Zm00001d012892_P004/Zm00001d012892_P005/Zm00001d012892_P006/Zm00001d012892_P007/Zm00001d024518_P001
GO:0004252	MF	serine-type endopeptidase activity	13/542	218/29469	0.000218334	0.00154653	0.00112359	Zm00001d012885_P001/Zm00001d036483_P001/Zm00001d036483_P002/Zm00001d036483_P003/Zm00001d036483_P004/Zm00001d036483_P005/Zm00001d036483_P006/Zm00001d036483_P007/Zm00001d036483_P009/Zm00001d036483_P010/Zm00001d036483_P012/Zm00001d036483_P013/Zm00001d036483_P014
GO:0018479	MF	benzaldehyde dehydrogenase (NAD+) activity	7/542	74/29469	0.000425347	0.00293145	0.00212976	Zm00001d034385_P001/Zm00001d034385_P003/Zm00001d034385_P005/Zm00001d034385_P006/Zm00001d034385_P007/Zm00001d034385_P008/Zm00001d034385_P010
GO:0016755	MF	transferase activity, transferring amino-acyl groups	9/542	124/29469	0.000492646	0.00330591	0.00240182	Zm00001d010126_P001/Zm00001d010126_P002/Zm00001d010126_P003/Zm00001d010126_P004/Zm00001d010126_P005/Zm00001d010126_P007/Zm00001d010126_P009/Zm00001d010126_P010/Zm00001d010126_P012
GO:0004031	MF	aldehyde oxidase activity	7/542	84/29469	0.0009148	0.00555414	0.00403521	Zm00001d034385_P001/Zm00001d034385_P003/Zm00001d034385_P005/Zm00001d034385_P006/Zm00001d034385_P007/Zm00001d034385_P008/Zm00001d034385_P010
GO:0016623	MF	oxidoreductase activity, acting on the aldehyde or oxo group of donors, oxygen as acceptor	7/542	84/29469	0.0009148	0.00555414	0.00403521	Zm00001d034385_P001/Zm00001d034385_P003/Zm00001d034385_P005/Zm00001d034385_P006/Zm00001d034385_P007/Zm00001d034385_P008/Zm00001d034385_P010
GO:0018488	MF	aryl-aldehyde oxidase activity	7/542	84/29469	0.0009148	0.00555414	0.00403521	Zm00001d034385_P001/Zm00001d034385_P003/Zm00001d034385_P005/Zm00001d034385_P006/Zm00001d034385_P007/Zm00001d034385_P008/Zm00001d034385_P010
GO:0050302	MF	indole-3-acetaldehyde oxidase activity	7/542	84/29469	0.0009148	0.00555414	0.00403521	Zm00001d034385_P001/Zm00001d034385_P003/Zm00001d034385_P005/Zm00001d034385_P006/Zm00001d034385_P007/Zm00001d034385_P008/Zm00001d034385_P010
GO:0004715	MF	non-membrane spanning protein tyrosine kinase activity	4/542	27/29469	0.00141933	0.00841695	0.0061151	Zm00001d010768_P001/Zm00001d010780_P001/Zm00001d010780_P002/Zm00001d010780_P003
GO:0008236	MF	serine-type peptidase activity	13/542	272/29469	0.00171265	0.00970503	0.00705092	Zm00001d012885_P001/Zm00001d036483_P001/Zm00001d036483_P002/Zm00001d036483_P003/Zm00001d036483_P004/Zm00001d036483_P005/Zm00001d036483_P006/Zm00001d036483_P007/Zm00001d036483_P009/Zm00001d036483_P010/Zm00001d036483_P012/Zm00001d036483_P013/Zm00001d036483_P014
GO:0017171	MF	serine hydrolase activity	13/542	272/29469	0.00171265	0.00970503	0.00705092	Zm00001d012885_P001/Zm00001d036483_P001/Zm00001d036483_P002/Zm00001d036483_P003/Zm00001d036483_P004/Zm00001d036483_P005/Zm00001d036483_P006/Zm00001d036483_P007/Zm00001d036483_P009/Zm00001d036483_P010/Zm00001d036483_P012/Zm00001d036483_P013/Zm00001d036483_P014
GO:0004793	MF	threonine aldolase activity	4/542	29/29469	0.00186591	0.0103437	0.0075149	Zm00001d025862_P001/Zm00001d025862_P002/Zm00001d025862_P003/Zm00001d025862_P004
GO:0019199	MF	transmembrane receptor protein kinase activity	10/542	182/29469	0.00208797	0.0113283	0.00823028	Zm00001d013412_P002/Zm00001d013412_P003/Zm00001d013412_P004/Zm00001d013412_P005/Zm00001d013412_P006/Zm00001d013412_P008/Zm00001d013412_P010/Zm00001d013412_P012/Zm00001d013412_P013/Zm00001d013412_P016
GO:0004721	MF	phosphoprotein phosphatase activity	15/542	353/29469	0.00248006	0.0131753	0.00957216	Zm00001d013412_P002/Zm00001d013412_P003/Zm00001d013412_P004/Zm00001d013412_P005/Zm00001d013412_P006/Zm00001d013412_P008/Zm00001d013412_P010/Zm00001d013412_P012/Zm00001d013412_P013/Zm00001d013412_P016/Zm00001d014037_P005/Zm00001d014037_P007/Zm00001d014037_P010/Zm00001d014037_P016/Zm00001d037442_P001
GO:0004713	MF	protein tyrosine kinase activity	4/542	32/29469	0.002705	0.014077	0.0102273	Zm00001d010768_P001/Zm00001d010780_P001/Zm00001d010780_P002/Zm00001d010780_P003
GO:0016614	MF	oxidoreductase activity, acting on CH-OH group of donors	18/542	483/29469	0.00397898	0.0202928	0.0147432	Zm00001d013821_P004/Zm00001d013823_P001/Zm00001d029502_P001/Zm00001d042152_P001/Zm00001d042152_P002/Zm00001d042152_P003/Zm00001d042152_P004/Zm00001d042152_P005/Zm00001d042152_P006/Zm00001d042152_P007/Zm00001d042152_P008/Zm00001d042152_P009/Zm00001d042152_P011/Zm00001d042152_P012/Zm00001d042152_P013/Zm00001d042152_P014/Zm00001d042152_P015/Zm00001d042152_P016
GO:0016616	MF	oxidoreductase activity, acting on the CH-OH group of donors, NAD or NADP as acceptor	16/542	418/29469	0.00499957	0.0249979	0.0181615	Zm00001d029502_P001/Zm00001d042152_P001/Zm00001d042152_P002/Zm00001d042152_P003/Zm00001d042152_P004/Zm00001d042152_P005/Zm00001d042152_P006/Zm00001d042152_P007/Zm00001d042152_P008/Zm00001d042152_P009/Zm00001d042152_P011/Zm00001d042152_P012/Zm00001d042152_P013/Zm00001d042152_P014/Zm00001d042152_P015/Zm00001d042152_P016
GO:0004029	MF	aldehyde dehydrogenase (NAD) activity	7/542	121/29469	0.00715754	0.0350995	0.0255005	Zm00001d034385_P001/Zm00001d034385_P003/Zm00001d034385_P005/Zm00001d034385_P006/Zm00001d034385_P007/Zm00001d034385_P008/Zm00001d034385_P010
