# Supplementary material for: Identification of Ear Morphology Genes in Maize (Zea mays L.) Using Selective Sweeps and Association Mapping
Source: Front Genet. 2020 Jul 20;11:747. doi: 10.3389/fgene.2020.00747 (PMC7384441; doi:10.3389/fgene.2020.00747)
Supplement: TABLE S4 — Interaction between selected genes and other genes. [file Table_4.XLSX]

## Sheet: sheet1
Table S4. Interaction between selected genes and other genes
Shaan A group				Shaan B group
Selected Genes	Interactive Genes	Weight value		Selected Genes	Interactive Genes	Weight value
Zm00001d043539	Zm00001d000041	0.763703		Zm00001d020941	Zm00001d000004	0.636517
Zm00001d034872	Zm00001d000041	0.645267		Zm00001d020941	Zm00001d000038	0.657881
Zm00001d043538	Zm00001d000060	0.853204		Zm00001d041603	Zm00001d000041	0.618971
Zm00001d051157	Zm00001d000112	0.61486		Zm00001d028217	Zm00001d000060	0.716383
Zm00001d043539	Zm00001d000116	0.64661		Zm00001d013412	Zm00001d000116	0.694305
Zm00001d040667	Zm00001d000143	0.670599		Zm00001d021785	Zm00001d000143	0.60035
Zm00001d037214	Zm00001d000391	0.603053		Zm00001d024327	Zm00001d000143	0.65019
Zm00001d051157	Zm00001d001490	0.684051		Zm00001d012892	Zm00001d000153	0.662577
Zm00001d034872	Zm00001d001765	0.635887		Zm00001d011517	Zm00001d000168	0.681938
Zm00001d052378	Zm00001d001788	0.614309		Zm00001d042267	Zm00001d000168	0.791687
Zm00001d044179	Zm00001d001789	0.657733		Zm00001d012878	Zm00001d000391	0.62885
Zm00001d043800	Zm00001d001820	0.815342		Zm00001d049583	Zm00001d000435	0.638842
Zm00001d021629	Zm00001d001849	0.70244		Zm00001d049583	Zm00001d001012	0.757896
Zm00001d043538	Zm00001d001915	0.700562		Zm00001d011117	Zm00001d001490	0.632338
Zm00001d012665	Zm00001d001996	0.627631		Zm00001d053559	Zm00001d001765	0.603276
Zm00001d043539	Zm00001d001996	0.803127		Zm00001d011517	Zm00001d001765	0.69806
Zm00001d040666	Zm00001d001996	0.68672		Zm00001d050293	Zm00001d001765	0.626704
Zm00001d034872	Zm00001d001996	0.620292		Zm00001d036484	Zm00001d001765	0.622844
Zm00001d040666	Zm00001d002034	0.606547		Zm00001d012880	Zm00001d001765	0.654762
Zm00001d012661	Zm00001d002085	0.60164		Zm00001d053545	Zm00001d001788	0.697034
Zm00001d019944	Zm00001d002090	0.610746		Zm00001d053620	Zm00001d001788	0.643014
Zm00001d012665	Zm00001d002090	0.619903		Zm00001d028566	Zm00001d001788	0.70396
Zm00001d043539	Zm00001d002090	0.712027		Zm00001d041601	Zm00001d001788	0.667903
Zm00001d034872	Zm00001d002090	0.661584		Zm00001d025734	Zm00001d001788	0.70563
Zm00001d010529	Zm00001d002090	0.813549		Zm00001d028608	Zm00001d001811	0.68745
Zm00001d021629	Zm00001d002103	0.607725		Zm00001d048851	Zm00001d001820	0.607395
Zm00001d052378	Zm00001d002119	0.600411		Zm00001d020941	Zm00001d001839	0.66583
Zm00001d010529	Zm00001d002128	0.713395		Zm00001d021936	Zm00001d001849	0.664258
Zm00001d025757	Zm00001d002166	0.615099		Zm00001d049731	Zm00001d001849	0.7323
Zm00001d043539	Zm00001d002169	0.73296		Zm00001d050293	Zm00001d001861	0.600303
Zm00001d043539	Zm00001d002186	0.692012		Zm00001d020941	Zm00001d001866	0.68847
Zm00001d051157	Zm00001d002313	0.657782		Zm00001d011117	Zm00001d001866	0.674877
Zm00001d043779	Zm00001d002319	0.636917		Zm00001d049731	Zm00001d001866	0.60285
Zm00001d043800	Zm00001d002341	0.651131		Zm00001d028217	Zm00001d001915	0.750499
Zm00001d010529	Zm00001d002362	0.605251		Zm00001d024327	Zm00001d001937	0.602372
Zm00001d019944	Zm00001d002372	0.613705		Zm00001d012640	Zm00001d001939	0.669873
Zm00001d002357	Zm00001d002416	0.630367		Zm00001d032704	Zm00001d001939	0.635156
Zm00001d051157	Zm00001d002416	0.616165		Zm00001d025210	Zm00001d001996	0.738049
Zm00001d034872	Zm00001d002440	0.670718		Zm00001d041603	Zm00001d001996	0.708178
Zm00001d002351	Zm00001d002524	0.711697		Zm00001d013412	Zm00001d001996	0.613392
Zm00001d002351	Zm00001d002546	0.675872		Zm00001d019565	Zm00001d002001	0.767292
Zm00001d043539	Zm00001d002571	0.614869		Zm00001d036483	Zm00001d002034	0.665881
Zm00001d034872	Zm00001d002571	0.603484		Zm00001d013412	Zm00001d002034	0.786484
Zm00001d025757	Zm00001d002601	0.632721		Zm00001d012640	Zm00001d002048	0.62238
Zm00001d010529	Zm00001d002601	0.779068		Zm00001d050293	Zm00001d002052	0.683722
Zm00001d051157	Zm00001d002602	0.678186		Zm00001d025210	Zm00001d002090	0.727064
Zm00001d012665	Zm00001d002624	0.606201		Zm00001d053559	Zm00001d002090	0.665401
Zm00001d010529	Zm00001d002631	0.661809		Zm00001d053620	Zm00001d002090	0.665523
Zm00001d042813	Zm00001d002658	0.663523		Zm00001d014037	Zm00001d002090	0.700821
Zm00001d010529	Zm00001d002658	0.609886		Zm00001d040599	Zm00001d002090	0.670986
Zm00001d025757	Zm00001d002661	0.61704		Zm00001d045505	Zm00001d002090	0.631801
Zm00001d040666	Zm00001d002684	0.603979		Zm00001d013825	Zm00001d002093	0.741587
Zm00001d042813	Zm00001d002684	0.67237		Zm00001d049583	Zm00001d002095	0.608404
Zm00001d037214	Zm00001d002684	0.69113		Zm00001d053545	Zm00001d002119	0.645213
Zm00001d043539	Zm00001d002739	0.632062		Zm00001d039489	Zm00001d002122	0.627018
Zm00001d052378	Zm00001d002742	0.626888		Zm00001d053620	Zm00001d002128	0.653491
Zm00001d037214	Zm00001d002742	0.635228		Zm00001d012640	Zm00001d002155	0.639636
Zm00001d002358	Zm00001d002819	0.713099		Zm00001d020225	Zm00001d002166	0.660773
Zm00001d002358	Zm00001d002874	0.60177		Zm00001d053620	Zm00001d002166	0.628079
Zm00001d043539	Zm00001d002878	0.660286		Zm00001d009424	Zm00001d002166	0.609344
Zm00001d034872	Zm00001d002878	0.621059		Zm00001d025210	Zm00001d002169	0.626164
Zm00001d010529	Zm00001d002878	0.608716		Zm00001d021785	Zm00001d002169	0.83115
Zm00001d021592	Zm00001d002943	0.70558		Zm00001d041603	Zm00001d002169	0.66575
Zm00001d043539	Zm00001d002944	0.75592		Zm00001d015362	Zm00001d002184	0.650858
Zm00001d034872	Zm00001d002944	0.637623		Zm00001d008345	Zm00001d002184	0.759394
Zm00001d025757	Zm00001d003002	0.661146		Zm00001d049510	Zm00001d002184	0.704217
Zm00001d043538	Zm00001d003006	0.736325		Zm00001d034422	Zm00001d002184	0.746794
Zm00001d043539	Zm00001d003014	0.767299		Zm00001d021785	Zm00001d002186	0.629593
Zm00001d040666	Zm00001d003014	0.682823		Zm00001d053545	Zm00001d002250	0.64135
Zm00001d034872	Zm00001d003014	0.602711		Zm00001d010171	Zm00001d002351	0.609572
Zm00001d010950	Zm00001d003081	0.66537		Zm00001d007053	Zm00001d002357	0.605529
Zm00001d052378	Zm00001d003081	0.605975		Zm00001d010171	Zm00001d002358	0.642562
Zm00001d025757	Zm00001d003081	0.67713		Zm00001d053545	Zm00001d002426	0.615642
Zm00001d034872	Zm00001d003109	0.625059		Zm00001d010171	Zm00001d002524	0.864478
Zm00001d002358	Zm00001d003110	0.637224		Zm00001d006875	Zm00001d002524	0.803422
Zm00001d043539	Zm00001d003174	0.637505		Zm00001d010171	Zm00001d002546	0.851855
Zm00001d034872	Zm00001d003174	0.623155		Zm00001d006875	Zm00001d002546	0.896184
Zm00001d040667	Zm00001d003174	0.626775		Zm00001d012640	Zm00001d002548	0.621404
Zm00001d019944	Zm00001d003203	0.607508		Zm00001d020941	Zm00001d002550	0.637838
Zm00001d040666	Zm00001d003222	0.643224		Zm00001d025210	Zm00001d002571	0.772977
Zm00001d037214	Zm00001d003222	0.647603		Zm00001d041603	Zm00001d002571	0.632865
Zm00001d002351	Zm00001d003267	0.600377		Zm00001d050293	Zm00001d002571	0.634539
Zm00001d043800	Zm00001d003276	0.686652		Zm00001d020225	Zm00001d002601	0.635251
Zm00001d047676	Zm00001d003354	0.641019		Zm00001d053545	Zm00001d002601	0.669506
Zm00001d019944	Zm00001d003428	0.624677		Zm00001d053620	Zm00001d002601	0.723371
Zm00001d019490	Zm00001d003446	0.727233		Zm00001d025734	Zm00001d002601	0.703855
Zm00001d019490	Zm00001d003448	0.632602		Zm00001d019565	Zm00001d002631	0.624847
Zm00001d019944	Zm00001d003462	0.689998		Zm00001d012640	Zm00001d002631	0.634846
Zm00001d025757	Zm00001d003464	0.608488		Zm00001d045505	Zm00001d002631	0.605362
Zm00001d010529	Zm00001d003464	0.617406		Zm00001d001951	Zm00001d002644	0.629395
Zm00001d034872	Zm00001d003540	0.640944		Zm00001d053620	Zm00001d002661	0.640157
Zm00001d043921	Zm00001d003572	0.602621		Zm00001d020225	Zm00001d002663	0.617762
Zm00001d044181	Zm00001d003603	0.629374		Zm00001d034422	Zm00001d002684	0.611638
Zm00001d043539	Zm00001d003621	0.60481		Zm00001d021936	Zm00001d002726	0.698744
Zm00001d025757	Zm00001d003621	0.64633		Zm00001d049731	Zm00001d002726	0.745935
Zm00001d043921	Zm00001d003648	0.609622		Zm00001d013412	Zm00001d002739	0.711719
Zm00001d021629	Zm00001d003648	0.68787		Zm00001d046533	Zm00001d002739	0.642024
Zm00001d010529	Zm00001d003778	0.628173		Zm00001d053545	Zm00001d002742	0.683154
Zm00001d019490	Zm00001d003781	0.681191		Zm00001d008345	Zm00001d002742	0.635877
Zm00001d012661	Zm00001d003839	0.698016		Zm00001d049510	Zm00001d002742	0.621922
Zm00001d037214	Zm00001d003857	0.606524		Zm00001d010171	Zm00001d002768	0.639944
Zm00001d019944	Zm00001d003875	0.61095		Zm00001d006875	Zm00001d002768	0.608703
Zm00001d010529	Zm00001d003875	0.68122		Zm00001d048852	Zm00001d002768	0.809295
Zm00001d043921	Zm00001d003913	0.62878		Zm00001d045988	Zm00001d002768	0.738268
Zm00001d043539	Zm00001d003941	0.634027		Zm00001d020941	Zm00001d002796	0.722115
Zm00001d034872	Zm00001d003941	0.694421		Zm00001d011117	Zm00001d002796	0.608735
Zm00001d040667	Zm00001d004036	0.664092		Zm00001d006875	Zm00001d002822	0.635917
Zm00001d042813	Zm00001d004125	0.604537		Zm00001d013412	Zm00001d002824	0.648184
Zm00001d037214	Zm00001d004125	0.72728		Zm00001d014037	Zm00001d002825	0.613009
Zm00001d010529	Zm00001d004143	0.775343		Zm00001d049731	Zm00001d002830	0.638493
Zm00001d012665	Zm00001d004172	0.63431		Zm00001d049731	Zm00001d002851	0.669245
Zm00001d043539	Zm00001d004172	0.680622		Zm00001d025210	Zm00001d002878	0.689931
Zm00001d034872	Zm00001d004172	0.610166		Zm00001d014037	Zm00001d002878	0.689495
Zm00001d010529	Zm00001d004172	0.76584		Zm00001d040599	Zm00001d002878	0.612466
Zm00001d044181	Zm00001d004248	0.63785		Zm00001d024327	Zm00001d002878	0.603004
Zm00001d043539	Zm00001d004400	0.612039		Zm00001d045505	Zm00001d002878	0.609777
Zm00001d040667	Zm00001d004655	0.602512		Zm00001d041603	Zm00001d002938	0.696787
Zm00001d034872	Zm00001d004664	0.603533		Zm00001d024327	Zm00001d002938	0.621353
Zm00001d043800	Zm00001d004805	0.720312		Zm00001d011517	Zm00001d002941	0.612689
Zm00001d043921	Zm00001d004851	0.68312		Zm00001d029818	Zm00001d002941	0.627821
Zm00001d040666	Zm00001d004857	0.606838		Zm00001d021785	Zm00001d002943	0.615433
Zm00001d025757	Zm00001d004857	0.664794		Zm00001d011517	Zm00001d002943	0.655086
Zm00001d012666	Zm00001d004875	0.606568		Zm00001d042267	Zm00001d002943	0.676751
Zm00001d019490	Zm00001d004925	0.613202		Zm00001d013412	Zm00001d002944	0.627591
Zm00001d010529	Zm00001d005019	0.690505		Zm00001d040599	Zm00001d002951	0.616358
Zm00001d044179	Zm00001d005106	0.686061		Zm00001d025210	Zm00001d003002	0.662079
Zm00001d001978	Zm00001d005144	0.603121		Zm00001d053620	Zm00001d003002	0.674959
Zm00001d043921	Zm00001d005190	0.654965		Zm00001d014037	Zm00001d003002	0.613054
Zm00001d043538	Zm00001d005193	0.73356		Zm00001d041603	Zm00001d003002	0.620122
Zm00001d049152	Zm00001d005199	0.612298		Zm00001d028217	Zm00001d003006	0.706485
Zm00001d043538	Zm00001d005230	0.887177		Zm00001d025210	Zm00001d003007	0.616503
Zm00001d019944	Zm00001d005293	0.632307		Zm00001d053620	Zm00001d003007	0.64461
Zm00001d040667	Zm00001d005343	0.674531		Zm00001d025210	Zm00001d003014	0.642294
Zm00001d010950	Zm00001d005394	0.685451		Zm00001d036483	Zm00001d003014	0.620774
Zm00001d043539	Zm00001d005424	0.651303		Zm00001d041603	Zm00001d003014	0.644747
Zm00001d043539	Zm00001d005429	0.623363		Zm00001d024327	Zm00001d003014	0.677447
Zm00001d010529	Zm00001d005429	0.667451		Zm00001d013412	Zm00001d003014	0.77081
Zm00001d021629	Zm00001d005437	0.650173		Zm00001d046533	Zm00001d003014	0.610175
Zm00001d002357	Zm00001d005482	0.643331		Zm00001d045505	Zm00001d003014	0.603658
Zm00001d043539	Zm00001d005496	0.651035		Zm00001d012890	Zm00001d003017	0.60358
Zm00001d015519	Zm00001d005578	0.708177		Zm00001d048850	Zm00001d003044	0.835954
Zm00001d047676	Zm00001d005578	0.657241		Zm00001d048848	Zm00001d003044	0.670843
Zm00001d043800	Zm00001d005607	0.671935		Zm00001d048851	Zm00001d003044	0.814649
Zm00001d040667	Zm00001d005631	0.657794		Zm00001d001951	Zm00001d003059	0.609032
Zm00001d043539	Zm00001d005641	0.614043		Zm00001d053545	Zm00001d003081	0.794741
Zm00001d043539	Zm00001d005648	0.607374		Zm00001d053620	Zm00001d003081	0.713274
Zm00001d012661	Zm00001d005649	0.669414		Zm00001d028566	Zm00001d003081	0.701354
Zm00001d044181	Zm00001d005693	0.658091		Zm00001d041601	Zm00001d003081	0.726466
Zm00001d019944	Zm00001d005694	0.616207		Zm00001d041603	Zm00001d003108	0.712033
Zm00001d034872	Zm00001d005694	0.661981		Zm00001d024327	Zm00001d003108	0.606826
Zm00001d010529	Zm00001d005694	0.648247		Zm00001d053559	Zm00001d003109	0.635424
Zm00001d040667	Zm00001d005695	0.702494		Zm00001d012880	Zm00001d003109	0.634097
Zm00001d012661	Zm00001d005726	0.619676		Zm00001d020225	Zm00001d003123	0.643902
Zm00001d043539	Zm00001d005756	0.65662		Zm00001d049583	Zm00001d003123	0.628591
Zm00001d034872	Zm00001d005756	0.62732		Zm00001d012892	Zm00001d003123	0.656484
Zm00001d040667	Zm00001d005762	0.655511		Zm00001d007103	Zm00001d003129	0.625355
Zm00001d006565	Zm00001d005798	0.608151		Zm00001d049731	Zm00001d003129	0.629898
Zm00001d002351	Zm00001d005804	0.622954		Zm00001d025210	Zm00001d003174	0.771324
Zm00001d019944	Zm00001d005833	0.632021		Zm00001d014037	Zm00001d003174	0.621113
Zm00001d043538	Zm00001d005895	0.94119		Zm00001d041603	Zm00001d003174	0.613786
Zm00001d044226	Zm00001d005912	0.736752		Zm00001d013798	Zm00001d003174	0.608157
Zm00001d012665	Zm00001d005995	0.618802		Zm00001d050293	Zm00001d003174	0.696132
Zm00001d043539	Zm00001d005995	0.605785		Zm00001d045505	Zm00001d003174	0.601128
Zm00001d040666	Zm00001d005995	0.63667		Zm00001d048850	Zm00001d003190	0.970514
Zm00001d037214	Zm00001d005995	0.637995		Zm00001d048848	Zm00001d003190	0.967997
Zm00001d010529	Zm00001d005998	0.613585		Zm00001d048851	Zm00001d003190	0.971217
Zm00001d043921	Zm00001d006034	0.7333		Zm00001d020225	Zm00001d003200	0.705388
Zm00001d043539	Zm00001d006052	0.640681		Zm00001d019565	Zm00001d003213	0.612043
Zm00001d043539	Zm00001d006055	0.621303		Zm00001d007058	Zm00001d003222	0.664833
Zm00001d025757	Zm00001d006055	0.718791		Zm00001d011981	Zm00001d003223	0.638526
Zm00001d037214	Zm00001d006055	0.60104		Zm00001d029598	Zm00001d003223	0.60959
Zm00001d010529	Zm00001d006055	0.658155		Zm00001d012641	Zm00001d003256	0.619523
Zm00001d019944	Zm00001d006071	0.601508		Zm00001d012640	Zm00001d003265	0.685741
Zm00001d010529	Zm00001d006071	0.67033		Zm00001d010171	Zm00001d003267	0.77083
Zm00001d040667	Zm00001d006085	0.652158		Zm00001d006875	Zm00001d003267	0.628638
Zm00001d019490	Zm00001d006090	0.61459		Zm00001d020941	Zm00001d003331	0.704272
Zm00001d043538	Zm00001d006094	0.62591		Zm00001d053559	Zm00001d003446	0.618054
Zm00001d012661	Zm00001d006108	0.641173		Zm00001d050293	Zm00001d003446	0.674312
Zm00001d025757	Zm00001d006108	0.607391		Zm00001d029772	Zm00001d003448	0.626133
Zm00001d010529	Zm00001d006108	0.66254		Zm00001d050293	Zm00001d003448	0.668295
Zm00001d010529	Zm00001d006118	0.619065		Zm00001d025712	Zm00001d003457	0.616915
Zm00001d010529	Zm00001d006166	0.601103		Zm00001d053559	Zm00001d003462	0.616077
Zm00001d021629	Zm00001d006175	0.688919		Zm00001d025210	Zm00001d003464	0.650055
Zm00001d010529	Zm00001d006196	0.635972		Zm00001d053620	Zm00001d003464	0.654796
Zm00001d043538	Zm00001d006319	0.651293		Zm00001d045314	Zm00001d003464	0.625992
Zm00001d051157	Zm00001d006323	0.627881		Zm00001d012640	Zm00001d003509	0.725757
Zm00001d043539	Zm00001d006335	0.657802		Zm00001d008345	Zm00001d003511	0.646797
Zm00001d034872	Zm00001d006335	0.66845		Zm00001d034422	Zm00001d003511	0.601624
Zm00001d040667	Zm00001d006335	0.648283		Zm00001d020225	Zm00001d003539	0.714535
Zm00001d019944	Zm00001d006357	0.778021		Zm00001d049583	Zm00001d003539	0.667544
Zm00001d010529	Zm00001d006357	0.710555		Zm00001d012892	Zm00001d003539	0.613158
Zm00001d040666	Zm00001d006361	0.606558		Zm00001d014037	Zm00001d003540	0.607934
Zm00001d051157	Zm00001d006374	0.632281		Zm00001d012880	Zm00001d003545	0.60501
Zm00001d034872	Zm00001d006382	0.608951		Zm00001d045505	Zm00001d003556	0.610073
Zm00001d019944	Zm00001d006389	0.650384		Zm00001d049731	Zm00001d003572	0.611268
Zm00001d034872	Zm00001d006389	0.629869		Zm00001d013825	Zm00001d003603	0.639317
Zm00001d034872	Zm00001d006455	0.640041		Zm00001d053620	Zm00001d003621	0.659599
Zm00001d019944	Zm00001d006461	0.66317		Zm00001d040599	Zm00001d003621	0.604715
Zm00001d010529	Zm00001d006461	0.773614		Zm00001d001953	Zm00001d003621	0.714699
Zm00001d043539	Zm00001d006479	0.700356		Zm00001d025210	Zm00001d003644	0.624836
Zm00001d034872	Zm00001d006479	0.630838		Zm00001d013798	Zm00001d003644	0.651469
Zm00001d040667	Zm00001d006479	0.606164		Zm00001d050293	Zm00001d003644	0.688653
Zm00001d010529	Zm00001d006479	0.670699		Zm00001d020941	Zm00001d003648	0.609503
Zm00001d043539	Zm00001d006497	0.700075		Zm00001d011117	Zm00001d003648	0.640101
Zm00001d002351	Zm00001d006511	0.747882		Zm00001d048850	Zm00001d003712	0.837956
Zm00001d047676	Zm00001d006645	0.674604		Zm00001d048848	Zm00001d003712	0.682991
Zm00001d002358	Zm00001d006663	0.777393		Zm00001d048851	Zm00001d003712	0.819995
Zm00001d052378	Zm00001d006717	0.620417		Zm00001d019565	Zm00001d003763	0.667827
Zm00001d010529	Zm00001d006717	0.604074		Zm00001d045505	Zm00001d003763	0.667746
Zm00001d043800	Zm00001d006775	0.784585		Zm00001d025210	Zm00001d003781	0.61603
Zm00001d043539	Zm00001d006821	0.618535		Zm00001d019565	Zm00001d003781	0.763989
Zm00001d010529	Zm00001d006821	0.676899		Zm00001d020213	Zm00001d003781	0.65606
Zm00001d010529	Zm00001d006864	0.694984		Zm00001d050293	Zm00001d003781	0.76867
Zm00001d010529	Zm00001d006886	0.622222		Zm00001d045505	Zm00001d003781	0.652118
Zm00001d040667	Zm00001d006907	0.719354		Zm00001d036484	Zm00001d003812	0.659359
Zm00001d019490	Zm00001d006948	0.678396		Zm00001d020225	Zm00001d003839	0.627341
Zm00001d002357	Zm00001d007053	0.605529		Zm00001d020941	Zm00001d003840	0.624224
Zm00001d025757	Zm00001d007058	0.692764		Zm00001d011117	Zm00001d003840	0.666318
Zm00001d037214	Zm00001d007058	0.671607		Zm00001d019565	Zm00001d003848	0.613419
Zm00001d043538	Zm00001d007073	0.807782		Zm00001d028514	Zm00001d003857	0.609992
Zm00001d015344	Zm00001d007097	0.608071		Zm00001d012878	Zm00001d003857	0.703792
Zm00001d010529	Zm00001d007097	0.650201		Zm00001d053559	Zm00001d003875	0.656096
Zm00001d012665	Zm00001d007113	0.635035		Zm00001d014037	Zm00001d003875	0.60145
Zm00001d043539	Zm00001d007113	0.628263		Zm00001d036484	Zm00001d003875	0.612591
Zm00001d010529	Zm00001d007113	0.682795		Zm00001d028217	Zm00001d003877	0.74872
Zm00001d043921	Zm00001d007117	0.674183		Zm00001d013825	Zm00001d003895	0.610081
Zm00001d021629	Zm00001d007117	0.639534		Zm00001d020941	Zm00001d003913	0.605147
Zm00001d025757	Zm00001d007154	0.76114		Zm00001d011117	Zm00001d003913	0.745445
Zm00001d002357	Zm00001d007185	0.660139		Zm00001d011517	Zm00001d003941	0.60822
Zm00001d010950	Zm00001d007192	0.650291		Zm00001d028217	Zm00001d004021	0.648557
Zm00001d037214	Zm00001d007192	0.628299		Zm00001d021785	Zm00001d004022	0.662414
Zm00001d016358	Zm00001d007195	0.61076		Zm00001d012890	Zm00001d004023	0.718159
Zm00001d043538	Zm00001d007267	0.883262		Zm00001d011981	Zm00001d004023	0.602377
Zm00001d043539	Zm00001d007287	0.601921		Zm00001d014037	Zm00001d004036	0.620616
Zm00001d019490	Zm00001d007295	0.680593		Zm00001d040599	Zm00001d004036	0.615865
Zm00001d019944	Zm00001d007318	0.736337		Zm00001d024327	Zm00001d004036	0.612627
Zm00001d019944	Zm00001d007388	0.64047		Zm00001d037207	Zm00001d004086	0.659076
Zm00001d043538	Zm00001d007444	0.890103		Zm00001d020941	Zm00001d004086	0.644735
Zm00001d037214	Zm00001d007479	0.601734		Zm00001d007058	Zm00001d004125	0.639457
Zm00001d015519	Zm00001d007599	0.673241		Zm00001d012640	Zm00001d004139	0.604687
Zm00001d047676	Zm00001d007599	0.643382		Zm00001d014771	Zm00001d004139	0.618257
Zm00001d010529	Zm00001d007661	0.608836		Zm00001d020225	Zm00001d004143	0.629991
Zm00001d019944	Zm00001d007709	0.659966		Zm00001d040599	Zm00001d004143	0.695747
Zm00001d034872	Zm00001d007709	0.604904		Zm00001d025734	Zm00001d004143	0.66421
Zm00001d019490	Zm00001d007709	0.665963		Zm00001d049731	Zm00001d004147	0.618621
Zm00001d012665	Zm00001d007757	0.675348		Zm00001d019565	Zm00001d004152	0.622115
Zm00001d010529	Zm00001d007783	0.612475		Zm00001d012640	Zm00001d004152	0.645896
Zm00001d019944	Zm00001d007800	0.600613		Zm00001d045505	Zm00001d004152	0.648529
Zm00001d019490	Zm00001d007800	0.64978		Zm00001d053620	Zm00001d004172	0.606601
Zm00001d016358	Zm00001d007802	0.657042		Zm00001d045314	Zm00001d004172	0.605146
Zm00001d044179	Zm00001d007802	0.716201		Zm00001d048852	Zm00001d004209	0.793476
Zm00001d040667	Zm00001d007824	0.720992		Zm00001d045988	Zm00001d004209	0.759916
Zm00001d043538	Zm00001d007827	0.811024		Zm00001d013825	Zm00001d004248	0.646448
Zm00001d019490	Zm00001d007836	0.609395		Zm00001d019565	Zm00001d004383	0.679471
Zm00001d012665	Zm00001d007884	0.617467		Zm00001d012640	Zm00001d004383	0.716346
Zm00001d042813	Zm00001d007884	0.604113		Zm00001d045505	Zm00001d004383	0.624618
Zm00001d037214	Zm00001d007884	0.692599		Zm00001d001953	Zm00001d004400	0.668461
Zm00001d010529	Zm00001d007884	0.712736		Zm00001d012640	Zm00001d004428	0.72934
Zm00001d040667	Zm00001d007930	0.625408		Zm00001d039489	Zm00001d004428	0.631969
Zm00001d010529	Zm00001d007960	0.71248		Zm00001d012880	Zm00001d004554	0.659028
Zm00001d019944	Zm00001d008249	0.620939		Zm00001d020225	Zm00001d004568	0.760333
Zm00001d021629	Zm00001d008283	0.615786		Zm00001d025734	Zm00001d004568	0.605573
Zm00001d019490	Zm00001d008287	0.720769		Zm00001d020225	Zm00001d004573	0.720627
Zm00001d012661	Zm00001d008295	0.750602		Zm00001d012892	Zm00001d004573	0.68081
Zm00001d043539	Zm00001d008304	0.649939		Zm00001d012060	Zm00001d004591	0.65044
Zm00001d051157	Zm00001d008330	0.677854		Zm00001d019565	Zm00001d004655	0.604713
Zm00001d043539	Zm00001d008412	0.625915		Zm00001d012640	Zm00001d004655	0.699293
Zm00001d034872	Zm00001d008412	0.656651		Zm00001d014771	Zm00001d004655	0.696644
Zm00001d010529	Zm00001d008412	0.626551		Zm00001d032704	Zm00001d004655	0.652532
Zm00001d043921	Zm00001d008433	0.620465		Zm00001d045505	Zm00001d004655	0.677644
Zm00001d021629	Zm00001d008433	0.607655		Zm00001d050293	Zm00001d004664	0.627676
Zm00001d034872	Zm00001d008495	0.608489		Zm00001d045314	Zm00001d004664	0.61969
Zm00001d010529	Zm00001d008495	0.704692		Zm00001d036483	Zm00001d004708	0.61695
Zm00001d021629	Zm00001d008497	0.620921		Zm00001d028217	Zm00001d004734	0.61879
Zm00001d043539	Zm00001d008597	0.643819		Zm00001d036483	Zm00001d004804	0.660315
Zm00001d040666	Zm00001d008597	0.632895		Zm00001d049729	Zm00001d004841	0.613164
Zm00001d002357	Zm00001d008618	0.655227		Zm00001d008345	Zm00001d004841	0.717235
Zm00001d034872	Zm00001d008621	0.664846		Zm00001d049510	Zm00001d004841	0.607115
Zm00001d012665	Zm00001d008623	0.628378		Zm00001d034422	Zm00001d004841	0.696153
Zm00001d010529	Zm00001d008623	0.735913		Zm00001d020941	Zm00001d004851	0.607742
Zm00001d040667	Zm00001d008624	0.708204		Zm00001d011117	Zm00001d004851	0.705268
Zm00001d043921	Zm00001d008646	0.664227		Zm00001d053620	Zm00001d004857	0.676164
Zm00001d021629	Zm00001d008646	0.656063		Zm00001d048850	Zm00001d004894	0.807312
Zm00001d043921	Zm00001d008664	0.647107		Zm00001d048848	Zm00001d004894	0.786983
Zm00001d021629	Zm00001d008664	0.605106		Zm00001d048851	Zm00001d004894	0.825149
Zm00001d043538	Zm00001d008681	0.874375		Zm00001d050293	Zm00001d004925	0.601105
Zm00001d025757	Zm00001d008727	0.70505		Zm00001d040599	Zm00001d004960	0.69253
Zm00001d051157	Zm00001d008753	0.60074		Zm00001d020225	Zm00001d004978	0.601412
Zm00001d040667	Zm00001d008771	0.646487		Zm00001d019565	Zm00001d004997	0.615251
Zm00001d012665	Zm00001d008788	0.642946		Zm00001d053620	Zm00001d004997	0.623684
Zm00001d040666	Zm00001d008788	0.616904		Zm00001d012640	Zm00001d004997	0.712586
Zm00001d025757	Zm00001d008788	0.686573		Zm00001d039489	Zm00001d004997	0.684267
Zm00001d043539	Zm00001d008816	0.609199		Zm00001d045505	Zm00001d004997	0.60956
Zm00001d040667	Zm00001d008816	0.663398		Zm00001d014037	Zm00001d005019	0.615023
Zm00001d006565	Zm00001d008862	0.645079		Zm00001d045505	Zm00001d005019	0.626705
Zm00001d002357	Zm00001d008893	0.691479		Zm00001d012890	Zm00001d005036	0.629468
Zm00001d043538	Zm00001d008901	0.822572		Zm00001d041604	Zm00001d005036	0.645558
Zm00001d043539	Zm00001d008907	0.703268		Zm00001d039489	Zm00001d005064	0.663455
Zm00001d012661	Zm00001d008957	0.619406		Zm00001d025734	Zm00001d005118	0.672956
Zm00001d025757	Zm00001d008957	0.629276		Zm00001d012641	Zm00001d005229	0.623395
Zm00001d010529	Zm00001d008957	0.684836		Zm00001d028217	Zm00001d005230	0.677979
Zm00001d006565	Zm00001d008992	0.667856		Zm00001d021785	Zm00001d005248	0.692655
Zm00001d047676	Zm00001d009074	0.660032		Zm00001d053559	Zm00001d005293	0.605233
Zm00001d043538	Zm00001d009081	0.690129		Zm00001d053545	Zm00001d005295	0.601637
Zm00001d043800	Zm00001d009084	0.709507		Zm00001d053620	Zm00001d005295	0.663547
Zm00001d019490	Zm00001d009117	0.615907		Zm00001d028566	Zm00001d005295	0.611697
Zm00001d051157	Zm00001d009210	0.650499		Zm00001d020941	Zm00001d005297	0.680598
Zm00001d043538	Zm00001d009292	0.645963		Zm00001d021344	Zm00001d005301	0.69233
Zm00001d043539	Zm00001d009324	0.709879		Zm00001d011117	Zm00001d005301	0.621967
Zm00001d034872	Zm00001d009324	0.61866		Zm00001d020225	Zm00001d005303	0.691262
Zm00001d002351	Zm00001d009373	0.637682		Zm00001d024327	Zm00001d005343	0.631657
Zm00001d043921	Zm00001d009404	0.611984		Zm00001d053620	Zm00001d005344	0.622891
Zm00001d006565	Zm00001d009407	0.602139		Zm00001d053559	Zm00001d005346	0.652154
Zm00001d002357	Zm00001d009413	0.609822		Zm00001d041601	Zm00001d005394	0.650576
Zm00001d002351	Zm00001d009431	0.676923		Zm00001d020213	Zm00001d005424	0.602401
Zm00001d010529	Zm00001d009504	0.642425		Zm00001d045505	Zm00001d005424	0.651262
Zm00001d040667	Zm00001d009517	0.75588		Zm00001d040599	Zm00001d005429	0.621272
Zm00001d012665	Zm00001d009557	0.602172		Zm00001d045505	Zm00001d005429	0.665824
Zm00001d043539	Zm00001d009557	0.643228		Zm00001d021936	Zm00001d005437	0.649382
Zm00001d043538	Zm00001d009594	0.677372		Zm00001d049731	Zm00001d005437	0.705722
Zm00001d043800	Zm00001d009596	0.854793		Zm00001d048852	Zm00001d005446	0.842601
Zm00001d015344	Zm00001d009597	0.617842		Zm00001d045988	Zm00001d005446	0.659325
Zm00001d043539	Zm00001d009645	0.668562		Zm00001d025210	Zm00001d005496	0.637583
Zm00001d044179	Zm00001d009645	0.608579		Zm00001d009424	Zm00001d005609	0.635791
Zm00001d043538	Zm00001d009648	0.61868		Zm00001d024327	Zm00001d005648	0.785899
Zm00001d019944	Zm00001d009709	0.646012		Zm00001d020225	Zm00001d005649	0.605874
Zm00001d043539	Zm00001d009745	0.669533		Zm00001d013825	Zm00001d005693	0.642507
Zm00001d034872	Zm00001d009745	0.632159		Zm00001d053559	Zm00001d005694	0.627271
Zm00001d051157	Zm00001d009761	0.73773		Zm00001d045505	Zm00001d005694	0.629619
Zm00001d043539	Zm00001d009783	0.711845		Zm00001d011517	Zm00001d005695	0.601608
Zm00001d034872	Zm00001d009783	0.64474		Zm00001d029818	Zm00001d005695	0.754254
Zm00001d010529	Zm00001d009783	0.66338		Zm00001d024327	Zm00001d005732	0.634354
Zm00001d043539	Zm00001d009850	0.619223		Zm00001d025210	Zm00001d005756	0.627873
Zm00001d012665	Zm00001d009858	0.612857		Zm00001d041603	Zm00001d005756	0.62303
Zm00001d025757	Zm00001d009858	0.705794		Zm00001d029818	Zm00001d005762	0.711539
Zm00001d019490	Zm00001d009873	0.674977		Zm00001d019299	Zm00001d005794	0.618825
Zm00001d043921	Zm00001d009902	0.620091		Zm00001d011517	Zm00001d005798	0.659489
Zm00001d021629	Zm00001d009902	0.703067		Zm00001d050293	Zm00001d005798	0.623108
Zm00001d043538	Zm00001d009910	0.628564		Zm00001d012880	Zm00001d005798	0.607985
Zm00001d043857	Zm00001d009927	0.639412		Zm00001d044328	Zm00001d005833	0.643196
Zm00001d034872	Zm00001d009954	0.646287		Zm00001d028217	Zm00001d005895	0.812671
Zm00001d044179	Zm00001d009967	0.620626		Zm00001d012640	Zm00001d005944	0.657346
Zm00001d016358	Zm00001d010016	0.635858		Zm00001d053545	Zm00001d005981	0.60527
Zm00001d019944	Zm00001d010067	0.602597		Zm00001d007058	Zm00001d005995	0.629003
Zm00001d044181	Zm00001d010075	0.639529		Zm00001d020225	Zm00001d006002	0.684389
Zm00001d002351	Zm00001d010171	0.609572		Zm00001d053545	Zm00001d006002	0.609241
Zm00001d002358	Zm00001d010171	0.642562		Zm00001d049583	Zm00001d006002	0.650723
Zm00001d021629	Zm00001d010179	0.718035		Zm00001d012892	Zm00001d006002	0.685705
Zm00001d043538	Zm00001d010193	0.881295		Zm00001d015362	Zm00001d006008	0.62708
Zm00001d043539	Zm00001d010244	0.694168		Zm00001d028514	Zm00001d006008	0.63561
Zm00001d034872	Zm00001d010244	0.633139		Zm00001d008345	Zm00001d006008	0.693805
Zm00001d012665	Zm00001d010251	0.649067		Zm00001d049510	Zm00001d006008	0.705029
Zm00001d001978	Zm00001d010305	0.624009		Zm00001d034422	Zm00001d006008	0.604877
Zm00001d019944	Zm00001d010325	0.662213		Zm00001d020941	Zm00001d006034	0.728022
Zm00001d010529	Zm00001d010325	0.723485		Zm00001d011117	Zm00001d006034	0.87636
Zm00001d010529	Zm00001d010339	0.674092		Zm00001d021785	Zm00001d006052	0.60901
Zm00001d043538	Zm00001d010371	0.723791		Zm00001d040599	Zm00001d006052	0.613451
Zm00001d002351	Zm00001d010406	0.649843		Zm00001d053620	Zm00001d006055	0.709591
Zm00001d040666	Zm00001d010476	0.677514		Zm00001d034422	Zm00001d006055	0.605148
Zm00001d051157	Zm00001d010478	0.700567		Zm00001d028514	Zm00001d006080	0.649485
Zm00001d043538	Zm00001d010494	0.855415		Zm00001d012878	Zm00001d006080	0.632135
Zm00001d019944	Zm00001d010527	0.643836		Zm00001d025210	Zm00001d006085	0.627477
Zm00001d019490	Zm00001d010527	0.622404		Zm00001d019565	Zm00001d006085	0.640856
Zm00001d012665	Zm00001d010529	0.653386		Zm00001d050293	Zm00001d006085	0.624383
Zm00001d043539	Zm00001d010556	0.633169		Zm00001d012060	Zm00001d006085	0.632808
Zm00001d034872	Zm00001d010556	0.623014		Zm00001d045505	Zm00001d006085	0.743849
Zm00001d034872	Zm00001d010572	0.650144		Zm00001d050293	Zm00001d006090	0.626636
Zm00001d002351	Zm00001d010698	0.678094		Zm00001d012880	Zm00001d006090	0.624984
Zm00001d044179	Zm00001d010755	0.601734		Zm00001d028217	Zm00001d006094	0.636493
Zm00001d019490	Zm00001d010799	0.627213		Zm00001d001951	Zm00001d006103	0.65661
Zm00001d021629	Zm00001d010804	0.609293		Zm00001d020225	Zm00001d006108	0.671711
Zm00001d043539	Zm00001d010850	0.70991		Zm00001d040599	Zm00001d006108	0.64215
Zm00001d010529	Zm00001d010852	0.671435		Zm00001d019565	Zm00001d006116	0.636595
Zm00001d043538	Zm00001d010856	0.705934		Zm00001d012640	Zm00001d006116	0.629716
Zm00001d025757	Zm00001d010887	0.602627		Zm00001d050293	Zm00001d006116	0.682616
Zm00001d043539	Zm00001d010892	0.680614		Zm00001d036484	Zm00001d006116	0.654415
Zm00001d034872	Zm00001d010892	0.653321		Zm00001d012880	Zm00001d006116	0.637291
Zm00001d012665	Zm00001d010920	0.698738		Zm00001d012060	Zm00001d006116	0.649243
Zm00001d043539	Zm00001d010956	0.634954		Zm00001d025210	Zm00001d006118	0.697673
Zm00001d043539	Zm00001d010982	0.613575		Zm00001d053620	Zm00001d006118	0.621776
Zm00001d040666	Zm00001d010982	0.604209		Zm00001d014037	Zm00001d006118	0.663513
Zm00001d037214	Zm00001d010982	0.601076		Zm00001d019565	Zm00001d006153	0.657228
Zm00001d016358	Zm00001d011004	0.733546		Zm00001d021936	Zm00001d006175	0.664588
Zm00001d044179	Zm00001d011004	0.613244		Zm00001d011117	Zm00001d006175	0.610465
Zm00001d010529	Zm00001d011013	0.619501		Zm00001d049731	Zm00001d006175	0.720538
Zm00001d002351	Zm00001d011016	0.678519		Zm00001d014037	Zm00001d006196	0.634411
Zm00001d043538	Zm00001d011017	0.688559		Zm00001d028217	Zm00001d006319	0.644385
Zm00001d043539	Zm00001d011049	0.736515		Zm00001d020225	Zm00001d006323	0.667456
Zm00001d040666	Zm00001d011049	0.698451		Zm00001d012892	Zm00001d006323	0.625671
Zm00001d034872	Zm00001d011049	0.605883		Zm00001d025210	Zm00001d006335	0.732222
Zm00001d052378	Zm00001d011087	0.638117		Zm00001d019565	Zm00001d006335	0.625404
Zm00001d012665	Zm00001d011100	0.668508		Zm00001d012640	Zm00001d006335	0.628747
Zm00001d043539	Zm00001d011100	0.657163		Zm00001d049583	Zm00001d006338	0.600638
Zm00001d040666	Zm00001d011100	0.63173		Zm00001d009424	Zm00001d006338	0.665452
Zm00001d043921	Zm00001d011117	0.688426		Zm00001d025210	Zm00001d006357	0.638755
Zm00001d010529	Zm00001d011138	0.628519		Zm00001d020225	Zm00001d006357	0.62362
Zm00001d043539	Zm00001d011150	0.639372		Zm00001d036484	Zm00001d006357	0.706677
Zm00001d040667	Zm00001d011150	0.666473		Zm00001d012640	Zm00001d006361	0.654225
Zm00001d041883	Zm00001d011160	0.63101		Zm00001d039489	Zm00001d006361	0.665572
Zm00001d010950	Zm00001d011193	0.601609		Zm00001d014771	Zm00001d006361	0.635828
Zm00001d040666	Zm00001d011197	0.67928		Zm00001d020840	Zm00001d006361	0.668537
Zm00001d025757	Zm00001d011197	0.716679		Zm00001d025210	Zm00001d006373	0.601606
Zm00001d010529	Zm00001d011225	0.677153		Zm00001d007108	Zm00001d006373	0.633201
Zm00001d043800	Zm00001d011256	0.621414		Zm00001d014912	Zm00001d006374	0.643498
Zm00001d040667	Zm00001d011258	0.655363		Zm00001d011517	Zm00001d006377	0.646558
Zm00001d025757	Zm00001d011349	0.638871		Zm00001d042267	Zm00001d006377	0.648638
Zm00001d025757	Zm00001d011369	0.7374		Zm00001d019565	Zm00001d006382	0.610664
Zm00001d043539	Zm00001d011386	0.60433		Zm00001d050293	Zm00001d006382	0.63496
Zm00001d040666	Zm00001d011386	0.614271		Zm00001d036484	Zm00001d006382	0.600741
Zm00001d019490	Zm00001d011430	0.692544		Zm00001d045505	Zm00001d006382	0.705873
Zm00001d043921	Zm00001d011473	0.657143		Zm00001d019565	Zm00001d006389	0.635926
Zm00001d021629	Zm00001d011473	0.623055		Zm00001d012640	Zm00001d006389	0.601075
Zm00001d019490	Zm00001d011478	0.65121		Zm00001d050293	Zm00001d006389	0.664216
Zm00001d052378	Zm00001d011507	0.606905		Zm00001d036484	Zm00001d006389	0.688762
Zm00001d010529	Zm00001d011514	0.655064		Zm00001d012880	Zm00001d006389	0.611023
Zm00001d052378	Zm00001d011569	0.641038		Zm00001d045505	Zm00001d006389	0.663978
Zm00001d043539	Zm00001d011606	0.627264		Zm00001d039489	Zm00001d006438	0.737486
Zm00001d010529	Zm00001d011668	0.656631		Zm00001d014771	Zm00001d006443	0.619898
Zm00001d012665	Zm00001d011721	0.625243		Zm00001d001949	Zm00001d006453	0.606856
Zm00001d025757	Zm00001d011721	0.628199		Zm00001d019565	Zm00001d006455	0.61589
Zm00001d043538	Zm00001d011810	0.890635		Zm00001d053559	Zm00001d006461	0.611639
Zm00001d002351	Zm00001d011826	0.677049		Zm00001d036484	Zm00001d006461	0.636383
Zm00001d019944	Zm00001d011890	0.60749		Zm00001d025734	Zm00001d006461	0.605232
Zm00001d043539	Zm00001d011901	0.667022		Zm00001d025210	Zm00001d006479	0.661083
Zm00001d043921	Zm00001d012005	0.626238		Zm00001d053620	Zm00001d006479	0.605698
Zm00001d043921	Zm00001d012091	0.63651		Zm00001d014037	Zm00001d006479	0.655849
Zm00001d021629	Zm00001d012091	0.620314		Zm00001d040599	Zm00001d006479	0.658691
Zm00001d043539	Zm00001d012108	0.606874		Zm00001d045505	Zm00001d006479	0.614482
Zm00001d034872	Zm00001d012108	0.715712		Zm00001d025210	Zm00001d006497	0.70854
Zm00001d010529	Zm00001d012108	0.650137		Zm00001d053620	Zm00001d006497	0.616208
Zm00001d019944	Zm00001d012153	0.615896		Zm00001d014037	Zm00001d006497	0.667644
Zm00001d010529	Zm00001d012153	0.628855		Zm00001d041603	Zm00001d006497	0.742405
Zm00001d043539	Zm00001d012167	0.625839		Zm00001d025862	Zm00001d006509	0.609439
Zm00001d034872	Zm00001d012167	0.716784		Zm00001d053620	Zm00001d006509	0.630326
Zm00001d044181	Zm00001d012195	0.610793		Zm00001d009424	Zm00001d006509	0.621065
Zm00001d010529	Zm00001d012196	0.618303		Zm00001d006875	Zm00001d006511	0.61417
Zm00001d019944	Zm00001d012237	0.615971		Zm00001d001951	Zm00001d006552	0.612842
Zm00001d012665	Zm00001d012244	0.675386		Zm00001d012892	Zm00001d006552	0.623484
Zm00001d010529	Zm00001d012247	0.699936		Zm00001d011517	Zm00001d006573	0.620458
Zm00001d019944	Zm00001d012257	0.664128		Zm00001d029818	Zm00001d006573	0.714754
Zm00001d002357	Zm00001d012269	0.668191		Zm00001d010171	Zm00001d006663	0.811318
Zm00001d002358	Zm00001d012402	0.663438		Zm00001d006875	Zm00001d006663	0.675928
Zm00001d034872	Zm00001d012446	0.675156		Zm00001d020225	Zm00001d006701	0.734777
Zm00001d002358	Zm00001d012452	0.658623		Zm00001d053545	Zm00001d006701	0.688412
Zm00001d043539	Zm00001d012465	0.611707		Zm00001d049583	Zm00001d006701	0.614786
Zm00001d034872	Zm00001d012465	0.666453		Zm00001d012892	Zm00001d006701	0.65454
Zm00001d034872	Zm00001d012522	0.706071		Zm00001d041601	Zm00001d006701	0.66335
Zm00001d016358	Zm00001d012532	0.685702		Zm00001d008345	Zm00001d006713	0.642447
Zm00001d037214	Zm00001d012550	0.614745		Zm00001d020225	Zm00001d006717	0.630503
Zm00001d002351	Zm00001d012557	0.724724		Zm00001d053545	Zm00001d006717	0.707249
Zm00001d012661	Zm00001d012581	0.659742		Zm00001d025210	Zm00001d006751	0.616245
Zm00001d025757	Zm00001d012596	0.650987		Zm00001d012640	Zm00001d006751	0.625143
Zm00001d010950	Zm00001d012599	0.653671		Zm00001d008345	Zm00001d006761	0.608049
Zm00001d052378	Zm00001d012599	0.630381		Zm00001d032399	Zm00001d006769	0.617863
Zm00001d025757	Zm00001d012599	0.700406		Zm00001d045505	Zm00001d006821	0.656971
Zm00001d037214	Zm00001d012599	0.606109		Zm00001d049583	Zm00001d006838	0.655966
Zm00001d006565	Zm00001d012605	0.666033		Zm00001d025734	Zm00001d006838	0.61128
Zm00001d025757	Zm00001d012606	0.629473		Zm00001d025734	Zm00001d006844	0.607678
Zm00001d010529	Zm00001d012665	0.653386		Zm00001d020225	Zm00001d006864	0.688331
Zm00001d043539	Zm00001d012674	0.602488		Zm00001d053545	Zm00001d006864	0.680649
Zm00001d010529	Zm00001d012674	0.757148		Zm00001d053620	Zm00001d006864	0.65284
Zm00001d043539	Zm00001d012694	0.737223		Zm00001d049583	Zm00001d006864	0.609462
Zm00001d034872	Zm00001d012694	0.639744		Zm00001d012892	Zm00001d006864	0.669097
Zm00001d043539	Zm00001d012701	0.603952		Zm00001d010171	Zm00001d006875	0.806239
Zm00001d025757	Zm00001d012701	0.779422		Zm00001d020225	Zm00001d006886	0.679712
Zm00001d012665	Zm00001d012709	0.617641		Zm00001d029772	Zm00001d006894	0.600786
Zm00001d043539	Zm00001d012709	0.712467		Zm00001d010171	Zm00001d006905	0.630876
Zm00001d040666	Zm00001d012709	0.619868		Zm00001d041603	Zm00001d006907	0.60123
Zm00001d043539	Zm00001d012794	0.693227		Zm00001d024327	Zm00001d006907	0.629878
Zm00001d034872	Zm00001d012794	0.62583		Zm00001d050293	Zm00001d006948	0.674372
Zm00001d010529	Zm00001d012794	0.626518		Zm00001d001949	Zm00001d007031	0.602117
Zm00001d043539	Zm00001d012815	0.631833		Zm00001d020213	Zm00001d007039	0.702662
Zm00001d040666	Zm00001d012817	0.645303		Zm00001d050293	Zm00001d007039	0.717084
Zm00001d037214	Zm00001d012817	0.680454		Zm00001d009424	Zm00001d007068	0.620333
Zm00001d034872	Zm00001d012830	0.635821		Zm00001d028217	Zm00001d007073	0.8466
Zm00001d043539	Zm00001d012869	0.608202		Zm00001d026591	Zm00001d007093	0.630773
Zm00001d042813	Zm00001d012869	0.6136		Zm00001d049731	Zm00001d007103	0.709699
Zm00001d037214	Zm00001d012869	0.617094		Zm00001d053620	Zm00001d007113	0.667768
Zm00001d019944	Zm00001d012880	0.660536		Zm00001d034422	Zm00001d007113	0.600621
Zm00001d034872	Zm00001d012880	0.667924		Zm00001d020941	Zm00001d007117	0.617892
Zm00001d025757	Zm00001d012957	0.706142		Zm00001d011117	Zm00001d007117	0.693827
Zm00001d043539	Zm00001d012969	0.701467		Zm00001d049731	Zm00001d007117	0.657652
Zm00001d010529	Zm00001d012969	0.617697		Zm00001d020941	Zm00001d007143	0.679077
Zm00001d010529	Zm00001d013008	0.646842		Zm00001d011117	Zm00001d007143	0.674836
Zm00001d019944	Zm00001d013026	0.645312		Zm00001d053620	Zm00001d007154	0.690744
Zm00001d034872	Zm00001d013026	0.600549		Zm00001d007058	Zm00001d007154	0.747989
Zm00001d044181	Zm00001d013058	0.600877		Zm00001d015362	Zm00001d007192	0.66025
Zm00001d010529	Zm00001d013075	0.610674		Zm00001d008345	Zm00001d007192	0.761639
Zm00001d034872	Zm00001d013079	0.625934		Zm00001d049510	Zm00001d007192	0.669275
Zm00001d006565	Zm00001d013092	0.617608		Zm00001d053559	Zm00001d007229	0.608709
Zm00001d040667	Zm00001d013108	0.63699		Zm00001d028217	Zm00001d007267	0.717479
Zm00001d043539	Zm00001d013141	0.634622		Zm00001d021785	Zm00001d007287	0.642496
Zm00001d010529	Zm00001d013179	0.617906		Zm00001d009424	Zm00001d007288	0.605258
Zm00001d034872	Zm00001d013202	0.601345		Zm00001d037207	Zm00001d007290	0.625497
Zm00001d010529	Zm00001d013247	0.652697		Zm00001d020941	Zm00001d007290	0.772422
Zm00001d040666	Zm00001d013412	0.662058		Zm00001d049583	Zm00001d007295	0.742751
Zm00001d019944	Zm00001d013446	0.732579		Zm00001d036484	Zm00001d007318	0.670366
Zm00001d019490	Zm00001d013446	0.633348		Zm00001d014912	Zm00001d007357	0.621475
Zm00001d010529	Zm00001d013446	0.688608		Zm00001d028514	Zm00001d007369	0.681848
Zm00001d010529	Zm00001d013505	0.674996		Zm00001d015362	Zm00001d007387	0.725469
Zm00001d043539	Zm00001d013507	0.713221		Zm00001d028514	Zm00001d007387	0.625661
Zm00001d040666	Zm00001d013507	0.641888		Zm00001d008345	Zm00001d007387	0.750778
Zm00001d025757	Zm00001d013507	0.638994		Zm00001d049510	Zm00001d007387	0.71887
Zm00001d019490	Zm00001d013528	0.600676		Zm00001d020941	Zm00001d007390	0.601566
Zm00001d019944	Zm00001d013595	0.607884		Zm00001d028217	Zm00001d007444	0.774115
Zm00001d043539	Zm00001d013595	0.655133		Zm00001d008345	Zm00001d007479	0.679767
Zm00001d034872	Zm00001d013595	0.670222		Zm00001d034422	Zm00001d007479	0.722058
Zm00001d010529	Zm00001d013595	0.639559		Zm00001d053620	Zm00001d007572	0.625815
Zm00001d010529	Zm00001d013597	0.710011		Zm00001d007058	Zm00001d007572	0.602067
Zm00001d043539	Zm00001d013653	0.726044		Zm00001d053545	Zm00001d007661	0.666912
Zm00001d034872	Zm00001d013653	0.619868		Zm00001d053620	Zm00001d007661	0.619972
Zm00001d040667	Zm00001d013653	0.639195		Zm00001d034422	Zm00001d007661	0.643767
Zm00001d043538	Zm00001d013660	0.710289		Zm00001d025734	Zm00001d007661	0.613135
Zm00001d002357	Zm00001d013709	0.617128		Zm00001d053559	Zm00001d007709	0.705317
Zm00001d051157	Zm00001d013709	0.636531		Zm00001d050293	Zm00001d007709	0.613718
Zm00001d044179	Zm00001d013716	0.661523		Zm00001d036484	Zm00001d007709	0.662787
Zm00001d043539	Zm00001d013831	0.752892		Zm00001d001953	Zm00001d007757	0.695839
Zm00001d040666	Zm00001d013831	0.647819		Zm00001d036484	Zm00001d007758	0.644827
Zm00001d044179	Zm00001d013831	0.602797		Zm00001d019565	Zm00001d007783	0.641229
Zm00001d043539	Zm00001d013863	0.683755		Zm00001d045505	Zm00001d007783	0.624212
Zm00001d040667	Zm00001d013863	0.668386		Zm00001d014037	Zm00001d007800	0.674151
Zm00001d002351	Zm00001d013895	0.711501		Zm00001d050293	Zm00001d007800	0.671577
Zm00001d010950	Zm00001d013909	0.658594		Zm00001d012880	Zm00001d007800	0.604858
Zm00001d025757	Zm00001d013909	0.724539		Zm00001d042264	Zm00001d007802	0.63364
Zm00001d037214	Zm00001d013909	0.652462		Zm00001d024327	Zm00001d007824	0.646489
Zm00001d037214	Zm00001d013999	0.602339		Zm00001d028217	Zm00001d007827	0.633634
Zm00001d037214	Zm00001d014021	0.639354		Zm00001d049583	Zm00001d007836	0.739527
Zm00001d034872	Zm00001d014037	0.638855		Zm00001d034422	Zm00001d007884	0.663884
Zm00001d010529	Zm00001d014037	0.60454		Zm00001d029772	Zm00001d007886	0.637079
Zm00001d044179	Zm00001d014093	0.602375		Zm00001d020225	Zm00001d007904	0.601528
Zm00001d001978	Zm00001d014094	0.657659		Zm00001d014037	Zm00001d007930	0.728926
Zm00001d010529	Zm00001d014109	0.662176		Zm00001d020941	Zm00001d007937	0.641791
Zm00001d002351	Zm00001d014135	0.600637		Zm00001d053559	Zm00001d007960	0.62205
Zm00001d019944	Zm00001d014161	0.712157		Zm00001d045315	Zm00001d008181	0.606524
Zm00001d025757	Zm00001d014179	0.692916		Zm00001d029772	Zm00001d008222	0.692008
Zm00001d043539	Zm00001d014192	0.648472		Zm00001d012890	Zm00001d008256	0.601962
Zm00001d034872	Zm00001d014192	0.624951		Zm00001d041601	Zm00001d008256	0.65198
Zm00001d002358	Zm00001d014205	0.772662		Zm00001d020941	Zm00001d008283	0.690186
Zm00001d037214	Zm00001d014235	0.613052		Zm00001d011117	Zm00001d008283	0.730789
Zm00001d021629	Zm00001d014258	0.646818		Zm00001d025210	Zm00001d008287	0.624257
Zm00001d044179	Zm00001d014258	0.628669		Zm00001d020225	Zm00001d008295	0.690244
Zm00001d040666	Zm00001d014367	0.672674		Zm00001d040599	Zm00001d008295	0.634714
Zm00001d019944	Zm00001d014391	0.62409		Zm00001d041603	Zm00001d008304	0.631448
Zm00001d010529	Zm00001d014391	0.806556		Zm00001d021936	Zm00001d008329	0.82295
Zm00001d043921	Zm00001d014462	0.644616		Zm00001d052697	Zm00001d008330	0.623131
Zm00001d043921	Zm00001d014498	0.613239		Zm00001d014912	Zm00001d008330	0.642806
Zm00001d012665	Zm00001d014525	0.671636		Zm00001d025210	Zm00001d008340	0.64387
Zm00001d010529	Zm00001d014525	0.601555		Zm00001d045505	Zm00001d008340	0.67262
Zm00001d010529	Zm00001d014575	0.63112		Zm00001d015362	Zm00001d008345	0.756332
Zm00001d016358	Zm00001d014585	0.624419		Zm00001d049729	Zm00001d008345	0.601082
Zm00001d044179	Zm00001d014585	0.685415		Zm00001d049510	Zm00001d008345	0.753456
Zm00001d019944	Zm00001d014611	0.602726		Zm00001d009424	Zm00001d008354	0.653588
Zm00001d002351	Zm00001d014648	0.635593		Zm00001d045505	Zm00001d008412	0.636207
Zm00001d002358	Zm00001d014648	0.626877		Zm00001d025734	Zm00001d008428	0.69909
Zm00001d019944	Zm00001d014655	0.646778		Zm00001d019565	Zm00001d008432	0.653279
Zm00001d043921	Zm00001d014722	0.608698		Zm00001d012640	Zm00001d008432	0.627722
Zm00001d021629	Zm00001d014722	0.741768		Zm00001d014771	Zm00001d008432	0.608373
Zm00001d043539	Zm00001d014753	0.602212		Zm00001d032704	Zm00001d008432	0.641327
Zm00001d002358	Zm00001d014758	0.616458		Zm00001d012060	Zm00001d008432	0.629581
Zm00001d043800	Zm00001d014778	0.769374		Zm00001d045505	Zm00001d008432	0.640666
Zm00001d040666	Zm00001d014785	0.608774		Zm00001d020941	Zm00001d008433	0.723156
Zm00001d010954	Zm00001d014785	0.626569		Zm00001d011117	Zm00001d008433	0.734427
Zm00001d043800	Zm00001d014804	0.723376		Zm00001d053559	Zm00001d008495	0.671958
Zm00001d043539	Zm00001d014845	0.655028		Zm00001d014037	Zm00001d008495	0.660255
Zm00001d040667	Zm00001d014845	0.653849		Zm00001d020941	Zm00001d008497	0.746318
Zm00001d019944	Zm00001d014863	0.678805		Zm00001d011117	Zm00001d008497	0.697088
Zm00001d040666	Zm00001d014879	0.643982		Zm00001d020941	Zm00001d008499	0.72757
Zm00001d019490	Zm00001d014882	0.622584		Zm00001d011117	Zm00001d008499	0.715515
Zm00001d043539	Zm00001d014903	0.68749		Zm00001d011117	Zm00001d008515	0.684882
Zm00001d034872	Zm00001d014903	0.626672		Zm00001d042267	Zm00001d008545	0.639708
Zm00001d019944	Zm00001d014944	0.676017		Zm00001d025210	Zm00001d008597	0.746458
Zm00001d012665	Zm00001d014946	0.611253		Zm00001d014912	Zm00001d008618	0.644145
Zm00001d021629	Zm00001d014948	0.687207		Zm00001d008345	Zm00001d008620	0.639195
Zm00001d010529	Zm00001d014998	0.680896		Zm00001d025210	Zm00001d008621	0.638759
Zm00001d010529	Zm00001d015030	0.616124		Zm00001d053559	Zm00001d008621	0.644279
Zm00001d052378	Zm00001d015036	0.622119		Zm00001d050293	Zm00001d008621	0.663051
Zm00001d002351	Zm00001d015085	0.813478		Zm00001d045314	Zm00001d008621	0.619107
Zm00001d025757	Zm00001d015086	0.64006		Zm00001d040599	Zm00001d008623	0.626108
Zm00001d043779	Zm00001d015125	0.665541		Zm00001d025210	Zm00001d008624	0.602812
Zm00001d010529	Zm00001d015200	0.659308		Zm00001d011517	Zm00001d008624	0.670004
Zm00001d034872	Zm00001d015233	0.714058		Zm00001d026593	Zm00001d008624	0.623447
Zm00001d040667	Zm00001d015233	0.68127		Zm00001d045505	Zm00001d008624	0.707614
Zm00001d010529	Zm00001d015265	0.617826		Zm00001d045505	Zm00001d008642	0.610299
Zm00001d043538	Zm00001d015385	0.774316		Zm00001d020941	Zm00001d008646	0.721153
Zm00001d002351	Zm00001d015414	0.629299		Zm00001d011117	Zm00001d008646	0.73811
Zm00001d010529	Zm00001d015464	0.652697		Zm00001d050293	Zm00001d008648	0.618563
Zm00001d012665	Zm00001d015473	0.654832		Zm00001d020941	Zm00001d008664	0.646485
Zm00001d043539	Zm00001d015473	0.660604		Zm00001d011117	Zm00001d008664	0.68798
Zm00001d040666	Zm00001d015473	0.658804		Zm00001d010872	Zm00001d008679	0.688564
Zm00001d025757	Zm00001d015473	0.7097		Zm00001d028217	Zm00001d008681	0.655823
Zm00001d037214	Zm00001d015473	0.625771		Zm00001d028217	Zm00001d008700	0.694556
Zm00001d010529	Zm00001d015473	0.62822		Zm00001d026591	Zm00001d008706	0.687946
Zm00001d010529	Zm00001d015571	0.627476		Zm00001d053545	Zm00001d008727	0.717996
Zm00001d010529	Zm00001d015649	0.63393		Zm00001d053620	Zm00001d008727	0.693347
Zm00001d002351	Zm00001d015746	0.818268		Zm00001d025734	Zm00001d008752	0.623585
Zm00001d040667	Zm00001d015877	0.619371		Zm00001d012641	Zm00001d008753	0.601433
Zm00001d025757	Zm00001d016016	0.623294		Zm00001d053620	Zm00001d008788	0.626814
Zm00001d012665	Zm00001d016059	0.640084		Zm00001d007058	Zm00001d008788	0.669559
Zm00001d043539	Zm00001d016059	0.618789		Zm00001d001953	Zm00001d008788	0.610747
Zm00001d042813	Zm00001d016059	0.604101		Zm00001d025210	Zm00001d008816	0.619223
Zm00001d037214	Zm00001d016059	0.701441		Zm00001d041603	Zm00001d008816	0.629581
Zm00001d002358	Zm00001d016072	0.632259		Zm00001d024327	Zm00001d008816	0.632085
Zm00001d037214	Zm00001d016080	0.676625		Zm00001d045505	Zm00001d008816	0.709396
Zm00001d002358	Zm00001d016128	0.701881		Zm00001d014912	Zm00001d008817	0.637547
Zm00001d012665	Zm00001d016158	0.629704		Zm00001d015362	Zm00001d008841	0.677016
Zm00001d043539	Zm00001d016158	0.641983		Zm00001d008345	Zm00001d008841	0.673777
Zm00001d040666	Zm00001d016158	0.6326		Zm00001d049510	Zm00001d008841	0.664518
Zm00001d012666	Zm00001d016203	0.623176		Zm00001d011517	Zm00001d008862	0.691282
Zm00001d043539	Zm00001d016342	0.615547		Zm00001d045505	Zm00001d008862	0.600638
Zm00001d010530	Zm00001d016406	0.705555		Zm00001d041601	Zm00001d008863	0.614148
Zm00001d043539	Zm00001d016436	0.674445		Zm00001d041603	Zm00001d008907	0.642591
Zm00001d043800	Zm00001d016438	0.747744		Zm00001d024327	Zm00001d008907	0.69864
Zm00001d034872	Zm00001d016452	0.636042		Zm00001d026593	Zm00001d008907	0.625277
Zm00001d019944	Zm00001d016496	0.631661		Zm00001d045505	Zm00001d008907	0.621779
Zm00001d010529	Zm00001d016496	0.696299		Zm00001d019565	Zm00001d008909	0.654174
Zm00001d040666	Zm00001d016501	0.69828		Zm00001d045505	Zm00001d008909	0.672072
Zm00001d042813	Zm00001d016501	0.732881		Zm00001d020225	Zm00001d008957	0.620949
Zm00001d037214	Zm00001d016501	0.608549		Zm00001d053620	Zm00001d008957	0.693509
Zm00001d010950	Zm00001d016521	0.604996		Zm00001d040599	Zm00001d008957	0.666189
Zm00001d025757	Zm00001d016521	0.664198		Zm00001d025734	Zm00001d008957	0.644183
Zm00001d043539	Zm00001d016581	0.667467		Zm00001d019565	Zm00001d009034	0.675252
Zm00001d034872	Zm00001d016581	0.626846		Zm00001d020213	Zm00001d009117	0.641879
Zm00001d010529	Zm00001d016581	0.6539		Zm00001d050293	Zm00001d009117	0.717438
Zm00001d041883	Zm00001d016665	0.617105		Zm00001d015362	Zm00001d009161	0.613247
Zm00001d012665	Zm00001d016675	0.606372		Zm00001d008345	Zm00001d009161	0.803073
Zm00001d010529	Zm00001d016675	0.637214		Zm00001d049510	Zm00001d009161	0.666917
Zm00001d021592	Zm00001d016733	0.608372		Zm00001d012641	Zm00001d009210	0.705697
Zm00001d006565	Zm00001d016733	0.732884		Zm00001d020840	Zm00001d009212	0.635362
Zm00001d042813	Zm00001d016736	0.623216		Zm00001d019565	Zm00001d009319	0.642276
Zm00001d047676	Zm00001d016756	0.645803		Zm00001d025210	Zm00001d009324	0.642266
Zm00001d051157	Zm00001d016772	0.702289		Zm00001d019565	Zm00001d009324	0.631385
Zm00001d040667	Zm00001d016816	0.732977		Zm00001d021785	Zm00001d009324	0.669302
Zm00001d012665	Zm00001d016835	0.64336		Zm00001d045505	Zm00001d009324	0.628587
Zm00001d043539	Zm00001d016866	0.637576		Zm00001d048852	Zm00001d009382	0.620596
Zm00001d010529	Zm00001d016911	0.677979		Zm00001d020941	Zm00001d009404	0.650936
Zm00001d010529	Zm00001d016949	0.612545		Zm00001d011117	Zm00001d009404	0.787291
Zm00001d043800	Zm00001d017019	0.610942		Zm00001d011517	Zm00001d009407	0.629344
Zm00001d043538	Zm00001d017033	0.846205		Zm00001d008345	Zm00001d009417	0.627126
Zm00001d012665	Zm00001d017066	0.639839		Zm00001d034422	Zm00001d009417	0.785684
Zm00001d002351	Zm00001d017077	0.692049		Zm00001d021785	Zm00001d009418	0.621429
Zm00001d019944	Zm00001d017097	0.691036		Zm00001d012640	Zm00001d009439	0.612278
Zm00001d043539	Zm00001d017106	0.608364		Zm00001d036483	Zm00001d009439	0.619388
Zm00001d034872	Zm00001d017125	0.618978		Zm00001d014771	Zm00001d009439	0.629589
Zm00001d006565	Zm00001d017139	0.690255		Zm00001d013412	Zm00001d009439	0.601832
Zm00001d001978	Zm00001d017151	0.615326		Zm00001d044328	Zm00001d009502	0.618714
Zm00001d012661	Zm00001d017151	0.647085		Zm00001d029818	Zm00001d009517	0.618165
Zm00001d034872	Zm00001d017157	0.605963		Zm00001d028217	Zm00001d009594	0.654122
Zm00001d010529	Zm00001d017165	0.609684		Zm00001d049583	Zm00001d009618	0.669341
Zm00001d015344	Zm00001d017168	0.654112		Zm00001d012892	Zm00001d009618	0.663072
Zm00001d010529	Zm00001d017171	0.62033		Zm00001d041601	Zm00001d009618	0.619914
Zm00001d034872	Zm00001d017187	0.709148		Zm00001d024327	Zm00001d009645	0.689427
Zm00001d034872	Zm00001d017205	0.627888		Zm00001d021936	Zm00001d009646	0.651027
Zm00001d040667	Zm00001d017205	0.602668		Zm00001d049731	Zm00001d009646	0.703144
Zm00001d043539	Zm00001d017279	0.732957		Zm00001d028217	Zm00001d009648	0.668227
Zm00001d040666	Zm00001d017279	0.641862		Zm00001d045988	Zm00001d009658	0.689969
Zm00001d010529	Zm00001d017331	0.614823		Zm00001d012640	Zm00001d009683	0.722943
Zm00001d010529	Zm00001d017335	0.623356		Zm00001d020225	Zm00001d009709	0.674651
Zm00001d002358	Zm00001d017387	0.684133		Zm00001d025210	Zm00001d009719	0.668439
Zm00001d043538	Zm00001d017399	0.739121		Zm00001d012880	Zm00001d009719	0.607372
Zm00001d002351	Zm00001d017418	0.675411		Zm00001d040599	Zm00001d009723	0.600206
Zm00001d002351	Zm00001d017429	0.875256		Zm00001d009952	Zm00001d009745	0.65711
Zm00001d002357	Zm00001d017473	0.600516		Zm00001d052697	Zm00001d009761	0.628318
Zm00001d034872	Zm00001d017526	0.714012		Zm00001d025210	Zm00001d009783	0.6289
Zm00001d019490	Zm00001d017526	0.600075		Zm00001d014037	Zm00001d009783	0.645037
Zm00001d019944	Zm00001d017539	0.703826		Zm00001d040599	Zm00001d009783	0.734419
Zm00001d010529	Zm00001d017539	0.626253		Zm00001d024327	Zm00001d009783	0.652485
Zm00001d043538	Zm00001d017547	0.602679		Zm00001d045505	Zm00001d009783	0.625359
Zm00001d019944	Zm00001d017564	0.640747		Zm00001d024327	Zm00001d009850	0.658869
Zm00001d010529	Zm00001d017564	0.663724		Zm00001d007058	Zm00001d009858	0.670378
Zm00001d044179	Zm00001d017675	0.64587		Zm00001d050293	Zm00001d009873	0.734523
Zm00001d043539	Zm00001d017689	0.691218		Zm00001d020941	Zm00001d009902	0.739159
Zm00001d034872	Zm00001d017689	0.740443		Zm00001d011117	Zm00001d009902	0.730254
Zm00001d052378	Zm00001d017707	0.738156		Zm00001d028217	Zm00001d009910	0.614349
Zm00001d021629	Zm00001d017709	0.711197		Zm00001d020225	Zm00001d009918	0.742784
Zm00001d002358	Zm00001d017711	0.62989		Zm00001d053545	Zm00001d009918	0.637508
Zm00001d043539	Zm00001d017720	0.659811		Zm00001d012892	Zm00001d009918	0.601073
Zm00001d034872	Zm00001d017720	0.678959		Zm00001d019565	Zm00001d009941	0.683194
Zm00001d010529	Zm00001d017720	0.654889		Zm00001d045505	Zm00001d009943	0.665496
Zm00001d034872	Zm00001d017742	0.637549		Zm00001d049731	Zm00001d009946	0.701756
Zm00001d040667	Zm00001d017742	0.601734		Zm00001d019565	Zm00001d009954	0.740426
Zm00001d043857	Zm00001d017746	0.60834		Zm00001d012640	Zm00001d009954	0.718465
Zm00001d043800	Zm00001d017782	0.609043		Zm00001d045505	Zm00001d009954	0.721922
Zm00001d019490	Zm00001d017791	0.636473		Zm00001d012890	Zm00001d009964	0.699523
Zm00001d021629	Zm00001d017869	0.602436		Zm00001d046533	Zm00001d009967	0.691469
Zm00001d043921	Zm00001d017886	0.617156		Zm00001d026591	Zm00001d010018	0.835435
Zm00001d021629	Zm00001d017886	0.626627		Zm00001d036484	Zm00001d010067	0.62583
Zm00001d019944	Zm00001d017888	0.668466		Zm00001d012890	Zm00001d010109	0.601817
Zm00001d034872	Zm00001d017888	0.707108		Zm00001d026591	Zm00001d010117	0.74334
Zm00001d010529	Zm00001d017888	0.694071		Zm00001d020225	Zm00001d010159	0.629584
Zm00001d043538	Zm00001d017952	0.828961		Zm00001d006875	Zm00001d010171	0.806239
Zm00001d042813	Zm00001d018001	0.689127		Zm00001d020941	Zm00001d010179	0.678858
Zm00001d037214	Zm00001d018001	0.720986		Zm00001d011117	Zm00001d010179	0.71957
Zm00001d043539	Zm00001d018017	0.623931		Zm00001d028217	Zm00001d010193	0.779199
Zm00001d040667	Zm00001d018126	0.626059		Zm00001d049731	Zm00001d010217	0.702313
Zm00001d025757	Zm00001d018131	0.606391		Zm00001d013825	Zm00001d010230	0.623201
Zm00001d052378	Zm00001d018194	0.612788		Zm00001d042267	Zm00001d010243	0.657193
Zm00001d043539	Zm00001d018197	0.623722		Zm00001d012640	Zm00001d010244	0.609159
Zm00001d040666	Zm00001d018197	0.675031		Zm00001d045505	Zm00001d010244	0.673402
Zm00001d042813	Zm00001d018197	0.671051		Zm00001d012878	Zm00001d010251	0.612365
Zm00001d037214	Zm00001d018197	0.651507		Zm00001d001953	Zm00001d010251	0.636515
Zm00001d025757	Zm00001d018204	0.721417		Zm00001d040599	Zm00001d010305	0.655185
Zm00001d043921	Zm00001d018251	0.6108		Zm00001d024327	Zm00001d010305	0.63101
Zm00001d040665	Zm00001d018309	0.622337		Zm00001d001953	Zm00001d010305	0.606567
Zm00001d043779	Zm00001d018382	0.630844		Zm00001d053559	Zm00001d010325	0.663309
Zm00001d019944	Zm00001d018419	0.671377		Zm00001d014037	Zm00001d010325	0.621876
Zm00001d019944	Zm00001d018438	0.673289		Zm00001d053545	Zm00001d010339	0.679822
Zm00001d010529	Zm00001d018450	0.633873		Zm00001d053620	Zm00001d010339	0.666255
Zm00001d019944	Zm00001d018470	0.632696		Zm00001d034422	Zm00001d010339	0.641514
Zm00001d002351	Zm00001d018500	0.675435		Zm00001d028566	Zm00001d010339	0.628523
Zm00001d043538	Zm00001d018535	0.69374		Zm00001d012890	Zm00001d010341	0.609646
Zm00001d012665	Zm00001d018575	0.601635		Zm00001d028217	Zm00001d010371	0.601938
Zm00001d025757	Zm00001d018575	0.662753		Zm00001d010171	Zm00001d010406	0.699198
Zm00001d019944	Zm00001d018604	0.67153		Zm00001d006875	Zm00001d010406	0.639423
Zm00001d019490	Zm00001d018609	0.618693		Zm00001d032704	Zm00001d010411	0.652297
Zm00001d025757	Zm00001d018664	0.740928		Zm00001d053559	Zm00001d010421	0.689621
Zm00001d047676	Zm00001d018668	0.666514		Zm00001d028217	Zm00001d010494	0.896115
Zm00001d002351	Zm00001d018781	0.820438		Zm00001d025210	Zm00001d010527	0.62398
Zm00001d043538	Zm00001d018796	0.955625		Zm00001d053559	Zm00001d010527	0.617577
Zm00001d019944	Zm00001d018869	0.648411		Zm00001d050293	Zm00001d010527	0.71741
Zm00001d019490	Zm00001d018869	0.670642		Zm00001d036484	Zm00001d010527	0.611426
Zm00001d044179	Zm00001d018870	0.69536		Zm00001d012880	Zm00001d010527	0.607603
Zm00001d025757	Zm00001d018896	0.649788		Zm00001d053620	Zm00001d010529	0.645351
Zm00001d040667	Zm00001d018902	0.711337		Zm00001d014037	Zm00001d010529	0.60454
Zm00001d012665	Zm00001d018981	0.706842		Zm00001d040599	Zm00001d010529	0.629044
Zm00001d042813	Zm00001d018981	0.640656		Zm00001d026591	Zm00001d010535	0.682221
Zm00001d037214	Zm00001d018981	0.69517		Zm00001d011517	Zm00001d010556	0.619125
Zm00001d010529	Zm00001d018981	0.674919		Zm00001d020213	Zm00001d010556	0.649118
Zm00001d043800	Zm00001d018983	0.864963		Zm00001d011117	Zm00001d010564	0.655075
Zm00001d043538	Zm00001d019030	0.922668		Zm00001d036484	Zm00001d010564	0.622584
Zm00001d043538	Zm00001d019030	0.683171		Zm00001d053545	Zm00001d010566	0.638588
Zm00001d012665	Zm00001d019045	0.613264		Zm00001d053559	Zm00001d010566	0.605861
Zm00001d043539	Zm00001d019045	0.682937		Zm00001d053620	Zm00001d010566	0.666309
Zm00001d040665	Zm00001d019054	0.639541		Zm00001d034422	Zm00001d010566	0.657551
Zm00001d040667	Zm00001d019061	0.616692		Zm00001d045505	Zm00001d010572	0.642545
Zm00001d012661	Zm00001d019075	0.659169		Zm00001d046533	Zm00001d010625	0.609689
Zm00001d010529	Zm00001d019139	0.662762		Zm00001d045988	Zm00001d010659	0.709255
Zm00001d002351	Zm00001d019151	0.670823		Zm00001d010171	Zm00001d010697	0.763289
Zm00001d010529	Zm00001d019207	0.621292		Zm00001d006875	Zm00001d010697	0.688822
Zm00001d010529	Zm00001d019217	0.742832		Zm00001d010171	Zm00001d010698	0.675766
Zm00001d043538	Zm00001d019312	0.870968		Zm00001d034422	Zm00001d010703	0.614087
Zm00001d043800	Zm00001d019370	0.740495		Zm00001d020941	Zm00001d010731	0.816529
Zm00001d021629	Zm00001d019436	0.746255		Zm00001d011117	Zm00001d010731	0.624228
Zm00001d010529	Zm00001d019439	0.622577		Zm00001d019565	Zm00001d010799	0.669853
Zm00001d002351	Zm00001d019446	0.694926		Zm00001d050293	Zm00001d010799	0.691547
Zm00001d043921	Zm00001d019462	0.630113		Zm00001d012880	Zm00001d010799	0.658112
Zm00001d043538	Zm00001d019504	0.935936		Zm00001d012060	Zm00001d010799	0.704542
Zm00001d043539	Zm00001d019579	0.624959		Zm00001d045505	Zm00001d010799	0.613226
Zm00001d012665	Zm00001d019593	0.662656		Zm00001d025734	Zm00001d010814	0.614951
Zm00001d043539	Zm00001d019593	0.693252		Zm00001d013412	Zm00001d010822	0.623413
Zm00001d034872	Zm00001d019593	0.709529		Zm00001d012640	Zm00001d010850	0.600492
Zm00001d010529	Zm00001d019593	0.67669		Zm00001d024327	Zm00001d010850	0.693264
Zm00001d012665	Zm00001d019648	0.620273		Zm00001d045505	Zm00001d010850	0.729811
Zm00001d043539	Zm00001d019648	0.722039		Zm00001d025210	Zm00001d010852	0.627287
Zm00001d010529	Zm00001d019648	0.607216		Zm00001d053559	Zm00001d010852	0.606548
Zm00001d002358	Zm00001d019704	0.673747		Zm00001d053620	Zm00001d010852	0.630034
Zm00001d043538	Zm00001d019898	0.620084		Zm00001d028217	Zm00001d010856	0.627676
Zm00001d019944	Zm00001d019922	0.642594		Zm00001d048850	Zm00001d010922	0.635165
Zm00001d043921	Zm00001d020032	0.751808		Zm00001d048851	Zm00001d010922	0.611735
Zm00001d021629	Zm00001d020032	0.612454		Zm00001d028566	Zm00001d010950	0.666426
Zm00001d019944	Zm00001d020040	0.675815		Zm00001d024327	Zm00001d010956	0.74181
Zm00001d043539	Zm00001d020042	0.759987		Zm00001d026591	Zm00001d010969	0.629506
Zm00001d040666	Zm00001d020042	0.718248		Zm00001d007058	Zm00001d010982	0.605784
Zm00001d019490	Zm00001d020147	0.668945		Zm00001d042264	Zm00001d011004	0.792297
Zm00001d012661	Zm00001d020185	0.600955		Zm00001d048852	Zm00001d011014	0.748917
Zm00001d010529	Zm00001d020185	0.706973		Zm00001d045988	Zm00001d011014	0.75892
Zm00001d043800	Zm00001d020272	0.630158		Zm00001d010171	Zm00001d011016	0.623803
Zm00001d047676	Zm00001d020272	0.677996		Zm00001d048852	Zm00001d011016	0.715551
Zm00001d025757	Zm00001d020274	0.611868		Zm00001d049510	Zm00001d011034	0.72196
Zm00001d037214	Zm00001d020274	0.687659		Zm00001d010172	Zm00001d011036	0.700852
Zm00001d043800	Zm00001d020329	0.864737		Zm00001d025210	Zm00001d011049	0.708684
Zm00001d012661	Zm00001d020348	0.601165		Zm00001d041603	Zm00001d011049	0.610846
Zm00001d034872	Zm00001d020361	0.65999		Zm00001d013412	Zm00001d011049	0.619854
Zm00001d040667	Zm00001d020361	0.601034		Zm00001d020225	Zm00001d011060	0.696128
Zm00001d043539	Zm00001d020380	0.73249		Zm00001d053545	Zm00001d011060	0.662649
Zm00001d040666	Zm00001d020380	0.683118		Zm00001d049583	Zm00001d011060	0.712451
Zm00001d010529	Zm00001d020402	0.659898		Zm00001d012892	Zm00001d011060	0.645629
Zm00001d034872	Zm00001d020429	0.740612		Zm00001d020941	Zm00001d011064	0.63725
Zm00001d002351	Zm00001d020450	0.699502		Zm00001d012878	Zm00001d011075	0.632589
Zm00001d043539	Zm00001d020536	0.673556		Zm00001d049729	Zm00001d011087	0.626006
Zm00001d002357	Zm00001d020610	0.683996		Zm00001d041601	Zm00001d011087	0.640356
Zm00001d019944	Zm00001d020642	0.704643		Zm00001d020941	Zm00001d011117	0.740956
Zm00001d010529	Zm00001d020642	0.621069		Zm00001d040599	Zm00001d011121	0.605109
Zm00001d010529	Zm00001d020669	0.698138		Zm00001d012640	Zm00001d011124	0.635002
Zm00001d051157	Zm00001d020691	0.699655		Zm00001d049731	Zm00001d011134	0.605766
Zm00001d043539	Zm00001d020694	0.748193		Zm00001d014037	Zm00001d011138	0.638984
Zm00001d040666	Zm00001d020694	0.657545		Zm00001d041603	Zm00001d011150	0.630403
Zm00001d034872	Zm00001d020694	0.676156		Zm00001d024327	Zm00001d011150	0.642336
Zm00001d037214	Zm00001d020769	0.662859		Zm00001d042267	Zm00001d011152	0.723571
Zm00001d043539	Zm00001d020773	0.66762		Zm00001d009424	Zm00001d011168	0.615557
Zm00001d037214	Zm00001d020898	0.680881		Zm00001d013412	Zm00001d011188	0.67234
Zm00001d042813	Zm00001d020910	0.605731		Zm00001d046533	Zm00001d011188	0.601545
Zm00001d043539	Zm00001d020974	0.646515		Zm00001d020941	Zm00001d011192	0.661904
Zm00001d034872	Zm00001d020974	0.77596		Zm00001d011117	Zm00001d011192	0.815732
Zm00001d002358	Zm00001d021059	0.609472		Zm00001d015362	Zm00001d011193	0.624474
Zm00001d019944	Zm00001d021065	0.625323		Zm00001d008345	Zm00001d011193	0.632919
Zm00001d034872	Zm00001d021065	0.681081		Zm00001d049510	Zm00001d011193	0.634034
Zm00001d034872	Zm00001d021071	0.616538		Zm00001d025210	Zm00001d011197	0.677981
Zm00001d043800	Zm00001d021119	0.639253		Zm00001d053620	Zm00001d011197	0.683744
Zm00001d043539	Zm00001d021140	0.625174		Zm00001d007058	Zm00001d011197	0.625772
Zm00001d034872	Zm00001d021140	0.659785		Zm00001d046533	Zm00001d011222	0.615616
Zm00001d006565	Zm00001d021140	0.666621		Zm00001d053559	Zm00001d011225	0.614526
Zm00001d034872	Zm00001d021187	0.601253		Zm00001d014037	Zm00001d011225	0.659196
Zm00001d043539	Zm00001d021195	0.696641		Zm00001d025210	Zm00001d011258	0.607304
Zm00001d034872	Zm00001d021195	0.604719		Zm00001d014037	Zm00001d011258	0.632263
Zm00001d040667	Zm00001d021195	0.655896		Zm00001d050293	Zm00001d011258	0.641039
Zm00001d012662	Zm00001d021227	0.669461		Zm00001d045505	Zm00001d011258	0.621084
Zm00001d040667	Zm00001d021227	0.637583		Zm00001d049583	Zm00001d011283	0.61325
Zm00001d043539	Zm00001d021249	0.701219		Zm00001d010171	Zm00001d011285	0.848989
Zm00001d034872	Zm00001d021264	0.612402		Zm00001d006875	Zm00001d011285	0.750461
Zm00001d010529	Zm00001d021267	0.63575		Zm00001d048852	Zm00001d011285	0.602493
Zm00001d002357	Zm00001d021296	0.634586		Zm00001d019565	Zm00001d011325	0.646825
Zm00001d043921	Zm00001d021313	0.738793		Zm00001d013825	Zm00001d011343	0.602585
Zm00001d021629	Zm00001d021313	0.635922		Zm00001d053620	Zm00001d011349	0.609713
Zm00001d002351	Zm00001d021370	0.780844		Zm00001d009424	Zm00001d011349	0.635344
Zm00001d043538	Zm00001d021386	0.780387		Zm00001d053545	Zm00001d011369	0.753092
Zm00001d042813	Zm00001d021390	0.681633		Zm00001d049729	Zm00001d011369	0.613781
Zm00001d037214	Zm00001d021390	0.705972		Zm00001d028566	Zm00001d011369	0.636252
Zm00001d043857	Zm00001d021436	0.643757		Zm00001d049583	Zm00001d011373	0.622201
Zm00001d002351	Zm00001d021453	0.651188		Zm00001d012892	Zm00001d011373	0.619134
Zm00001d019944	Zm00001d021482	0.633565		Zm00001d036483	Zm00001d011386	0.690283
Zm00001d052378	Zm00001d021518	0.615435		Zm00001d014771	Zm00001d011386	0.613648
Zm00001d012665	Zm00001d021535	0.602404		Zm00001d013412	Zm00001d011386	0.78056
Zm00001d043539	Zm00001d021535	0.683841		Zm00001d049583	Zm00001d011427	0.686203
Zm00001d010529	Zm00001d021535	0.609811		Zm00001d049583	Zm00001d011430	0.683918
Zm00001d010950	Zm00001d021552	0.628586		Zm00001d020225	Zm00001d011444	0.727786
Zm00001d043539	Zm00001d021565	0.665082		Zm00001d049583	Zm00001d011444	0.634687
Zm00001d043921	Zm00001d021576	0.680036		Zm00001d012892	Zm00001d011444	0.629281
Zm00001d043539	Zm00001d021595	0.635777		Zm00001d053559	Zm00001d011471	0.678689
Zm00001d010529	Zm00001d021595	0.674409		Zm00001d020941	Zm00001d011473	0.745544
Zm00001d043800	Zm00001d021605	0.839108		Zm00001d011117	Zm00001d011473	0.813029
Zm00001d010529	Zm00001d021607	0.635411		Zm00001d050293	Zm00001d011478	0.601849
Zm00001d002358	Zm00001d021641	0.74748		Zm00001d041603	Zm00001d011490	0.633637
Zm00001d025757	Zm00001d021664	0.771766		Zm00001d024327	Zm00001d011490	0.722619
Zm00001d012665	Zm00001d021667	0.683283		Zm00001d025734	Zm00001d011507	0.681781
Zm00001d043539	Zm00001d021667	0.756699		Zm00001d042267	Zm00001d011517	0.645583
Zm00001d025757	Zm00001d021667	0.643845		Zm00001d029818	Zm00001d011517	0.618877
Zm00001d010529	Zm00001d021667	0.641385		Zm00001d050293	Zm00001d011560	0.632567
Zm00001d040666	Zm00001d021675	0.621692		Zm00001d012880	Zm00001d011560	0.661689
Zm00001d002358	Zm00001d021711	0.612848		Zm00001d049731	Zm00001d011562	0.745534
Zm00001d019944	Zm00001d021719	0.665817		Zm00001d012640	Zm00001d011606	0.671154
Zm00001d043921	Zm00001d021748	0.754595		Zm00001d014771	Zm00001d011606	0.673511
Zm00001d043539	Zm00001d021752	0.730803		Zm00001d053559	Zm00001d011624	0.665793
Zm00001d043538	Zm00001d021836	0.815301		Zm00001d029772	Zm00001d011643	0.627302
Zm00001d012665	Zm00001d021842	0.605137		Zm00001d041601	Zm00001d011652	0.763427
Zm00001d034872	Zm00001d021842	0.607139		Zm00001d020941	Zm00001d011656	0.617697
Zm00001d010529	Zm00001d021842	0.751606		Zm00001d011117	Zm00001d011656	0.716615
Zm00001d010529	Zm00001d021845	0.649221		Zm00001d053620	Zm00001d011668	0.602286
Zm00001d021629	Zm00001d021846	0.651958		Zm00001d049731	Zm00001d011680	0.614453
Zm00001d021629	Zm00001d021851	0.677794		Zm00001d049731	Zm00001d011696	0.605094
Zm00001d025757	Zm00001d021955	0.70277		Zm00001d025210	Zm00001d011705	0.609279
Zm00001d037214	Zm00001d021955	0.665247		Zm00001d053559	Zm00001d011705	0.632485
Zm00001d047676	Zm00001d021971	0.601179		Zm00001d014037	Zm00001d011705	0.615712
Zm00001d010529	Zm00001d021978	0.623805		Zm00001d012640	Zm00001d011709	0.629639
Zm00001d025757	Zm00001d022040	0.655401		Zm00001d001953	Zm00001d011721	0.679454
Zm00001d010529	Zm00001d022046	0.630562		Zm00001d036484	Zm00001d011738	0.608309
Zm00001d043800	Zm00001d022057	0.811129		Zm00001d011117	Zm00001d011745	0.677123
Zm00001d034872	Zm00001d022071	0.627523		Zm00001d012640	Zm00001d011788	0.607916
Zm00001d010529	Zm00001d022071	0.7056		Zm00001d014771	Zm00001d011788	0.646417
Zm00001d012662	Zm00001d022106	0.600099		Zm00001d028217	Zm00001d011810	0.767835
Zm00001d019490	Zm00001d022169	0.622176		Zm00001d053559	Zm00001d011817	0.625431
Zm00001d012665	Zm00001d022209	0.63559		Zm00001d014771	Zm00001d011823	0.622452
Zm00001d043539	Zm00001d022209	0.676676		Zm00001d010171	Zm00001d011826	0.81645
Zm00001d010529	Zm00001d022209	0.660153		Zm00001d006875	Zm00001d011826	0.738005
Zm00001d043538	Zm00001d022210	0.606993		Zm00001d024327	Zm00001d011854	0.66216
Zm00001d002358	Zm00001d022237	0.688368		Zm00001d011117	Zm00001d011877	0.75189
Zm00001d021629	Zm00001d022276	0.656218		Zm00001d049731	Zm00001d011877	0.612712
Zm00001d040667	Zm00001d022332	0.612812		Zm00001d012640	Zm00001d011880	0.686515
Zm00001d010529	Zm00001d022338	0.611977		Zm00001d020225	Zm00001d011890	0.617112
Zm00001d019944	Zm00001d022353	0.671089		Zm00001d025210	Zm00001d011901	0.616006
Zm00001d025757	Zm00001d022443	0.702028		Zm00001d041603	Zm00001d011901	0.658577
Zm00001d034872	Zm00001d022465	0.667881		Zm00001d020225	Zm00001d011966	0.604453
Zm00001d040667	Zm00001d022465	0.635774		Zm00001d012892	Zm00001d011975	0.634281
Zm00001d043800	Zm00001d022474	0.611519		Zm00001d034422	Zm00001d011992	0.660412
Zm00001d034872	Zm00001d022494	0.696273		Zm00001d020941	Zm00001d012005	0.649465
Zm00001d043539	Zm00001d022498	0.659816		Zm00001d011117	Zm00001d012005	0.680115
Zm00001d025757	Zm00001d022565	0.695298		Zm00001d024327	Zm00001d012016	0.611082
Zm00001d043800	Zm00001d022576	0.722855		Zm00001d019565	Zm00001d012060	0.621255
Zm00001d043347	Zm00001d022586	0.628544		Zm00001d012640	Zm00001d012060	0.639302
Zm00001d019490	Zm00001d023235	0.603548		Zm00001d045505	Zm00001d012060	0.62327
Zm00001d002351	Zm00001d023262	0.605291		Zm00001d026591	Zm00001d012080	0.784916
Zm00001d021629	Zm00001d023263	0.675554		Zm00001d020941	Zm00001d012091	0.676153
Zm00001d006565	Zm00001d023272	0.60489		Zm00001d011117	Zm00001d012091	0.77306
Zm00001d043921	Zm00001d023282	0.670084		Zm00001d041603	Zm00001d012100	0.624685
Zm00001d021629	Zm00001d023283	0.626002		Zm00001d045505	Zm00001d012100	0.602895
Zm00001d043807	Zm00001d023309	0.670079		Zm00001d049583	Zm00001d012118	0.701447
Zm00001d043538	Zm00001d023344	0.805673		Zm00001d012892	Zm00001d012118	0.674011
Zm00001d043539	Zm00001d023372	0.641787		Zm00001d019565	Zm00001d012121	0.663648
Zm00001d040666	Zm00001d023372	0.722983		Zm00001d011517	Zm00001d012121	0.635826
Zm00001d034872	Zm00001d023374	0.715415		Zm00001d020213	Zm00001d012121	0.606232
Zm00001d037214	Zm00001d023378	0.635758		Zm00001d050293	Zm00001d012121	0.665154
Zm00001d044181	Zm00001d023384	0.611781		Zm00001d012060	Zm00001d012121	0.618029
Zm00001d037214	Zm00001d023427	0.61303		Zm00001d045505	Zm00001d012121	0.601631
Zm00001d043539	Zm00001d023506	0.679039		Zm00001d049583	Zm00001d012153	0.611498
Zm00001d043538	Zm00001d023559	0.861573		Zm00001d012892	Zm00001d012153	0.628082
Zm00001d051157	Zm00001d023566	0.634391		Zm00001d007058	Zm00001d012218	0.623213
Zm00001d012665	Zm00001d023577	0.614201		Zm00001d019565	Zm00001d012219	0.676117
Zm00001d043539	Zm00001d023577	0.642269		Zm00001d050293	Zm00001d012219	0.633682
Zm00001d015519	Zm00001d023617	0.628952		Zm00001d049731	Zm00001d012229	0.681269
Zm00001d043539	Zm00001d023657	0.70564		Zm00001d020225	Zm00001d012237	0.657642
Zm00001d034872	Zm00001d023657	0.659139		Zm00001d049583	Zm00001d012237	0.744983
Zm00001d043539	Zm00001d023664	0.633445		Zm00001d025734	Zm00001d012247	0.648532
Zm00001d002358	Zm00001d023677	0.659925		Zm00001d040599	Zm00001d012260	0.654374
Zm00001d051157	Zm00001d023706	0.618206		Zm00001d044328	Zm00001d012417	0.62943
Zm00001d010529	Zm00001d023734	0.71925		Zm00001d019299	Zm00001d012417	0.634062
Zm00001d019944	Zm00001d023784	0.668897		Zm00001d025210	Zm00001d012446	0.622571
Zm00001d016358	Zm00001d023833	0.620668		Zm00001d012640	Zm00001d012446	0.742238
Zm00001d006565	Zm00001d023885	0.657109		Zm00001d014771	Zm00001d012446	0.646454
Zm00001d043538	Zm00001d023994	0.808152		Zm00001d032704	Zm00001d012446	0.662121
Zm00001d010529	Zm00001d024049	0.608778		Zm00001d001953	Zm00001d012447	0.654968
Zm00001d043538	Zm00001d024120	0.686259		Zm00001d010171	Zm00001d012452	0.692242
Zm00001d040666	Zm00001d024141	0.619376		Zm00001d013412	Zm00001d012479	0.634455
Zm00001d042813	Zm00001d024141	0.628153		Zm00001d025210	Zm00001d012522	0.616054
Zm00001d010954	Zm00001d024141	0.730939		Zm00001d011517	Zm00001d012522	0.661529
Zm00001d019944	Zm00001d024270	0.673296		Zm00001d020213	Zm00001d012522	0.605627
Zm00001d010529	Zm00001d024270	0.731779		Zm00001d013798	Zm00001d012522	0.601816
Zm00001d034872	Zm00001d024294	0.655045		Zm00001d050293	Zm00001d012522	0.792428
Zm00001d051157	Zm00001d024310	0.646275		Zm00001d045314	Zm00001d012522	0.656809
Zm00001d043539	Zm00001d024327	0.618331		Zm00001d012880	Zm00001d012522	0.684248
Zm00001d040667	Zm00001d024534	0.608369		Zm00001d012060	Zm00001d012522	0.607036
Zm00001d002357	Zm00001d024587	0.628854		Zm00001d012890	Zm00001d012525	0.617857
Zm00001d019944	Zm00001d024602	0.603085		Zm00001d042264	Zm00001d012532	0.644657
Zm00001d034872	Zm00001d024602	0.622256		Zm00001d034422	Zm00001d012550	0.624957
Zm00001d002358	Zm00001d024610	0.65564		Zm00001d001953	Zm00001d012557	0.655703
Zm00001d002358	Zm00001d024659	0.6251		Zm00001d045988	Zm00001d012557	0.60702
Zm00001d043921	Zm00001d024698	0.713502		Zm00001d048852	Zm00001d012572	0.939454
Zm00001d025757	Zm00001d024723	0.603278		Zm00001d045988	Zm00001d012572	0.617706
Zm00001d010529	Zm00001d024723	0.653029		Zm00001d026591	Zm00001d012578	0.72799
Zm00001d019944	Zm00001d024796	0.615187		Zm00001d010969	Zm00001d012578	0.6017
Zm00001d034872	Zm00001d024807	0.630024		Zm00001d053620	Zm00001d012596	0.63903
Zm00001d010529	Zm00001d024807	0.604051		Zm00001d040599	Zm00001d012596	0.60827
Zm00001d044179	Zm00001d024828	0.670474		Zm00001d053545	Zm00001d012599	0.753092
Zm00001d043539	Zm00001d024876	0.699419		Zm00001d053620	Zm00001d012599	0.635021
Zm00001d043800	Zm00001d024885	0.682193		Zm00001d028566	Zm00001d012599	0.648396
Zm00001d037214	Zm00001d024935	0.682674		Zm00001d025210	Zm00001d012640	0.607424
Zm00001d010529	Zm00001d024939	0.696569		Zm00001d019565	Zm00001d012640	0.697485
Zm00001d044181	Zm00001d024958	0.647325		Zm00001d039489	Zm00001d012640	0.658708
Zm00001d043538	Zm00001d024996	0.915145		Zm00001d014771	Zm00001d012640	0.676808
Zm00001d040666	Zm00001d025050	0.692585		Zm00001d032704	Zm00001d012640	0.659094
Zm00001d042813	Zm00001d025050	0.625525		Zm00001d012060	Zm00001d012640	0.639302
Zm00001d037214	Zm00001d025050	0.645279		Zm00001d045505	Zm00001d012640	0.603353
Zm00001d043538	Zm00001d025059	0.791443		Zm00001d014912	Zm00001d012641	0.636399
Zm00001d012665	Zm00001d025060	0.695577		Zm00001d040599	Zm00001d012674	0.679457
Zm00001d043539	Zm00001d025060	0.644144		Zm00001d026591	Zm00001d012686	0.747081
Zm00001d025757	Zm00001d025060	0.675343		Zm00001d025210	Zm00001d012694	0.640756
Zm00001d010529	Zm00001d025060	0.748758		Zm00001d012640	Zm00001d012694	0.731401
Zm00001d012662	Zm00001d025165	0.61732		Zm00001d045505	Zm00001d012694	0.650073
Zm00001d010529	Zm00001d025165	0.698513		Zm00001d025210	Zm00001d012701	0.609041
Zm00001d034872	Zm00001d025171	0.657389		Zm00001d053620	Zm00001d012701	0.722794
Zm00001d043539	Zm00001d025210	0.66675		Zm00001d007058	Zm00001d012701	0.621794
Zm00001d040666	Zm00001d025210	0.664191		Zm00001d025210	Zm00001d012709	0.654072
Zm00001d034872	Zm00001d025210	0.649774		Zm00001d025210	Zm00001d012794	0.637343
Zm00001d034872	Zm00001d025274	0.601941		Zm00001d045314	Zm00001d012794	0.675556
Zm00001d016358	Zm00001d025435	0.622846		Zm00001d013825	Zm00001d012795	0.607877
Zm00001d025757	Zm00001d025437	0.764303		Zm00001d001953	Zm00001d012815	0.626241
Zm00001d034872	Zm00001d025612	0.659769		Zm00001d008345	Zm00001d012821	0.637841
Zm00001d010950	Zm00001d025616	0.601014		Zm00001d041601	Zm00001d012822	0.614146
Zm00001d010529	Zm00001d025639	0.600701		Zm00001d025210	Zm00001d012830	0.684474
Zm00001d043539	Zm00001d025653	0.682064		Zm00001d045314	Zm00001d012830	0.642907
Zm00001d040666	Zm00001d025653	0.783114		Zm00001d034422	Zm00001d012869	0.605799
Zm00001d042813	Zm00001d025653	0.664188		Zm00001d028514	Zm00001d012878	0.641744
Zm00001d025757	Zm00001d025653	0.677385		Zm00001d053559	Zm00001d012880	0.602682
Zm00001d037214	Zm00001d025653	0.710586		Zm00001d014037	Zm00001d012880	0.605901
Zm00001d019944	Zm00001d025660	0.738208		Zm00001d050293	Zm00001d012880	0.639279
Zm00001d034872	Zm00001d025660	0.691693		Zm00001d036484	Zm00001d012880	0.661675
Zm00001d010529	Zm00001d025660	0.633181		Zm00001d012640	Zm00001d012954	0.705559
Zm00001d043800	Zm00001d025711	0.606969		Zm00001d053545	Zm00001d012957	0.727996
Zm00001d015519	Zm00001d025711	0.617188		Zm00001d053620	Zm00001d012957	0.757986
Zm00001d047676	Zm00001d025711	0.628479		Zm00001d028566	Zm00001d012957	0.660702
Zm00001d002357	Zm00001d025724	0.626377		Zm00001d012640	Zm00001d012964	0.699702
Zm00001d019944	Zm00001d025774	0.670323		Zm00001d025210	Zm00001d012969	0.618697
Zm00001d040665	Zm00001d025822	0.667999		Zm00001d053620	Zm00001d012969	0.650375
Zm00001d010529	Zm00001d025845	0.600425		Zm00001d041603	Zm00001d012969	0.614312
Zm00001d025757	Zm00001d025894	0.612825		Zm00001d015362	Zm00001d012984	0.650952
Zm00001d019944	Zm00001d025916	0.611833		Zm00001d008345	Zm00001d012984	0.761699
Zm00001d040667	Zm00001d025916	0.629689		Zm00001d049510	Zm00001d012984	0.636968
Zm00001d034872	Zm00001d025977	0.650927		Zm00001d011117	Zm00001d012988	0.683532
Zm00001d010529	Zm00001d025977	0.652502		Zm00001d013412	Zm00001d012993	0.605016
Zm00001d043539	Zm00001d025997	0.648591		Zm00001d053620	Zm00001d013008	0.614774
Zm00001d034872	Zm00001d025997	0.622703		Zm00001d019565	Zm00001d013026	0.660618
Zm00001d010529	Zm00001d025997	0.628558		Zm00001d050293	Zm00001d013026	0.728801
Zm00001d043921	Zm00001d026017	0.632717		Zm00001d036484	Zm00001d013026	0.646348
Zm00001d015519	Zm00001d026096	0.759252		Zm00001d012880	Zm00001d013026	0.630211
Zm00001d021629	Zm00001d026111	0.761992		Zm00001d045505	Zm00001d013026	0.676407
Zm00001d043538	Zm00001d026160	0.899813		Zm00001d014912	Zm00001d013029	0.618479
Zm00001d043538	Zm00001d026205	0.707216		Zm00001d012880	Zm00001d013043	0.627237
Zm00001d021629	Zm00001d026231	0.637736		Zm00001d012640	Zm00001d013045	0.693479
Zm00001d010529	Zm00001d026235	0.603587		Zm00001d014771	Zm00001d013045	0.618266
Zm00001d021629	Zm00001d026248	0.796738		Zm00001d014764	Zm00001d013076	0.664187
Zm00001d010529	Zm00001d026415	0.636885		Zm00001d011517	Zm00001d013079	0.700664
Zm00001d016358	Zm00001d026429	0.630097		Zm00001d029818	Zm00001d013079	0.680324
Zm00001d002351	Zm00001d026434	0.617788		Zm00001d020225	Zm00001d013098	0.639574
Zm00001d025757	Zm00001d026582	0.785239		Zm00001d053620	Zm00001d013098	0.607926
Zm00001d043800	Zm00001d026603	0.733011		Zm00001d010171	Zm00001d013146	0.717323
Zm00001d043539	Zm00001d026608	0.604444		Zm00001d006875	Zm00001d013146	0.664696
Zm00001d010529	Zm00001d026614	0.627777		Zm00001d048852	Zm00001d013146	0.686229
Zm00001d002351	Zm00001d026632	0.709022		Zm00001d044328	Zm00001d013176	0.667107
Zm00001d034872	Zm00001d026640	0.63298		Zm00001d050293	Zm00001d013202	0.683539
Zm00001d040667	Zm00001d026670	0.600327		Zm00001d026591	Zm00001d013210	0.720423
Zm00001d037214	Zm00001d026690	0.670818		Zm00001d010969	Zm00001d013210	0.639512
Zm00001d043539	Zm00001d027259	0.611619		Zm00001d020225	Zm00001d013219	0.654374
Zm00001d040666	Zm00001d027259	0.719754		Zm00001d019565	Zm00001d013220	0.812678
Zm00001d042813	Zm00001d027259	0.658983		Zm00001d012640	Zm00001d013220	0.63771
Zm00001d037214	Zm00001d027259	0.710267		Zm00001d045505	Zm00001d013220	0.679112
Zm00001d043539	Zm00001d027309	0.640295		Zm00001d032399	Zm00001d013243	0.638636
Zm00001d040667	Zm00001d027309	0.627948		Zm00001d053559	Zm00001d013247	0.683083
Zm00001d043539	Zm00001d027344	0.645175		Zm00001d036484	Zm00001d013247	0.611419
Zm00001d034872	Zm00001d027344	0.694294		Zm00001d046533	Zm00001d013249	0.619631
Zm00001d040667	Zm00001d027344	0.600144		Zm00001d039489	Zm00001d013265	0.622565
Zm00001d044179	Zm00001d027366	0.603751		Zm00001d036483	Zm00001d013296	0.613039
Zm00001d043539	Zm00001d027369	0.730905		Zm00001d020941	Zm00001d013358	0.64457
Zm00001d010529	Zm00001d027401	0.656488		Zm00001d011117	Zm00001d013358	0.704666
Zm00001d052378	Zm00001d027422	0.613134		Zm00001d014912	Zm00001d013402	0.612006
Zm00001d043538	Zm00001d027525	0.699083		Zm00001d034422	Zm00001d013410	0.689143
Zm00001d037214	Zm00001d027544	0.639657		Zm00001d036483	Zm00001d013412	0.659814
Zm00001d040666	Zm00001d027548	0.60104		Zm00001d010171	Zm00001d013445	0.65573
Zm00001d037214	Zm00001d027548	0.66854		Zm00001d020225	Zm00001d013446	0.613542
Zm00001d034872	Zm00001d027612	0.661499		Zm00001d053559	Zm00001d013446	0.710252
Zm00001d010529	Zm00001d027612	0.654507		Zm00001d049583	Zm00001d013446	0.71193
Zm00001d043800	Zm00001d027619	0.620196		Zm00001d036484	Zm00001d013446	0.639646
Zm00001d019944	Zm00001d027622	0.635035		Zm00001d025734	Zm00001d013446	0.658402
Zm00001d019490	Zm00001d027673	0.624214		Zm00001d053620	Zm00001d013486	0.618535
Zm00001d021629	Zm00001d027682	0.635585		Zm00001d007058	Zm00001d013486	0.683354
Zm00001d043539	Zm00001d027755	0.775455		Zm00001d048850	Zm00001d013494	0.758299
Zm00001d051157	Zm00001d027763	0.643991		Zm00001d048848	Zm00001d013494	0.600776
Zm00001d043538	Zm00001d027832	0.822984		Zm00001d048851	Zm00001d013494	0.739319
Zm00001d010529	Zm00001d027839	0.61218		Zm00001d032401	Zm00001d013503	0.694765
Zm00001d043539	Zm00001d027846	0.794091		Zm00001d010171	Zm00001d013503	0.667091
Zm00001d034872	Zm00001d027846	0.609109		Zm00001d006875	Zm00001d013503	0.676972
Zm00001d012661	Zm00001d027850	0.609877		Zm00001d009952	Zm00001d013505	0.622172
Zm00001d043538	Zm00001d027904	0.74749		Zm00001d025210	Zm00001d013507	0.735548
Zm00001d043800	Zm00001d027929	0.643117		Zm00001d053620	Zm00001d013507	0.67973
Zm00001d047676	Zm00001d027929	0.634226		Zm00001d041604	Zm00001d013524	0.613202
Zm00001d043539	Zm00001d027936	0.677066		Zm00001d019299	Zm00001d013548	0.60633
Zm00001d040666	Zm00001d027936	0.621082		Zm00001d026591	Zm00001d013567	0.61942
Zm00001d034872	Zm00001d027936	0.621572		Zm00001d025210	Zm00001d013595	0.631617
Zm00001d025757	Zm00001d027936	0.657122		Zm00001d012640	Zm00001d013595	0.608466
Zm00001d010529	Zm00001d027936	0.656981		Zm00001d045505	Zm00001d013595	0.708852
Zm00001d012665	Zm00001d027938	0.632011		Zm00001d048850	Zm00001d013612	0.703248
Zm00001d025757	Zm00001d027938	0.619315		Zm00001d048848	Zm00001d013612	0.636964
Zm00001d043921	Zm00001d027987	0.665713		Zm00001d048851	Zm00001d013612	0.702145
Zm00001d021629	Zm00001d027987	0.758088		Zm00001d015362	Zm00001d013652	0.651313
Zm00001d012665	Zm00001d027988	0.605501		Zm00001d021785	Zm00001d013653	0.604848
Zm00001d042813	Zm00001d027988	0.63134		Zm00001d028217	Zm00001d013660	0.726067
Zm00001d043539	Zm00001d028010	0.664048		Zm00001d040599	Zm00001d013692	0.631308
Zm00001d034872	Zm00001d028010	0.642703		Zm00001d020941	Zm00001d013741	0.65179
Zm00001d034872	Zm00001d028071	0.650138		Zm00001d019565	Zm00001d013779	0.607394
Zm00001d043800	Zm00001d028096	0.753487		Zm00001d036483	Zm00001d013831	0.705785
Zm00001d043539	Zm00001d028105	0.629373		Zm00001d013412	Zm00001d013831	0.809734
Zm00001d034872	Zm00001d028105	0.668433		Zm00001d046533	Zm00001d013831	0.677034
Zm00001d012661	Zm00001d028187	0.698305		Zm00001d012640	Zm00001d013840	0.660522
Zm00001d034872	Zm00001d028194	0.66189		Zm00001d020225	Zm00001d013861	0.603977
Zm00001d043538	Zm00001d028217	0.848433		Zm00001d024327	Zm00001d013863	0.665667
Zm00001d002351	Zm00001d028260	0.611786		Zm00001d045505	Zm00001d013863	0.620256
Zm00001d043539	Zm00001d028332	0.692651		Zm00001d012641	Zm00001d013873	0.628045
Zm00001d034872	Zm00001d028332	0.697388		Zm00001d014912	Zm00001d013873	0.631988
Zm00001d019490	Zm00001d028332	0.604857		Zm00001d053545	Zm00001d013909	0.630339
Zm00001d040667	Zm00001d028332	0.61544		Zm00001d053620	Zm00001d013909	0.707357
Zm00001d012665	Zm00001d028344	0.654991		Zm00001d007058	Zm00001d013909	0.682156
Zm00001d025757	Zm00001d028344	0.669254		Zm00001d053545	Zm00001d013935	0.607456
Zm00001d037214	Zm00001d028344	0.606231		Zm00001d026591	Zm00001d013956	0.661933
Zm00001d043539	Zm00001d028352	0.74208		Zm00001d007103	Zm00001d013958	0.628879
Zm00001d034872	Zm00001d028352	0.699228		Zm00001d049731	Zm00001d013958	0.715705
Zm00001d040667	Zm00001d028352	0.610003		Zm00001d025210	Zm00001d013976	0.682606
Zm00001d042813	Zm00001d028368	0.614834		Zm00001d053620	Zm00001d013976	0.667153
Zm00001d012665	Zm00001d028398	0.756095		Zm00001d007058	Zm00001d013999	0.640499
Zm00001d043539	Zm00001d028398	0.656626		Zm00001d045002	Zm00001d014013	0.646395
Zm00001d040666	Zm00001d028398	0.608421		Zm00001d008345	Zm00001d014021	0.641794
Zm00001d037214	Zm00001d028398	0.666059		Zm00001d012878	Zm00001d014021	0.64188
Zm00001d010529	Zm00001d028398	0.681001		Zm00001d034422	Zm00001d014021	0.664114
Zm00001d051157	Zm00001d028408	0.611375		Zm00001d025210	Zm00001d014037	0.620988
Zm00001d010950	Zm00001d028566	0.666426		Zm00001d012880	Zm00001d014037	0.605901
Zm00001d025757	Zm00001d028598	0.635012		Zm00001d024327	Zm00001d014093	0.600828
Zm00001d019944	Zm00001d028619	0.610789		Zm00001d001953	Zm00001d014094	0.689393
Zm00001d019490	Zm00001d028619	0.660048		Zm00001d040599	Zm00001d014109	0.656754
Zm00001d034872	Zm00001d028631	0.672837		Zm00001d019565	Zm00001d014129	0.775342
Zm00001d043538	Zm00001d028647	0.950136		Zm00001d012060	Zm00001d014129	0.613026
Zm00001d010529	Zm00001d028726	0.782499		Zm00001d019565	Zm00001d014159	0.629887
Zm00001d043539	Zm00001d028835	0.612035		Zm00001d011517	Zm00001d014159	0.619121
Zm00001d012662	Zm00001d028835	0.608748		Zm00001d053559	Zm00001d014161	0.688824
Zm00001d043800	Zm00001d028838	0.608484		Zm00001d014037	Zm00001d014161	0.62884
Zm00001d043921	Zm00001d028889	0.634673		Zm00001d036484	Zm00001d014161	0.670456
Zm00001d040665	Zm00001d028895	0.611971		Zm00001d012880	Zm00001d014161	0.692776
Zm00001d010529	Zm00001d028895	0.685806		Zm00001d019565	Zm00001d014192	0.615413
Zm00001d043539	Zm00001d028915	0.615719		Zm00001d007108	Zm00001d014192	0.65905
Zm00001d034872	Zm00001d028915	0.726888		Zm00001d012640	Zm00001d014192	0.633691
Zm00001d047676	Zm00001d028946	0.691013		Zm00001d024327	Zm00001d014192	0.656563
Zm00001d040667	Zm00001d028994	0.66004		Zm00001d045505	Zm00001d014192	0.712656
Zm00001d012665	Zm00001d029036	0.651592		Zm00001d007103	Zm00001d014201	0.602364
Zm00001d043539	Zm00001d029036	0.60187		Zm00001d049731	Zm00001d014201	0.740279
Zm00001d002351	Zm00001d029052	0.714164		Zm00001d032401	Zm00001d014205	0.702019
Zm00001d012665	Zm00001d029095	0.626563		Zm00001d010171	Zm00001d014205	0.640208
Zm00001d010529	Zm00001d029095	0.612054		Zm00001d007058	Zm00001d014235	0.607059
Zm00001d034872	Zm00001d029104	0.619644		Zm00001d001953	Zm00001d014235	0.634926
Zm00001d019944	Zm00001d029105	0.620915		Zm00001d026591	Zm00001d014241	0.745116
Zm00001d010529	Zm00001d029105	0.613501		Zm00001d032400	Zm00001d014246	0.609872
Zm00001d043539	Zm00001d029134	0.651157		Zm00001d021936	Zm00001d014258	0.703317
Zm00001d043539	Zm00001d029149	0.684219		Zm00001d011117	Zm00001d014258	0.602784
Zm00001d034872	Zm00001d029170	0.634696		Zm00001d049731	Zm00001d014258	0.821621
Zm00001d002351	Zm00001d029174	0.656913		Zm00001d046533	Zm00001d014258	0.61505
Zm00001d010529	Zm00001d029203	0.702318		Zm00001d049583	Zm00001d014275	0.690521
Zm00001d002351	Zm00001d029215	0.833066		Zm00001d012892	Zm00001d014275	0.650466
Zm00001d043538	Zm00001d029218	0.792143		Zm00001d010171	Zm00001d014282	0.734748
Zm00001d012662	Zm00001d029234	0.606051		Zm00001d006875	Zm00001d014282	0.613791
Zm00001d019944	Zm00001d029257	0.647106		Zm00001d015362	Zm00001d014299	0.616279
Zm00001d034872	Zm00001d029260	0.668613		Zm00001d008345	Zm00001d014299	0.752321
Zm00001d019490	Zm00001d029281	0.662715		Zm00001d049510	Zm00001d014299	0.700324
Zm00001d010529	Zm00001d029285	0.605296		Zm00001d034422	Zm00001d014299	0.642639
Zm00001d043539	Zm00001d029325	0.693152		Zm00001d024327	Zm00001d014327	0.609904
Zm00001d043800	Zm00001d029350	0.668624		Zm00001d013825	Zm00001d014341	0.641812
Zm00001d019944	Zm00001d029380	0.640789		Zm00001d013412	Zm00001d014367	0.615943
Zm00001d037214	Zm00001d029394	0.609727		Zm00001d019565	Zm00001d014391	0.601773
Zm00001d019944	Zm00001d029417	0.601615		Zm00001d012640	Zm00001d014391	0.641125
Zm00001d037214	Zm00001d029457	0.749822		Zm00001d014037	Zm00001d014391	0.616515
Zm00001d043539	Zm00001d029462	0.683096		Zm00001d045505	Zm00001d014391	0.62562
Zm00001d034872	Zm00001d029462	0.747854		Zm00001d026591	Zm00001d014443	0.642661
Zm00001d044181	Zm00001d029489	0.627851		Zm00001d024274	Zm00001d014456	0.61333
Zm00001d043538	Zm00001d029506	0.734948		Zm00001d028217	Zm00001d014459	0.606206
Zm00001d012666	Zm00001d029530	0.605422		Zm00001d011117	Zm00001d014462	0.750231
Zm00001d051157	Zm00001d029530	0.61821		Zm00001d020941	Zm00001d014498	0.778434
Zm00001d019944	Zm00001d029557	0.701452		Zm00001d011117	Zm00001d014498	0.737721
Zm00001d043539	Zm00001d029557	0.643719		Zm00001d049583	Zm00001d014512	0.64456
Zm00001d034872	Zm00001d029557	0.749576		Zm00001d020941	Zm00001d014520	0.620099
Zm00001d010529	Zm00001d029557	0.658704		Zm00001d011117	Zm00001d014520	0.673958
Zm00001d021629	Zm00001d029667	0.614047		Zm00001d053620	Zm00001d014525	0.606244
Zm00001d043800	Zm00001d029707	0.779344		Zm00001d020225	Zm00001d014575	0.693212
Zm00001d047676	Zm00001d029707	0.667271		Zm00001d049729	Zm00001d014575	0.629731
Zm00001d043921	Zm00001d029708	0.628738		Zm00001d019565	Zm00001d014608	0.623357
Zm00001d019944	Zm00001d029715	0.639504		Zm00001d028816	Zm00001d014608	0.621797
Zm00001d043800	Zm00001d029716	0.663681		Zm00001d010171	Zm00001d014648	0.898613
Zm00001d021629	Zm00001d029806	0.642847		Zm00001d006875	Zm00001d014648	0.762589
Zm00001d025757	Zm00001d029849	0.630709		Zm00001d020225	Zm00001d014655	0.708029
Zm00001d010529	Zm00001d029849	0.632181		Zm00001d049583	Zm00001d014655	0.627701
Zm00001d040666	Zm00001d029875	0.621824		Zm00001d053620	Zm00001d014664	0.62314
Zm00001d002358	Zm00001d029899	0.616778		Zm00001d021936	Zm00001d014703	0.606453
Zm00001d043539	Zm00001d029910	0.617116		Zm00001d049731	Zm00001d014703	0.644044
Zm00001d010529	Zm00001d029978	0.642877		Zm00001d020941	Zm00001d014722	0.683356
Zm00001d034872	Zm00001d030028	0.606779		Zm00001d011117	Zm00001d014722	0.731266
Zm00001d043539	Zm00001d030158	0.759421		Zm00001d049731	Zm00001d014722	0.604985
Zm00001d040666	Zm00001d030158	0.664551		Zm00001d020225	Zm00001d014749	0.639051
Zm00001d034872	Zm00001d030158	0.605948		Zm00001d053545	Zm00001d014749	0.622456
Zm00001d040667	Zm00001d030220	0.660729		Zm00001d041603	Zm00001d014753	0.714804
Zm00001d019490	Zm00001d030282	0.606316		Zm00001d010171	Zm00001d014758	0.761986
Zm00001d002358	Zm00001d030316	0.621607		Zm00001d006875	Zm00001d014758	0.761019
Zm00001d043539	Zm00001d030421	0.67214		Zm00001d012640	Zm00001d014771	0.676808
Zm00001d034872	Zm00001d030421	0.628028		Zm00001d032704	Zm00001d014771	0.629562
Zm00001d040667	Zm00001d030421	0.638627		Zm00001d025210	Zm00001d014845	0.619078
Zm00001d010529	Zm00001d030421	0.689519		Zm00001d021785	Zm00001d014845	0.692799
Zm00001d012665	Zm00001d030471	0.713634		Zm00001d014037	Zm00001d014845	0.625325
Zm00001d043539	Zm00001d030471	0.613201		Zm00001d041603	Zm00001d014845	0.752789
Zm00001d010529	Zm00001d030471	0.757307		Zm00001d049583	Zm00001d014863	0.729719
Zm00001d012665	Zm00001d030588	0.605531		Zm00001d036484	Zm00001d014863	0.623453
Zm00001d043539	Zm00001d030588	0.685326		Zm00001d025734	Zm00001d014863	0.602569
Zm00001d019944	Zm00001d030657	0.636521		Zm00001d025210	Zm00001d014879	0.66414
Zm00001d043539	Zm00001d030677	0.73976		Zm00001d039489	Zm00001d014879	0.614075
Zm00001d047676	Zm00001d030733	0.60696		Zm00001d040599	Zm00001d014898	0.61101
Zm00001d044181	Zm00001d030751	0.642913		Zm00001d036483	Zm00001d014903	0.756149
Zm00001d010529	Zm00001d030765	0.619366		Zm00001d024327	Zm00001d014903	0.602275
Zm00001d019944	Zm00001d030766	0.641605		Zm00001d013412	Zm00001d014903	0.774702
Zm00001d043539	Zm00001d030937	0.656616		Zm00001d013412	Zm00001d014909	0.603072
Zm00001d034872	Zm00001d030937	0.689579		Zm00001d012641	Zm00001d014912	0.636399
Zm00001d010529	Zm00001d030937	0.60307		Zm00001d042267	Zm00001d014918	0.668397
Zm00001d043539	Zm00001d030967	0.659344		Zm00001d020941	Zm00001d014948	0.657866
Zm00001d034872	Zm00001d030967	0.646479		Zm00001d011117	Zm00001d014948	0.689004
Zm00001d010529	Zm00001d030967	0.641611		Zm00001d007058	Zm00001d014953	0.605193
Zm00001d021629	Zm00001d031005	0.687953		Zm00001d049583	Zm00001d014977	0.627969
Zm00001d019944	Zm00001d031058	0.662829		Zm00001d012640	Zm00001d014998	0.630348
Zm00001d040665	Zm00001d031064	0.617562		Zm00001d032704	Zm00001d014998	0.656491
Zm00001d010529	Zm00001d031205	0.741643		Zm00001d020941	Zm00001d015008	0.63096
Zm00001d043539	Zm00001d031211	0.622371		Zm00001d053545	Zm00001d015036	0.762546
Zm00001d043539	Zm00001d031256	0.606509		Zm00001d053620	Zm00001d015036	0.613412
Zm00001d025757	Zm00001d031258	0.637614		Zm00001d041601	Zm00001d015036	0.633585
Zm00001d043539	Zm00001d031328	0.68553		Zm00001d025734	Zm00001d015036	0.632418
Zm00001d040666	Zm00001d031328	0.67544		Zm00001d020225	Zm00001d015084	0.610728
Zm00001d043539	Zm00001d031447	0.702215		Zm00001d010171	Zm00001d015085	0.738267
Zm00001d040666	Zm00001d031447	0.723955		Zm00001d006875	Zm00001d015085	0.740999
Zm00001d002351	Zm00001d031496	0.754481		Zm00001d025210	Zm00001d015086	0.650771
Zm00001d037214	Zm00001d031554	0.676147		Zm00001d053620	Zm00001d015086	0.68319
Zm00001d040665	Zm00001d031581	0.617407		Zm00001d026591	Zm00001d015094	0.684423
Zm00001d010950	Zm00001d031636	0.609097		Zm00001d049583	Zm00001d015135	0.653458
Zm00001d037214	Zm00001d031636	0.69749		Zm00001d020225	Zm00001d015152	0.670266
Zm00001d019944	Zm00001d031639	0.639464		Zm00001d012640	Zm00001d015182	0.611958
Zm00001d043538	Zm00001d031645	0.87838		Zm00001d014771	Zm00001d015182	0.672316
Zm00001d034872	Zm00001d031659	0.615037		Zm00001d032704	Zm00001d015182	0.626108
Zm00001d002351	Zm00001d031665	0.808882		Zm00001d019565	Zm00001d015194	0.721536
Zm00001d010529	Zm00001d031674	0.716011		Zm00001d012640	Zm00001d015194	0.769067
Zm00001d002351	Zm00001d031677	0.723693		Zm00001d012060	Zm00001d015194	0.631607
Zm00001d043921	Zm00001d031697	0.607961		Zm00001d045505	Zm00001d015194	0.681582
Zm00001d040667	Zm00001d031853	0.658259		Zm00001d009424	Zm00001d015196	0.626791
Zm00001d002357	Zm00001d031954	0.648468		Zm00001d014037	Zm00001d015200	0.602922
Zm00001d015519	Zm00001d031973	0.64819		Zm00001d040599	Zm00001d015200	0.630533
Zm00001d047676	Zm00001d031973	0.721643		Zm00001d012640	Zm00001d015233	0.624214
Zm00001d002358	Zm00001d031977	0.636606		Zm00001d014037	Zm00001d015233	0.628073
Zm00001d021629	Zm00001d032024	0.619362		Zm00001d011517	Zm00001d015233	0.63827
Zm00001d043800	Zm00001d032035	0.648666		Zm00001d029818	Zm00001d015233	0.601296
Zm00001d019944	Zm00001d032081	0.609326		Zm00001d012880	Zm00001d015233	0.661461
Zm00001d006565	Zm00001d032123	0.600868		Zm00001d012060	Zm00001d015233	0.630788
Zm00001d042813	Zm00001d032139	0.628282		Zm00001d045505	Zm00001d015233	0.627279
Zm00001d019944	Zm00001d032146	0.622963		Zm00001d036483	Zm00001d015356	0.647837
Zm00001d010529	Zm00001d032170	0.778619		Zm00001d013412	Zm00001d015356	0.716506
Zm00001d006565	Zm00001d032181	0.685162		Zm00001d046533	Zm00001d015356	0.641994
Zm00001d034872	Zm00001d032194	0.623134		Zm00001d049729	Zm00001d015362	0.641494
Zm00001d010529	Zm00001d032266	0.662269		Zm00001d008345	Zm00001d015362	0.756332
Zm00001d012661	Zm00001d032268	0.625369		Zm00001d049510	Zm00001d015362	0.749535
Zm00001d025757	Zm00001d032270	0.674088		Zm00001d040599	Zm00001d015378	0.710504
Zm00001d043921	Zm00001d032333	0.689847		Zm00001d010171	Zm00001d015414	0.714227
Zm00001d021629	Zm00001d032333	0.660899		Zm00001d006875	Zm00001d015414	0.64392
Zm00001d043539	Zm00001d032334	0.673216		Zm00001d045505	Zm00001d015449	0.615236
Zm00001d006565	Zm00001d032362	0.666752		Zm00001d025210	Zm00001d015473	0.622224
Zm00001d043539	Zm00001d032379	0.601975		Zm00001d053620	Zm00001d015473	0.696146
Zm00001d034872	Zm00001d032379	0.633132		Zm00001d007058	Zm00001d015473	0.667342
Zm00001d043539	Zm00001d032385	0.628299		Zm00001d025210	Zm00001d015527	0.620014
Zm00001d010529	Zm00001d032385	0.69318		Zm00001d020225	Zm00001d015571	0.635915
Zm00001d049152	Zm00001d032399	0.643954		Zm00001d026591	Zm00001d015638	0.874861
Zm00001d043539	Zm00001d032428	0.759321		Zm00001d053559	Zm00001d015649	0.604681
Zm00001d034872	Zm00001d032428	0.638844		Zm00001d046533	Zm00001d015657	0.611427
Zm00001d040667	Zm00001d032428	0.619714		Zm00001d020941	Zm00001d015662	0.712243
Zm00001d043921	Zm00001d032468	0.708944		Zm00001d014771	Zm00001d015695	0.709949
Zm00001d019944	Zm00001d032505	0.603943		Zm00001d018947	Zm00001d015703	0.657741
Zm00001d043539	Zm00001d032517	0.720493		Zm00001d010171	Zm00001d015746	0.624382
Zm00001d044179	Zm00001d032517	0.61373		Zm00001d006875	Zm00001d015746	0.644618
Zm00001d013724	Zm00001d032518	0.638615		Zm00001d048852	Zm00001d015746	0.657656
Zm00001d006565	Zm00001d032543	0.603199		Zm00001d050293	Zm00001d015769	0.675486
Zm00001d040667	Zm00001d032556	0.656808		Zm00001d044328	Zm00001d015804	0.694331
Zm00001d019944	Zm00001d032573	0.670266		Zm00001d026591	Zm00001d015852	0.631367
Zm00001d034872	Zm00001d032573	0.614935		Zm00001d024327	Zm00001d015877	0.637037
Zm00001d019490	Zm00001d032573	0.602786		Zm00001d011981	Zm00001d015970	0.713831
Zm00001d043800	Zm00001d032606	0.775201		Zm00001d020225	Zm00001d015974	0.601622
Zm00001d043800	Zm00001d032610	0.734885		Zm00001d025734	Zm00001d015974	0.66248
Zm00001d021629	Zm00001d032683	0.691128		Zm00001d053620	Zm00001d016016	0.675175
Zm00001d037214	Zm00001d032748	0.620367		Zm00001d034422	Zm00001d016059	0.653804
Zm00001d012666	Zm00001d032805	0.629857		Zm00001d007058	Zm00001d016080	0.644697
Zm00001d043538	Zm00001d032822	0.612529		Zm00001d020225	Zm00001d016131	0.633759
Zm00001d002351	Zm00001d032825	0.634584		Zm00001d020225	Zm00001d016140	0.706566
Zm00001d028299	Zm00001d032859	0.604611		Zm00001d013412	Zm00001d016158	0.666398
Zm00001d043800	Zm00001d032866	0.676993		Zm00001d020941	Zm00001d016198	0.685955
Zm00001d002358	Zm00001d032929	0.610547		Zm00001d001951	Zm00001d016273	0.608524
Zm00001d019944	Zm00001d032933	0.605258		Zm00001d020840	Zm00001d016278	0.634184
Zm00001d034872	Zm00001d032933	0.630825		Zm00001d025210	Zm00001d016342	0.615486
Zm00001d019490	Zm00001d032933	0.608045		Zm00001d013412	Zm00001d016342	0.63493
Zm00001d051157	Zm00001d032989	0.672426		Zm00001d042264	Zm00001d016358	0.717752
Zm00001d002351	Zm00001d033038	0.64571		Zm00001d053559	Zm00001d016365	0.620871
Zm00001d010529	Zm00001d033055	0.658289		Zm00001d015362	Zm00001d016411	0.62031
Zm00001d043857	Zm00001d033150	0.746583		Zm00001d049510	Zm00001d016411	0.728929
Zm00001d043539	Zm00001d033151	0.611111		Zm00001d053559	Zm00001d016452	0.661562
Zm00001d019944	Zm00001d033187	0.771762		Zm00001d014037	Zm00001d016452	0.629278
Zm00001d034872	Zm00001d033187	0.606679		Zm00001d012880	Zm00001d016452	0.66384
Zm00001d010529	Zm00001d033187	0.732673		Zm00001d020225	Zm00001d016496	0.656657
Zm00001d019944	Zm00001d033278	0.635519		Zm00001d014037	Zm00001d016496	0.601263
Zm00001d002351	Zm00001d033280	0.613486		Zm00001d025210	Zm00001d016501	0.648578
Zm00001d010529	Zm00001d033295	0.756976		Zm00001d034422	Zm00001d016501	0.650976
Zm00001d021629	Zm00001d033314	0.650322		Zm00001d053545	Zm00001d016512	0.6227
Zm00001d052378	Zm00001d033338	0.677452		Zm00001d041601	Zm00001d016512	0.719425
Zm00001d034872	Zm00001d033402	0.640688		Zm00001d049731	Zm00001d016516	0.639738
Zm00001d006565	Zm00001d033402	0.617347		Zm00001d028566	Zm00001d016521	0.612014
Zm00001d040667	Zm00001d033402	0.629922		Zm00001d020941	Zm00001d016535	0.609906
Zm00001d012665	Zm00001d033405	0.787668		Zm00001d011117	Zm00001d016535	0.713146
Zm00001d025757	Zm00001d033405	0.756346		Zm00001d049731	Zm00001d016535	0.68502
Zm00001d047676	Zm00001d033428	0.733647		Zm00001d015362	Zm00001d016577	0.703432
Zm00001d002351	Zm00001d033455	0.621056		Zm00001d049729	Zm00001d016577	0.623448
Zm00001d019944	Zm00001d033511	0.742881		Zm00001d008345	Zm00001d016577	0.727994
Zm00001d019490	Zm00001d033511	0.626165		Zm00001d049510	Zm00001d016577	0.611716
Zm00001d010529	Zm00001d033527	0.609027		Zm00001d025210	Zm00001d016581	0.604789
Zm00001d019944	Zm00001d033529	0.715008		Zm00001d045505	Zm00001d016581	0.671227
Zm00001d012665	Zm00001d033556	0.666006		Zm00001d049729	Zm00001d016585	0.64023
Zm00001d025757	Zm00001d033559	0.664626		Zm00001d008345	Zm00001d016585	0.656039
Zm00001d034872	Zm00001d033589	0.632635		Zm00001d034422	Zm00001d016585	0.808319
Zm00001d043539	Zm00001d033597	0.601933		Zm00001d036484	Zm00001d016586	0.624454
Zm00001d010529	Zm00001d033620	0.632459		Zm00001d049583	Zm00001d016591	0.647462
Zm00001d010529	Zm00001d033642	0.612305		Zm00001d049510	Zm00001d016659	0.653309
Zm00001d043539	Zm00001d033668	0.623712		Zm00001d034422	Zm00001d016659	0.620242
Zm00001d012661	Zm00001d033767	0.707481		Zm00001d053620	Zm00001d016675	0.63394
Zm00001d043538	Zm00001d033782	0.698243		Zm00001d014037	Zm00001d016696	0.624506
Zm00001d021629	Zm00001d033797	0.627989		Zm00001d050293	Zm00001d016696	0.608087
Zm00001d010529	Zm00001d033818	0.601658		Zm00001d015362	Zm00001d016714	0.650102
Zm00001d012662	Zm00001d033873	0.631117		Zm00001d049510	Zm00001d016714	0.623727
Zm00001d037214	Zm00001d033917	0.625301		Zm00001d011517	Zm00001d016733	0.717718
Zm00001d010529	Zm00001d033917	0.605016		Zm00001d042267	Zm00001d016733	0.660987
Zm00001d012661	Zm00001d033932	0.714144		Zm00001d029818	Zm00001d016733	0.621576
Zm00001d043539	Zm00001d033989	0.672355		Zm00001d012878	Zm00001d016736	0.629006
Zm00001d034872	Zm00001d033989	0.697144		Zm00001d034422	Zm00001d016736	0.623813
Zm00001d010529	Zm00001d033989	0.628414		Zm00001d012890	Zm00001d016755	0.62551
Zm00001d043921	Zm00001d034026	0.670726		Zm00001d042267	Zm00001d016800	0.636544
Zm00001d010529	Zm00001d034032	0.618217		Zm00001d011517	Zm00001d016816	0.605356
Zm00001d042813	Zm00001d034049	0.647259		Zm00001d029818	Zm00001d016816	0.647092
Zm00001d025757	Zm00001d034049	0.640688		Zm00001d045505	Zm00001d016816	0.618194
Zm00001d010529	Zm00001d034049	0.747485		Zm00001d001951	Zm00001d016825	0.656963
Zm00001d010529	Zm00001d034064	0.606588		Zm00001d020213	Zm00001d016838	0.629168
Zm00001d021629	Zm00001d034107	0.6398		Zm00001d012878	Zm00001d016858	0.644196
Zm00001d043539	Zm00001d034158	0.675566		Zm00001d025210	Zm00001d016866	0.688261
Zm00001d043539	Zm00001d034191	0.628037		Zm00001d013798	Zm00001d016866	0.694363
Zm00001d019944	Zm00001d034194	0.625052		Zm00001d019565	Zm00001d016928	0.618461
Zm00001d040665	Zm00001d034194	0.632949		Zm00001d012640	Zm00001d016928	0.624651
Zm00001d034872	Zm00001d034194	0.603013		Zm00001d039489	Zm00001d016928	0.601862
Zm00001d019944	Zm00001d034239	0.663104		Zm00001d011517	Zm00001d016928	0.640409
Zm00001d034872	Zm00001d034239	0.643716		Zm00001d020213	Zm00001d016928	0.605822
Zm00001d019490	Zm00001d034241	0.623775		Zm00001d045505	Zm00001d016928	0.649346
Zm00001d043538	Zm00001d034283	0.772275		Zm00001d028514	Zm00001d016935	0.603357
Zm00001d010529	Zm00001d034365	0.604176		Zm00001d008345	Zm00001d016935	0.637456
Zm00001d002358	Zm00001d034376	0.623485		Zm00001d012878	Zm00001d016935	0.660542
Zm00001d021592	Zm00001d034401	0.649207		Zm00001d014914	Zm00001d016948	0.76675
Zm00001d042813	Zm00001d034422	0.646296		Zm00001d020941	Zm00001d016950	0.694159
Zm00001d037214	Zm00001d034422	0.63784		Zm00001d011117	Zm00001d016950	0.753971
Zm00001d043921	Zm00001d034427	0.658658		Zm00001d048850	Zm00001d017032	0.901778
Zm00001d021629	Zm00001d034427	0.750944		Zm00001d048848	Zm00001d017032	0.82404
Zm00001d016358	Zm00001d034444	0.649238		Zm00001d048851	Zm00001d017032	0.893564
Zm00001d012665	Zm00001d034491	0.623824		Zm00001d028217	Zm00001d017033	0.871094
Zm00001d043538	Zm00001d034538	0.749026		Zm00001d010171	Zm00001d017077	0.790762
Zm00001d043538	Zm00001d034543	0.780213		Zm00001d006875	Zm00001d017077	0.813149
Zm00001d002351	Zm00001d034551	0.677847		Zm00001d048852	Zm00001d017077	0.653832
Zm00001d043539	Zm00001d034616	0.623334		Zm00001d020941	Zm00001d017092	0.653394
Zm00001d002351	Zm00001d034705	0.645371		Zm00001d049583	Zm00001d017097	0.626228
Zm00001d010529	Zm00001d034710	0.705539		Zm00001d036484	Zm00001d017097	0.624714
Zm00001d021629	Zm00001d034753	0.613857		Zm00001d045505	Zm00001d017125	0.767291
Zm00001d019944	Zm00001d034777	0.609408		Zm00001d011517	Zm00001d017139	0.736885
Zm00001d040667	Zm00001d034777	0.636299		Zm00001d020213	Zm00001d017139	0.607696
Zm00001d021629	Zm00001d034787	0.654514		Zm00001d045505	Zm00001d017139	0.60339
Zm00001d051157	Zm00001d034788	0.60347		Zm00001d043093	Zm00001d017150	0.63033
Zm00001d034872	Zm00001d034796	0.6707		Zm00001d025210	Zm00001d017157	0.608351
Zm00001d019490	Zm00001d034796	0.654435		Zm00001d045314	Zm00001d017157	0.660434
Zm00001d012666	Zm00001d034804	0.614301		Zm00001d040599	Zm00001d017165	0.641048
Zm00001d043921	Zm00001d034836	0.647392		Zm00001d034422	Zm00001d017168	0.693827
Zm00001d010529	Zm00001d034858	0.615751		Zm00001d053559	Zm00001d017187	0.694859
Zm00001d043539	Zm00001d034872	0.719331		Zm00001d014037	Zm00001d017187	0.612679
Zm00001d002358	Zm00001d034875	0.607597		Zm00001d012880	Zm00001d017187	0.655662
Zm00001d043539	Zm00001d034883	0.677219		Zm00001d044328	Zm00001d017193	0.655208
Zm00001d019944	Zm00001d034885	0.670139		Zm00001d021785	Zm00001d017205	0.621164
Zm00001d034872	Zm00001d034885	0.604706		Zm00001d020225	Zm00001d017216	0.622632
Zm00001d010529	Zm00001d034885	0.617581		Zm00001d049510	Zm00001d017271	0.612159
Zm00001d043800	Zm00001d034940	0.647334		Zm00001d025210	Zm00001d017279	0.638368
Zm00001d002351	Zm00001d034978	0.633373		Zm00001d024327	Zm00001d017279	0.653582
Zm00001d042813	Zm00001d034996	0.614694		Zm00001d026593	Zm00001d017279	0.630849
Zm00001d037214	Zm00001d034996	0.655578		Zm00001d045505	Zm00001d017279	0.664389
Zm00001d002358	Zm00001d035000	0.650688		Zm00001d049583	Zm00001d017282	0.671573
Zm00001d012665	Zm00001d035019	0.608385		Zm00001d019299	Zm00001d017282	0.675431
Zm00001d044179	Zm00001d035051	0.61881		Zm00001d013798	Zm00001d017361	0.613379
Zm00001d012665	Zm00001d035053	0.621407		Zm00001d050293	Zm00001d017361	0.631576
Zm00001d043539	Zm00001d035053	0.628655		Zm00001d028217	Zm00001d017399	0.7106
Zm00001d010529	Zm00001d035053	0.649658		Zm00001d010171	Zm00001d017418	0.684378
Zm00001d043539	Zm00001d035072	0.62624		Zm00001d006875	Zm00001d017418	0.699567
Zm00001d034872	Zm00001d035072	0.620824		Zm00001d010171	Zm00001d017429	0.754641
Zm00001d034872	Zm00001d035113	0.629021		Zm00001d006875	Zm00001d017429	0.687735
Zm00001d043921	Zm00001d035153	0.666375		Zm00001d024327	Zm00001d017448	0.75462
Zm00001d021629	Zm00001d035153	0.696326		Zm00001d026591	Zm00001d017454	0.694603
Zm00001d037214	Zm00001d035156	0.651854		Zm00001d039489	Zm00001d017475	0.629413
Zm00001d043800	Zm00001d035166	0.718538		Zm00001d049731	Zm00001d017500	0.608737
Zm00001d040667	Zm00001d035199	0.665235		Zm00001d015362	Zm00001d017522	0.607584
Zm00001d043921	Zm00001d035300	0.685189		Zm00001d021785	Zm00001d017522	0.635775
Zm00001d037214	Zm00001d035309	0.616167		Zm00001d008345	Zm00001d017522	0.669376
Zm00001d043800	Zm00001d035412	0.887005		Zm00001d034422	Zm00001d017522	0.620356
Zm00001d002357	Zm00001d035491	0.637058		Zm00001d029818	Zm00001d017522	0.667668
Zm00001d043538	Zm00001d035561	0.879903		Zm00001d012640	Zm00001d017523	0.639855
Zm00001d002351	Zm00001d035662	0.647571		Zm00001d025210	Zm00001d017526	0.623147
Zm00001d043800	Zm00001d035683	0.770114		Zm00001d011517	Zm00001d017526	0.707295
Zm00001d002358	Zm00001d035689	0.656898		Zm00001d013798	Zm00001d017526	0.661206
Zm00001d012665	Zm00001d035721	0.609374		Zm00001d050293	Zm00001d017526	0.765504
Zm00001d043539	Zm00001d035721	0.602177		Zm00001d045314	Zm00001d017526	0.634098
Zm00001d002351	Zm00001d035741	0.645452		Zm00001d012880	Zm00001d017526	0.682156
Zm00001d043539	Zm00001d035802	0.615255		Zm00001d040599	Zm00001d017539	0.630613
Zm00001d012665	Zm00001d035817	0.702457		Zm00001d036484	Zm00001d017539	0.710712
Zm00001d025757	Zm00001d035817	0.649985		Zm00001d045505	Zm00001d017539	0.660002
Zm00001d043921	Zm00001d035965	0.609367		Zm00001d012892	Zm00001d017564	0.61164
Zm00001d021629	Zm00001d035965	0.673826		Zm00001d012892	Zm00001d017595	0.602556
Zm00001d043539	Zm00001d036057	0.669916		Zm00001d019565	Zm00001d017621	0.612108
Zm00001d034872	Zm00001d036057	0.602598		Zm00001d012060	Zm00001d017621	0.639368
Zm00001d002357	Zm00001d036241	0.601944		Zm00001d049583	Zm00001d017640	0.675199
Zm00001d043538	Zm00001d036246	0.777647		Zm00001d025734	Zm00001d017640	0.635349
Zm00001d034872	Zm00001d036283	0.632829		Zm00001d025210	Zm00001d017689	0.673003
Zm00001d043539	Zm00001d036343	0.606792		Zm00001d045314	Zm00001d017689	0.653229
Zm00001d034872	Zm00001d036345	0.612413		Zm00001d012880	Zm00001d017689	0.611623
Zm00001d012665	Zm00001d036403	0.694152		Zm00001d053545	Zm00001d017707	0.723794
Zm00001d025757	Zm00001d036403	0.735394		Zm00001d012892	Zm00001d017707	0.614692
Zm00001d010529	Zm00001d036403	0.601113		Zm00001d041601	Zm00001d017707	0.758595
Zm00001d010529	Zm00001d036437	0.604895		Zm00001d025734	Zm00001d017707	0.684448
Zm00001d019944	Zm00001d036484	0.752858		Zm00001d020941	Zm00001d017709	0.640965
Zm00001d012665	Zm00001d036533	0.609383		Zm00001d025210	Zm00001d017720	0.708886
Zm00001d043539	Zm00001d036533	0.748343		Zm00001d053559	Zm00001d017720	0.640711
Zm00001d040666	Zm00001d036533	0.603274		Zm00001d053620	Zm00001d017720	0.606047
Zm00001d043800	Zm00001d036535	0.719113		Zm00001d045314	Zm00001d017720	0.687202
Zm00001d010529	Zm00001d036567	0.672714		Zm00001d024327	Zm00001d017730	0.646188
Zm00001d043538	Zm00001d036609	0.642603		Zm00001d045505	Zm00001d017730	0.724077
Zm00001d043800	Zm00001d036610	0.606543		Zm00001d025210	Zm00001d017742	0.632706
Zm00001d012665	Zm00001d036625	0.6607		Zm00001d012640	Zm00001d017742	0.633745
Zm00001d042813	Zm00001d036625	0.602735		Zm00001d014037	Zm00001d017742	0.626433
Zm00001d037214	Zm00001d036625	0.642129		Zm00001d014771	Zm00001d017742	0.601208
Zm00001d010529	Zm00001d036625	0.71727		Zm00001d012880	Zm00001d017742	0.607933
Zm00001d019944	Zm00001d036631	0.634026		Zm00001d011517	Zm00001d017746	0.630998
Zm00001d002357	Zm00001d036668	0.622262		Zm00001d029818	Zm00001d017746	0.664677
Zm00001d051157	Zm00001d036668	0.605078		Zm00001d039489	Zm00001d017754	0.630888
Zm00001d043539	Zm00001d036737	0.712191		Zm00001d049731	Zm00001d017768	0.624803
Zm00001d034872	Zm00001d036737	0.656942		Zm00001d020225	Zm00001d017791	0.660339
Zm00001d012662	Zm00001d036790	0.633304		Zm00001d024327	Zm00001d017818	0.661862
Zm00001d040667	Zm00001d036790	0.668077		Zm00001d045505	Zm00001d017818	0.625434
Zm00001d043539	Zm00001d036825	0.611479		Zm00001d020941	Zm00001d017869	0.821787
Zm00001d040666	Zm00001d036825	0.657981		Zm00001d011117	Zm00001d017869	0.777089
Zm00001d025757	Zm00001d036825	0.662068		Zm00001d037207	Zm00001d017886	0.605527
Zm00001d037214	Zm00001d036825	0.712183		Zm00001d020941	Zm00001d017886	0.715298
Zm00001d010529	Zm00001d036827	0.671695		Zm00001d011117	Zm00001d017886	0.690709
Zm00001d040666	Zm00001d036831	0.646943		Zm00001d025210	Zm00001d017888	0.600841
Zm00001d025757	Zm00001d036831	0.647961		Zm00001d053559	Zm00001d017888	0.6584
Zm00001d043539	Zm00001d036902	0.631451		Zm00001d014037	Zm00001d017888	0.733334
Zm00001d010529	Zm00001d036902	0.610661		Zm00001d036484	Zm00001d017888	0.696843
Zm00001d010529	Zm00001d036961	0.606033		Zm00001d012880	Zm00001d017888	0.653589
Zm00001d010529	Zm00001d036968	0.632524		Zm00001d053620	Zm00001d017925	0.611752
Zm00001d049152	Zm00001d036982	0.622304		Zm00001d040599	Zm00001d017925	0.688439
Zm00001d043538	Zm00001d036984	0.825185		Zm00001d032704	Zm00001d017931	0.662718
Zm00001d043539	Zm00001d037045	0.662909		Zm00001d028217	Zm00001d017952	0.702872
Zm00001d040666	Zm00001d037045	0.678864		Zm00001d010171	Zm00001d017982	0.667054
Zm00001d010529	Zm00001d037045	0.631712		Zm00001d029772	Zm00001d017986	0.623928
Zm00001d047676	Zm00001d037055	0.617479		Zm00001d007058	Zm00001d018001	0.65568
Zm00001d012665	Zm00001d037100	0.603952		Zm00001d034422	Zm00001d018001	0.750328
Zm00001d043539	Zm00001d037100	0.62003		Zm00001d053620	Zm00001d018009	0.62302
Zm00001d010529	Zm00001d037100	0.745439		Zm00001d012640	Zm00001d018032	0.637098
Zm00001d010529	Zm00001d037156	0.618063		Zm00001d025862	Zm00001d018080	0.744772
Zm00001d025757	Zm00001d037211	0.600348		Zm00001d049583	Zm00001d018080	0.640347
Zm00001d010529	Zm00001d037211	0.621675		Zm00001d041601	Zm00001d018080	0.605902
Zm00001d040666	Zm00001d037214	0.608995		Zm00001d019565	Zm00001d018126	0.602393
Zm00001d043538	Zm00001d037228	0.822074		Zm00001d021785	Zm00001d018126	0.637414
Zm00001d043800	Zm00001d037233	0.715146		Zm00001d045505	Zm00001d018126	0.620935
Zm00001d010529	Zm00001d037247	0.670145		Zm00001d053545	Zm00001d018131	0.610121
Zm00001d034872	Zm00001d037291	0.726955		Zm00001d020225	Zm00001d018133	0.644825
Zm00001d043538	Zm00001d037323	0.95537		Zm00001d049583	Zm00001d018155	0.626424
Zm00001d051157	Zm00001d037332	0.607169		Zm00001d001949	Zm00001d018194	0.61011
Zm00001d002358	Zm00001d037334	0.614604		Zm00001d025734	Zm00001d018194	0.649167
Zm00001d043538	Zm00001d037338	0.781585		Zm00001d025210	Zm00001d018197	0.620069
Zm00001d019944	Zm00001d037343	0.633147		Zm00001d053620	Zm00001d018197	0.621326
Zm00001d043800	Zm00001d037361	0.716885		Zm00001d007058	Zm00001d018197	0.642299
Zm00001d040667	Zm00001d037394	0.635858		Zm00001d053620	Zm00001d018204	0.663854
Zm00001d043538	Zm00001d037498	0.928018		Zm00001d020941	Zm00001d018206	0.715485
Zm00001d019944	Zm00001d037505	0.615012		Zm00001d039488	Zm00001d018226	0.619958
Zm00001d043921	Zm00001d037547	0.649422		Zm00001d012892	Zm00001d018242	0.600518
Zm00001d043539	Zm00001d037557	0.668859		Zm00001d020941	Zm00001d018251	0.635122
Zm00001d010529	Zm00001d037557	0.731878		Zm00001d011117	Zm00001d018251	0.645295
Zm00001d037214	Zm00001d037612	0.648018		Zm00001d029818	Zm00001d018258	0.614947
Zm00001d043538	Zm00001d037631	0.600735		Zm00001d019299	Zm00001d018333	0.618334
Zm00001d043538	Zm00001d037677	0.627238		Zm00001d046533	Zm00001d018377	0.696169
Zm00001d012665	Zm00001d037684	0.629337		Zm00001d050293	Zm00001d018392	0.605373
Zm00001d025757	Zm00001d037684	0.64859		Zm00001d045505	Zm00001d018392	0.612476
Zm00001d037214	Zm00001d037684	0.622195		Zm00001d020843	Zm00001d018400	0.624836
Zm00001d021629	Zm00001d037688	0.601157		Zm00001d053559	Zm00001d018438	0.612468
Zm00001d043539	Zm00001d037713	0.618531		Zm00001d036484	Zm00001d018438	0.648179
Zm00001d034872	Zm00001d037717	0.704061		Zm00001d015362	Zm00001d018454	0.736192
Zm00001d040667	Zm00001d037717	0.620192		Zm00001d049729	Zm00001d018454	0.67897
Zm00001d002357	Zm00001d037719	0.686527		Zm00001d008345	Zm00001d018454	0.732248
Zm00001d010529	Zm00001d037756	0.601447		Zm00001d049510	Zm00001d018454	0.702879
Zm00001d043539	Zm00001d037836	0.703457		Zm00001d012880	Zm00001d018470	0.673643
Zm00001d002357	Zm00001d037867	0.640364		Zm00001d010171	Zm00001d018500	0.676315
Zm00001d044181	Zm00001d038005	0.672554		Zm00001d049583	Zm00001d018530	0.622114
Zm00001d043539	Zm00001d038012	0.720996		Zm00001d028217	Zm00001d018535	0.614915
Zm00001d040666	Zm00001d038012	0.663802		Zm00001d022043	Zm00001d018555	0.614057
Zm00001d034872	Zm00001d038012	0.712839		Zm00001d053620	Zm00001d018575	0.611952
Zm00001d012661	Zm00001d038023	0.60975		Zm00001d020225	Zm00001d018609	0.630498
Zm00001d010529	Zm00001d038091	0.660804		Zm00001d029772	Zm00001d018609	0.60852
Zm00001d034872	Zm00001d038125	0.663991		Zm00001d049583	Zm00001d018609	0.679878
Zm00001d010529	Zm00001d038125	0.621547		Zm00001d053559	Zm00001d018625	0.60169
Zm00001d043539	Zm00001d038167	0.720035		Zm00001d001951	Zm00001d018642	0.655914
Zm00001d010950	Zm00001d038170	0.647737		Zm00001d053620	Zm00001d018664	0.619797
Zm00001d012665	Zm00001d038208	0.638022		Zm00001d048852	Zm00001d018779	0.741922
Zm00001d043539	Zm00001d038208	0.623363		Zm00001d045988	Zm00001d018779	0.839059
Zm00001d043538	Zm00001d038211	0.84871		Zm00001d010171	Zm00001d018781	0.639916
Zm00001d043539	Zm00001d038262	0.61168		Zm00001d006875	Zm00001d018781	0.615409
Zm00001d044179	Zm00001d038357	0.690662		Zm00001d048852	Zm00001d018781	0.705614
Zm00001d034872	Zm00001d038362	0.725854		Zm00001d028217	Zm00001d018796	0.820688
Zm00001d043800	Zm00001d038363	0.793474		Zm00001d048852	Zm00001d018837	0.694714
Zm00001d010529	Zm00001d038397	0.8019		Zm00001d045988	Zm00001d018837	0.671919
Zm00001d034872	Zm00001d038440	0.622326		Zm00001d053545	Zm00001d018868	0.602218
Zm00001d043800	Zm00001d038449	0.700496		Zm00001d049729	Zm00001d018868	0.605281
Zm00001d044179	Zm00001d038456	0.689689		Zm00001d008345	Zm00001d018868	0.646666
Zm00001d021629	Zm00001d038467	0.689223		Zm00001d049510	Zm00001d018868	0.653356
Zm00001d043538	Zm00001d038476	0.762523		Zm00001d034422	Zm00001d018868	0.719633
Zm00001d043921	Zm00001d038504	0.738709		Zm00001d053559	Zm00001d018869	0.607784
Zm00001d010529	Zm00001d038618	0.604278		Zm00001d036484	Zm00001d018869	0.617718
Zm00001d043539	Zm00001d038622	0.61818		Zm00001d045505	Zm00001d018869	0.657878
Zm00001d025757	Zm00001d038717	0.622295		Zm00001d024327	Zm00001d018870	0.602886
Zm00001d021629	Zm00001d038718	0.613603		Zm00001d007058	Zm00001d018896	0.607554
Zm00001d019944	Zm00001d038728	0.653151		Zm00001d024327	Zm00001d018902	0.667307
Zm00001d043921	Zm00001d038732	0.694195		Zm00001d045505	Zm00001d018902	0.698176
Zm00001d043538	Zm00001d038750	0.632187		Zm00001d012640	Zm00001d018904	0.652394
Zm00001d043538	Zm00001d038758	0.748885		Zm00001d052697	Zm00001d018911	0.60186
Zm00001d043539	Zm00001d038768	0.763874		Zm00001d001951	Zm00001d018911	0.678949
Zm00001d034872	Zm00001d038768	0.686979		Zm00001d041601	Zm00001d018911	0.60508
Zm00001d021629	Zm00001d038794	0.649949		Zm00001d026591	Zm00001d018973	0.665331
Zm00001d047676	Zm00001d038799	0.615254		Zm00001d053620	Zm00001d018981	0.63539
Zm00001d034872	Zm00001d038824	0.650374		Zm00001d007058	Zm00001d018981	0.621565
Zm00001d052378	Zm00001d038840	0.637829		Zm00001d034422	Zm00001d018981	0.670904
Zm00001d010950	Zm00001d038851	0.604582		Zm00001d045988	Zm00001d019019	0.717262
Zm00001d052378	Zm00001d038851	0.745854		Zm00001d028217	Zm00001d019030	0.742235
Zm00001d012666	Zm00001d038857	0.607984		Zm00001d025210	Zm00001d019045	0.600552
Zm00001d043921	Zm00001d038860	0.617868		Zm00001d053620	Zm00001d019045	0.619919
Zm00001d021629	Zm00001d038883	0.612341		Zm00001d041603	Zm00001d019045	0.668906
Zm00001d052378	Zm00001d038885	0.619908		Zm00001d020225	Zm00001d019054	0.671601
Zm00001d002351	Zm00001d038913	0.612908		Zm00001d034422	Zm00001d019054	0.648386
Zm00001d043921	Zm00001d038917	0.602189		Zm00001d020225	Zm00001d019075	0.794562
Zm00001d043538	Zm00001d038984	0.820568		Zm00001d053545	Zm00001d019075	0.615938
Zm00001d043539	Zm00001d039000	0.697318		Zm00001d049729	Zm00001d019093	0.610486
Zm00001d034872	Zm00001d039000	0.669228		Zm00001d026591	Zm00001d019114	0.692161
Zm00001d040667	Zm00001d039000	0.651098		Zm00001d034422	Zm00001d019139	0.626158
Zm00001d043539	Zm00001d039015	0.610326		Zm00001d010171	Zm00001d019151	0.684753
Zm00001d040666	Zm00001d039015	0.60789		Zm00001d006875	Zm00001d019151	0.636762
Zm00001d002358	Zm00001d039049	0.654672		Zm00001d048852	Zm00001d019151	0.829146
Zm00001d044179	Zm00001d039070	0.6804		Zm00001d045988	Zm00001d019151	0.651175
Zm00001d051157	Zm00001d039076	0.631217		Zm00001d010171	Zm00001d019152	0.648407
Zm00001d019944	Zm00001d039144	0.662907		Zm00001d006875	Zm00001d019152	0.657226
Zm00001d019490	Zm00001d039144	0.736836		Zm00001d048852	Zm00001d019152	0.712729
Zm00001d043539	Zm00001d039147	0.642146		Zm00001d020941	Zm00001d019153	0.603204
Zm00001d034872	Zm00001d039147	0.656737		Zm00001d048850	Zm00001d019155	0.892409
Zm00001d019944	Zm00001d039154	0.686588		Zm00001d048848	Zm00001d019155	0.878972
Zm00001d010529	Zm00001d039154	0.623727		Zm00001d048851	Zm00001d019155	0.905956
Zm00001d015714	Zm00001d039156	0.675718		Zm00001d048850	Zm00001d019158	0.93302
Zm00001d019944	Zm00001d039157	0.703322		Zm00001d048848	Zm00001d019158	0.997244
Zm00001d012665	Zm00001d039252	0.628059		Zm00001d048851	Zm00001d019158	0.950448
Zm00001d010529	Zm00001d039252	0.659007		Zm00001d008345	Zm00001d019181	0.695108
Zm00001d002357	Zm00001d039259	0.733798		Zm00001d012880	Zm00001d019195	0.68246
Zm00001d034872	Zm00001d039311	0.668369		Zm00001d014037	Zm00001d019217	0.636634
Zm00001d040667	Zm00001d039311	0.634047		Zm00001d040599	Zm00001d019217	0.696985
Zm00001d043800	Zm00001d039339	0.780119		Zm00001d049583	Zm00001d019219	0.623859
Zm00001d047676	Zm00001d039376	0.668181		Zm00001d048850	Zm00001d019277	0.733784
Zm00001d025757	Zm00001d039379	0.658396		Zm00001d048851	Zm00001d019277	0.715296
Zm00001d043539	Zm00001d039407	0.73274		Zm00001d028217	Zm00001d019312	0.815899
Zm00001d040666	Zm00001d039407	0.69352		Zm00001d053620	Zm00001d019325	0.631656
Zm00001d034872	Zm00001d039407	0.645256		Zm00001d039489	Zm00001d019325	0.679792
Zm00001d025757	Zm00001d039407	0.649134		Zm00001d020225	Zm00001d019337	0.615536
Zm00001d010529	Zm00001d039407	0.632636		Zm00001d012892	Zm00001d019337	0.627722
Zm00001d012665	Zm00001d039411	0.609794		Zm00001d028514	Zm00001d019344	0.709277
Zm00001d043539	Zm00001d039411	0.65639		Zm00001d025734	Zm00001d019397	0.608658
Zm00001d040666	Zm00001d039411	0.638272		Zm00001d021936	Zm00001d019436	0.649644
Zm00001d040667	Zm00001d039425	0.621154		Zm00001d049731	Zm00001d019436	0.674166
Zm00001d019944	Zm00001d039456	0.774333		Zm00001d025734	Zm00001d019439	0.618249
Zm00001d010529	Zm00001d039456	0.675258		Zm00001d048852	Zm00001d019446	0.7395
Zm00001d012665	Zm00001d039483	0.641158		Zm00001d045988	Zm00001d019446	0.699319
Zm00001d042813	Zm00001d039483	0.675311		Zm00001d020941	Zm00001d019462	0.745702
Zm00001d010529	Zm00001d039483	0.618728		Zm00001d011117	Zm00001d019462	0.809757
Zm00001d040666	Zm00001d039489	0.637305		Zm00001d012880	Zm00001d019467	0.631934
Zm00001d051157	Zm00001d039495	0.614098		Zm00001d050293	Zm00001d019490	0.660883
Zm00001d001978	Zm00001d039498	0.621279		Zm00001d013825	Zm00001d019495	0.605976
Zm00001d043539	Zm00001d039524	0.677057		Zm00001d028217	Zm00001d019504	0.802062
Zm00001d040666	Zm00001d039524	0.643797		Zm00001d012640	Zm00001d019565	0.697485
Zm00001d012665	Zm00001d039530	0.642858		Zm00001d012060	Zm00001d019565	0.621255
Zm00001d025757	Zm00001d039530	0.700431		Zm00001d045505	Zm00001d019565	0.651078
Zm00001d052378	Zm00001d039547	0.616937		Zm00001d046533	Zm00001d019579	0.644057
Zm00001d016358	Zm00001d039568	0.646822		Zm00001d025210	Zm00001d019593	0.672515
Zm00001d052378	Zm00001d039578	0.607805		Zm00001d053559	Zm00001d019593	0.628957
Zm00001d010529	Zm00001d039579	0.73431		Zm00001d053620	Zm00001d019593	0.625768
Zm00001d012661	Zm00001d039658	0.610406		Zm00001d045505	Zm00001d019593	0.617041
Zm00001d043538	Zm00001d039667	0.636077		Zm00001d025210	Zm00001d019648	0.613498
Zm00001d002358	Zm00001d039687	0.624242		Zm00001d036484	Zm00001d019703	0.603243
Zm00001d019944	Zm00001d039702	0.635421		Zm00001d025734	Zm00001d019703	0.60095
Zm00001d002351	Zm00001d039935	0.661703		Zm00001d029818	Zm00001d019881	0.670447
Zm00001d051157	Zm00001d039971	0.63188		Zm00001d024327	Zm00001d019907	0.678403
Zm00001d043539	Zm00001d039989	0.78988		Zm00001d045314	Zm00001d019922	0.644391
Zm00001d040666	Zm00001d039989	0.709923		Zm00001d036484	Zm00001d019922	0.637216
Zm00001d034872	Zm00001d039989	0.696538		Zm00001d053559	Zm00001d019944	0.617491
Zm00001d010529	Zm00001d039989	0.604542		Zm00001d036484	Zm00001d019944	0.752858
Zm00001d043538	Zm00001d040026	0.809786		Zm00001d014611	Zm00001d019944	0.602726
Zm00001d043538	Zm00001d040157	0.616799		Zm00001d012880	Zm00001d019944	0.660536
Zm00001d002351	Zm00001d040173	0.63978		Zm00001d021787	Zm00001d020025	0.623759
Zm00001d019944	Zm00001d040215	0.743241		Zm00001d020941	Zm00001d020032	0.739686
Zm00001d002357	Zm00001d040218	0.677905		Zm00001d011117	Zm00001d020032	0.789719
Zm00001d010529	Zm00001d040257	0.802284		Zm00001d025734	Zm00001d020057	0.633317
Zm00001d012665	Zm00001d040286	0.635649		Zm00001d046533	Zm00001d020101	0.603473
Zm00001d043539	Zm00001d040286	0.605788		Zm00001d007103	Zm00001d020141	0.612414
Zm00001d040666	Zm00001d040286	0.66315		Zm00001d029772	Zm00001d020147	0.616394
Zm00001d010529	Zm00001d040286	0.616148		Zm00001d050293	Zm00001d020147	0.675005
Zm00001d010529	Zm00001d040317	0.656798		Zm00001d025734	Zm00001d020178	0.610573
Zm00001d012661	Zm00001d040343	0.676973		Zm00001d053620	Zm00001d020185	0.625098
Zm00001d043539	Zm00001d040356	0.627849		Zm00001d050293	Zm00001d020213	0.655454
Zm00001d010529	Zm00001d040416	0.600177		Zm00001d007103	Zm00001d020234	0.656091
Zm00001d043921	Zm00001d040442	0.683542		Zm00001d049731	Zm00001d020234	0.64896
Zm00001d019944	Zm00001d040455	0.673568		Zm00001d049729	Zm00001d020274	0.63374
Zm00001d010954	Zm00001d040561	0.62163		Zm00001d053620	Zm00001d020274	0.625054
Zm00001d037214	Zm00001d040561	0.613965		Zm00001d007058	Zm00001d020274	0.616662
Zm00001d019944	Zm00001d040582	0.603748		Zm00001d008345	Zm00001d020274	0.604808
Zm00001d010529	Zm00001d040599	0.629044		Zm00001d034422	Zm00001d020274	0.737099
Zm00001d043539	Zm00001d040666	0.611782		Zm00001d014037	Zm00001d020325	0.645621
Zm00001d037214	Zm00001d040666	0.608995		Zm00001d040599	Zm00001d020325	0.600965
Zm00001d002357	Zm00001d040818	0.677728		Zm00001d032704	Zm00001d020339	0.61283
Zm00001d051157	Zm00001d040831	0.646192		Zm00001d020225	Zm00001d020348	0.605512
Zm00001d043539	Zm00001d040901	0.625418		Zm00001d032399	Zm00001d020348	0.610435
Zm00001d010529	Zm00001d040920	0.657229		Zm00001d025210	Zm00001d020361	0.601203
Zm00001d043539	Zm00001d041108	0.607731		Zm00001d020213	Zm00001d020361	0.718963
Zm00001d042813	Zm00001d041108	0.602114		Zm00001d050293	Zm00001d020361	0.755434
Zm00001d034872	Zm00001d041108	0.655629		Zm00001d024327	Zm00001d020380	0.656456
Zm00001d010529	Zm00001d041108	0.62294		Zm00001d026593	Zm00001d020380	0.605017
Zm00001d034872	Zm00001d041142	0.620095		Zm00001d045505	Zm00001d020380	0.603207
Zm00001d040667	Zm00001d041142	0.6092		Zm00001d034422	Zm00001d020402	0.622428
Zm00001d052378	Zm00001d041308	0.600438		Zm00001d045505	Zm00001d020429	0.644554
Zm00001d002351	Zm00001d041337	0.657537		Zm00001d049583	Zm00001d020461	0.618316
Zm00001d021629	Zm00001d041353	0.709243		Zm00001d036483	Zm00001d020536	0.60421
Zm00001d043539	Zm00001d041439	0.748551		Zm00001d024327	Zm00001d020536	0.60466
Zm00001d025757	Zm00001d041445	0.658937		Zm00001d048850	Zm00001d020591	0.971174
Zm00001d002351	Zm00001d041472	0.657862		Zm00001d048848	Zm00001d020591	0.974193
Zm00001d037214	Zm00001d041480	0.61244		Zm00001d048851	Zm00001d020591	0.977418
Zm00001d043800	Zm00001d041514	0.616731		Zm00001d010171	Zm00001d020592	0.609589
Zm00001d034872	Zm00001d041536	0.612936		Zm00001d049583	Zm00001d020605	0.659821
Zm00001d043857	Zm00001d041582	0.601574		Zm00001d020225	Zm00001d020642	0.726383
Zm00001d052378	Zm00001d041601	0.625587		Zm00001d015362	Zm00001d020658	0.69379
Zm00001d043539	Zm00001d041603	0.713955		Zm00001d008345	Zm00001d020658	0.624762
Zm00001d044181	Zm00001d041606	0.663841		Zm00001d049510	Zm00001d020658	0.725068
Zm00001d002351	Zm00001d041672	0.65604		Zm00001d053620	Zm00001d020669	0.66104
Zm00001d051157	Zm00001d041685	0.649816		Zm00001d012641	Zm00001d020684	0.600006
Zm00001d012661	Zm00001d041698	0.647398		Zm00001d025210	Zm00001d020694	0.795905
Zm00001d040667	Zm00001d041710	0.61746		Zm00001d053620	Zm00001d020694	0.669711
Zm00001d037214	Zm00001d041711	0.649774		Zm00001d012640	Zm00001d020694	0.642176
Zm00001d043539	Zm00001d041714	0.67442		Zm00001d014037	Zm00001d020694	0.603084
Zm00001d034872	Zm00001d041714	0.642457		Zm00001d050293	Zm00001d020694	0.610895
Zm00001d043539	Zm00001d041718	0.757224		Zm00001d045314	Zm00001d020694	0.61844
Zm00001d040666	Zm00001d041718	0.690636		Zm00001d014037	Zm00001d020697	0.643663
Zm00001d034872	Zm00001d041718	0.686393		Zm00001d050293	Zm00001d020697	0.632411
Zm00001d012665	Zm00001d041725	0.660302		Zm00001d012880	Zm00001d020697	0.607134
Zm00001d043539	Zm00001d041725	0.659011		Zm00001d011117	Zm00001d020761	0.872245
Zm00001d025757	Zm00001d041725	0.709876		Zm00001d034422	Zm00001d020769	0.626119
Zm00001d010529	Zm00001d041725	0.614644		Zm00001d025210	Zm00001d020773	0.600704
Zm00001d043539	Zm00001d041767	0.653005		Zm00001d011517	Zm00001d020790	0.696661
Zm00001d034872	Zm00001d041767	0.71121		Zm00001d020213	Zm00001d020790	0.632485
Zm00001d040667	Zm00001d041767	0.603371		Zm00001d048850	Zm00001d020875	0.668984
Zm00001d010529	Zm00001d041767	0.628007		Zm00001d048851	Zm00001d020875	0.647227
Zm00001d043538	Zm00001d041819	0.905782		Zm00001d048850	Zm00001d020888	0.822666
Zm00001d019944	Zm00001d041912	0.628397		Zm00001d048848	Zm00001d020888	0.71531
Zm00001d034872	Zm00001d041912	0.608325		Zm00001d048851	Zm00001d020888	0.81598
Zm00001d002351	Zm00001d041931	0.626319		Zm00001d008345	Zm00001d020898	0.7561
Zm00001d021629	Zm00001d041938	0.609545		Zm00001d049510	Zm00001d020898	0.622205
Zm00001d043538	Zm00001d042050	0.84578		Zm00001d034422	Zm00001d020898	0.819572
Zm00001d040667	Zm00001d042061	0.666764		Zm00001d028514	Zm00001d020910	0.627993
Zm00001d021629	Zm00001d042096	0.666487		Zm00001d008345	Zm00001d020910	0.627563
Zm00001d040666	Zm00001d042107	0.614507		Zm00001d012878	Zm00001d020910	0.602533
Zm00001d025757	Zm00001d042107	0.606504		Zm00001d034422	Zm00001d020910	0.728496
Zm00001d019944	Zm00001d042158	0.612846		Zm00001d011117	Zm00001d020941	0.740956
Zm00001d019944	Zm00001d042191	0.600516		Zm00001d020941	Zm00001d020973	0.620031
Zm00001d021629	Zm00001d042210	0.62904		Zm00001d011117	Zm00001d020973	0.657321
Zm00001d016358	Zm00001d042264	0.717752		Zm00001d045314	Zm00001d020974	0.643142
Zm00001d051157	Zm00001d042270	0.690074		Zm00001d012880	Zm00001d020974	0.601711
Zm00001d044179	Zm00001d042279	0.619587		Zm00001d045505	Zm00001d020974	0.621688
Zm00001d040667	Zm00001d042281	0.615505		Zm00001d025210	Zm00001d021010	0.747978
Zm00001d043800	Zm00001d042286	0.726111		Zm00001d050293	Zm00001d021010	0.690188
Zm00001d010529	Zm00001d042306	0.791		Zm00001d024245	Zm00001d021046	0.664968
Zm00001d037214	Zm00001d042315	0.622995		Zm00001d020941	Zm00001d021063	0.625788
Zm00001d043539	Zm00001d042328	0.717229		Zm00001d011117	Zm00001d021063	0.751854
Zm00001d034872	Zm00001d042328	0.75362		Zm00001d050293	Zm00001d021065	0.685882
Zm00001d010529	Zm00001d042328	0.649639		Zm00001d012880	Zm00001d021065	0.692388
Zm00001d012661	Zm00001d042329	0.631891		Zm00001d045505	Zm00001d021065	0.702907
Zm00001d043539	Zm00001d042340	0.674837		Zm00001d011517	Zm00001d021071	0.646046
Zm00001d040666	Zm00001d042340	0.702901		Zm00001d029818	Zm00001d021071	0.622236
Zm00001d043539	Zm00001d042441	0.634607		Zm00001d048850	Zm00001d021119	0.627792
Zm00001d040667	Zm00001d042441	0.624239		Zm00001d048851	Zm00001d021119	0.628053
Zm00001d025757	Zm00001d042449	0.612232		Zm00001d025210	Zm00001d021140	0.603865
Zm00001d010529	Zm00001d042451	0.641212		Zm00001d019565	Zm00001d021140	0.699959
Zm00001d002358	Zm00001d042454	0.610337		Zm00001d012640	Zm00001d021140	0.698763
Zm00001d051157	Zm00001d042511	0.63927		Zm00001d011517	Zm00001d021140	0.651921
Zm00001d043539	Zm00001d042523	0.616541		Zm00001d012060	Zm00001d021140	0.634114
Zm00001d010529	Zm00001d042523	0.670773		Zm00001d045505	Zm00001d021140	0.606874
Zm00001d019944	Zm00001d042569	0.623082		Zm00001d025210	Zm00001d021141	0.675134
Zm00001d010529	Zm00001d042569	0.773607		Zm00001d012640	Zm00001d021141	0.647179
Zm00001d010529	Zm00001d042596	0.645686		Zm00001d039489	Zm00001d021141	0.650076
Zm00001d043921	Zm00001d042611	0.673432		Zm00001d048850	Zm00001d021177	0.716009
Zm00001d037214	Zm00001d042676	0.608407		Zm00001d048848	Zm00001d021177	0.659911
Zm00001d043539	Zm00001d042695	0.613486		Zm00001d048851	Zm00001d021177	0.717016
Zm00001d040666	Zm00001d042695	0.621162		Zm00001d053559	Zm00001d021187	0.638724
Zm00001d025757	Zm00001d042720	0.623595		Zm00001d012880	Zm00001d021187	0.70977
Zm00001d043539	Zm00001d042807	0.63823		Zm00001d041603	Zm00001d021195	0.764443
Zm00001d016358	Zm00001d042845	0.743844		Zm00001d029818	Zm00001d021195	0.691567
Zm00001d002358	Zm00001d042848	0.706518		Zm00001d037207	Zm00001d021221	0.663415
Zm00001d025757	Zm00001d042868	0.648937		Zm00001d020941	Zm00001d021221	0.809682
Zm00001d043539	Zm00001d042872	0.657784		Zm00001d014037	Zm00001d021227	0.603471
Zm00001d002351	Zm00001d042922	0.611267		Zm00001d049583	Zm00001d021283	0.629611
Zm00001d002358	Zm00001d042922	0.659722		Zm00001d029818	Zm00001d021284	0.632049
Zm00001d019944	Zm00001d043023	0.610129		Zm00001d020941	Zm00001d021288	0.645054
Zm00001d021629	Zm00001d043024	0.735763		Zm00001d011117	Zm00001d021288	0.682951
Zm00001d043538	Zm00001d043045	0.799497		Zm00001d007103	Zm00001d021313	0.610009
Zm00001d043539	Zm00001d043104	0.744635		Zm00001d011117	Zm00001d021313	0.695593
Zm00001d002358	Zm00001d043164	0.625619		Zm00001d049731	Zm00001d021313	0.690856
Zm00001d002357	Zm00001d043166	0.64481		Zm00001d053620	Zm00001d021359	0.640845
Zm00001d002351	Zm00001d043168	0.809508		Zm00001d010171	Zm00001d021370	0.786553
Zm00001d052378	Zm00001d043170	0.622077		Zm00001d006875	Zm00001d021370	0.847493
Zm00001d001978	Zm00001d043174	0.623278		Zm00001d037438	Zm00001d021376	0.633894
Zm00001d043921	Zm00001d043263	0.649073		Zm00001d028217	Zm00001d021386	0.643371
Zm00001d043538	Zm00001d043302	0.608253		Zm00001d007058	Zm00001d021390	0.634469
Zm00001d019490	Zm00001d043317	0.684204		Zm00001d034422	Zm00001d021390	0.666283
Zm00001d010529	Zm00001d043370	0.606563		Zm00001d029772	Zm00001d021426	0.600651
Zm00001d015519	Zm00001d043374	0.665118		Zm00001d010171	Zm00001d021453	0.60998
Zm00001d047676	Zm00001d043374	0.666206		Zm00001d006875	Zm00001d021453	0.636679
Zm00001d002358	Zm00001d043380	0.809231		Zm00001d048852	Zm00001d021453	0.662407
Zm00001d043539	Zm00001d043407	0.760671		Zm00001d045988	Zm00001d021453	0.621507
Zm00001d034872	Zm00001d043407	0.610642		Zm00001d021936	Zm00001d021457	0.641119
Zm00001d040667	Zm00001d043407	0.652239		Zm00001d050293	Zm00001d021482	0.680848
Zm00001d010529	Zm00001d043407	0.62821		Zm00001d012880	Zm00001d021482	0.612653
Zm00001d002357	Zm00001d043413	0.622916		Zm00001d053545	Zm00001d021518	0.620502
Zm00001d040666	Zm00001d043418	0.60067		Zm00001d028566	Zm00001d021518	0.616614
Zm00001d043539	Zm00001d043439	0.64301		Zm00001d041601	Zm00001d021518	0.633158
Zm00001d034872	Zm00001d043439	0.649065		Zm00001d025734	Zm00001d021518	0.688619
Zm00001d043539	Zm00001d043452	0.651324		Zm00001d053620	Zm00001d021535	0.632618
Zm00001d040666	Zm00001d043452	0.724304		Zm00001d011517	Zm00001d021546	0.629754
Zm00001d037214	Zm00001d043452	0.605465		Zm00001d020213	Zm00001d021546	0.678666
Zm00001d040666	Zm00001d043539	0.611782		Zm00001d050293	Zm00001d021546	0.669008
Zm00001d034872	Zm00001d043539	0.719331		Zm00001d028566	Zm00001d021552	0.609677
Zm00001d002358	Zm00001d043558	0.684675		Zm00001d021785	Zm00001d021565	0.71897
Zm00001d043539	Zm00001d043705	0.657383		Zm00001d049731	Zm00001d021565	0.723435
Zm00001d034872	Zm00001d043705	0.645561		Zm00001d046533	Zm00001d021565	0.650278
Zm00001d012665	Zm00001d043727	0.631443		Zm00001d012880	Zm00001d021567	0.60362
Zm00001d025757	Zm00001d043727	0.630835		Zm00001d049731	Zm00001d021572	0.717785
Zm00001d043800	Zm00001d043766	0.716683		Zm00001d011117	Zm00001d021576	0.6724
Zm00001d012665	Zm00001d043780	0.605489		Zm00001d042267	Zm00001d021583	0.603194
Zm00001d043539	Zm00001d043780	0.676331		Zm00001d029772	Zm00001d021591	0.603626
Zm00001d040666	Zm00001d043780	0.712518		Zm00001d020213	Zm00001d021591	0.60169
Zm00001d042813	Zm00001d043780	0.613505		Zm00001d050293	Zm00001d021591	0.663538
Zm00001d025757	Zm00001d043780	0.728233		Zm00001d040599	Zm00001d021595	0.655485
Zm00001d037214	Zm00001d043780	0.632895		Zm00001d024327	Zm00001d021595	0.759383
Zm00001d002351	Zm00001d043787	0.787807		Zm00001d040599	Zm00001d021607	0.615376
Zm00001d041883	Zm00001d043843	0.66651		Zm00001d053620	Zm00001d021636	0.638135
Zm00001d043539	Zm00001d043854	0.667751		Zm00001d025210	Zm00001d021648	0.601481
Zm00001d040666	Zm00001d043854	0.62159		Zm00001d013798	Zm00001d021648	0.636075
Zm00001d025757	Zm00001d043878	0.746111		Zm00001d053620	Zm00001d021664	0.715923
Zm00001d051157	Zm00001d043911	0.736124		Zm00001d040599	Zm00001d021664	0.611571
Zm00001d002351	Zm00001d043965	0.696904		Zm00001d001953	Zm00001d021664	0.632252
Zm00001d043538	Zm00001d043972	0.660141		Zm00001d025210	Zm00001d021667	0.666358
Zm00001d012665	Zm00001d043981	0.652325		Zm00001d053620	Zm00001d021667	0.755893
Zm00001d043539	Zm00001d043981	0.656925		Zm00001d007058	Zm00001d021667	0.622268
Zm00001d040666	Zm00001d043981	0.629885		Zm00001d041603	Zm00001d021667	0.670102
Zm00001d015344	Zm00001d044035	0.60242		Zm00001d049583	Zm00001d021719	0.635821
Zm00001d010529	Zm00001d044035	0.609212		Zm00001d020941	Zm00001d021748	0.617137
Zm00001d002351	Zm00001d044050	0.646455		Zm00001d011117	Zm00001d021748	0.724421
Zm00001d019944	Zm00001d044102	0.695104		Zm00001d021785	Zm00001d021752	0.750593
Zm00001d034872	Zm00001d044102	0.636815		Zm00001d036483	Zm00001d021752	0.60391
Zm00001d010529	Zm00001d044102	0.740296		Zm00001d046533	Zm00001d021752	0.640272
Zm00001d043539	Zm00001d044116	0.655382		Zm00001d041603	Zm00001d021785	0.614033
Zm00001d012665	Zm00001d044127	0.623213		Zm00001d024518	Zm00001d021810	0.648586
Zm00001d043539	Zm00001d044127	0.711745		Zm00001d053559	Zm00001d021842	0.630832
Zm00001d040666	Zm00001d044127	0.65022		Zm00001d020225	Zm00001d021845	0.655186
Zm00001d025757	Zm00001d044127	0.688257		Zm00001d021936	Zm00001d021851	0.734281
Zm00001d010529	Zm00001d044127	0.638001		Zm00001d049731	Zm00001d021851	0.769888
Zm00001d002357	Zm00001d044132	0.645687		Zm00001d048852	Zm00001d021906	0.749369
Zm00001d051157	Zm00001d044195	0.606956		Zm00001d045988	Zm00001d021906	0.803162
Zm00001d010529	Zm00001d044278	0.603746		Zm00001d049731	Zm00001d021936	0.602577
Zm00001d043539	Zm00001d044285	0.6518		Zm00001d053545	Zm00001d021955	0.717999
Zm00001d040667	Zm00001d044297	0.692022		Zm00001d007058	Zm00001d021955	0.614868
Zm00001d021629	Zm00001d044355	0.722301		Zm00001d020213	Zm00001d021972	0.629743
Zm00001d034872	Zm00001d044388	0.701744		Zm00001d036484	Zm00001d022026	0.615153
Zm00001d040667	Zm00001d044388	0.615856		Zm00001d021344	Zm00001d022036	0.679683
Zm00001d040666	Zm00001d044429	0.635993		Zm00001d011117	Zm00001d022036	0.640918
Zm00001d043539	Zm00001d044475	0.633584		Zm00001d053559	Zm00001d022046	0.653808
Zm00001d034872	Zm00001d044475	0.668602		Zm00001d053620	Zm00001d022046	0.668868
Zm00001d040667	Zm00001d044475	0.634574		Zm00001d019565	Zm00001d022069	0.609018
Zm00001d052378	Zm00001d044533	0.62962		Zm00001d045505	Zm00001d022097	0.694341
Zm00001d010529	Zm00001d044533	0.628813		Zm00001d049731	Zm00001d022125	0.620006
Zm00001d019944	Zm00001d044566	0.614738		Zm00001d014771	Zm00001d022161	0.613413
Zm00001d010529	Zm00001d044573	0.703112		Zm00001d050293	Zm00001d022169	0.636373
Zm00001d043538	Zm00001d044607	0.830812		Zm00001d020941	Zm00001d022182	0.774035
Zm00001d012665	Zm00001d044648	0.689939		Zm00001d011517	Zm00001d022190	0.603448
Zm00001d025757	Zm00001d044648	0.739597		Zm00001d021936	Zm00001d022198	0.615744
Zm00001d037214	Zm00001d044648	0.621255		Zm00001d049731	Zm00001d022198	0.68514
Zm00001d040667	Zm00001d044653	0.671831		Zm00001d014037	Zm00001d022209	0.60388
Zm00001d040667	Zm00001d044674	0.64493		Zm00001d024327	Zm00001d022209	0.607264
Zm00001d002351	Zm00001d044686	0.606062		Zm00001d010171	Zm00001d022237	0.765422
Zm00001d043538	Zm00001d044686	0.779816		Zm00001d006875	Zm00001d022237	0.651636
Zm00001d043857	Zm00001d044694	0.613371		Zm00001d024327	Zm00001d022244	0.68054
Zm00001d052378	Zm00001d044747	0.623004		Zm00001d020941	Zm00001d022276	0.608309
Zm00001d006565	Zm00001d044812	0.657824		Zm00001d011117	Zm00001d022276	0.651601
Zm00001d010529	Zm00001d045027	0.646469		Zm00001d021785	Zm00001d022332	0.648935
Zm00001d010529	Zm00001d045046	0.799958		Zm00001d045505	Zm00001d022332	0.602486
Zm00001d019944	Zm00001d045159	0.670948		Zm00001d053559	Zm00001d022338	0.7059
Zm00001d043539	Zm00001d045179	0.612062		Zm00001d049583	Zm00001d022353	0.6335
Zm00001d051157	Zm00001d045182	0.67056		Zm00001d036484	Zm00001d022353	0.635318
Zm00001d051157	Zm00001d045199	0.607443		Zm00001d012890	Zm00001d022381	0.613919
Zm00001d002358	Zm00001d045303	0.628325		Zm00001d053620	Zm00001d022443	0.672691
Zm00001d034872	Zm00001d045314	0.681187		Zm00001d007058	Zm00001d022443	0.667423
Zm00001d043538	Zm00001d045321	0.891007		Zm00001d050293	Zm00001d022465	0.670629
Zm00001d015344	Zm00001d045323	0.601248		Zm00001d012880	Zm00001d022465	0.627372
Zm00001d002351	Zm00001d045432	0.617152		Zm00001d045505	Zm00001d022465	0.628411
Zm00001d043539	Zm00001d045451	0.612704		Zm00001d050293	Zm00001d022494	0.666288
Zm00001d034872	Zm00001d045451	0.687573		Zm00001d045314	Zm00001d022494	0.606876
Zm00001d019944	Zm00001d045481	0.639078		Zm00001d012880	Zm00001d022494	0.732263
Zm00001d043539	Zm00001d045481	0.669816		Zm00001d025210	Zm00001d022498	0.639071
Zm00001d040666	Zm00001d045481	0.630145		Zm00001d041603	Zm00001d022498	0.788175
Zm00001d034872	Zm00001d045481	0.719423		Zm00001d013412	Zm00001d022498	0.602274
Zm00001d043800	Zm00001d045487	0.642199		Zm00001d037438	Zm00001d022518	0.646732
Zm00001d043539	Zm00001d045505	0.600582		Zm00001d041604	Zm00001d022518	0.684546
Zm00001d034872	Zm00001d045505	0.638261		Zm00001d019565	Zm00001d022542	0.660099
Zm00001d040667	Zm00001d045505	0.656871		Zm00001d020225	Zm00001d022560	0.716544
Zm00001d025757	Zm00001d045528	0.863556		Zm00001d049583	Zm00001d022560	0.657072
Zm00001d037214	Zm00001d045528	0.624935		Zm00001d012892	Zm00001d022560	0.662956
Zm00001d019490	Zm00001d045563	0.619636		Zm00001d019565	Zm00001d022564	0.657303
Zm00001d012662	Zm00001d045590	0.622077		Zm00001d053620	Zm00001d022565	0.633649
Zm00001d006565	Zm00001d045596	0.605547		Zm00001d020225	Zm00001d022590	0.733461
Zm00001d012665	Zm00001d045607	0.658616		Zm00001d049583	Zm00001d022590	0.626903
Zm00001d010529	Zm00001d045607	0.663828		Zm00001d012892	Zm00001d022590	0.603878
Zm00001d043539	Zm00001d045611	0.626731		Zm00001d020941	Zm00001d022598	0.63132
Zm00001d034872	Zm00001d045611	0.647584		Zm00001d001951	Zm00001d022614	0.662811
Zm00001d010529	Zm00001d045760	0.602922		Zm00001d008345	Zm00001d022616	0.612566
Zm00001d043538	Zm00001d045792	0.813154		Zm00001d049510	Zm00001d022616	0.648273
Zm00001d043539	Zm00001d045837	0.664874		Zm00001d019565	Zm00001d022629	0.784316
Zm00001d034872	Zm00001d045837	0.685441		Zm00001d012640	Zm00001d022629	0.635091
Zm00001d040667	Zm00001d045837	0.613008		Zm00001d039489	Zm00001d022629	0.691848
Zm00001d043538	Zm00001d045861	0.769166		Zm00001d049731	Zm00001d023210	0.690599
Zm00001d012665	Zm00001d045911	0.704656		Zm00001d019565	Zm00001d023222	0.658376
Zm00001d043539	Zm00001d045911	0.794668		Zm00001d007108	Zm00001d023222	0.609319
Zm00001d034872	Zm00001d045911	0.61375		Zm00001d012640	Zm00001d023222	0.729103
Zm00001d010529	Zm00001d045911	0.635589		Zm00001d039489	Zm00001d023222	0.710639
Zm00001d043539	Zm00001d045944	0.616449		Zm00001d014771	Zm00001d023222	0.644221
Zm00001d034872	Zm00001d045944	0.61651		Zm00001d045505	Zm00001d023222	0.686693
Zm00001d010529	Zm00001d046194	0.700263		Zm00001d020941	Zm00001d023263	0.606469
Zm00001d010529	Zm00001d046221	0.712538		Zm00001d011117	Zm00001d023263	0.608317
Zm00001d034872	Zm00001d046438	0.635624		Zm00001d019565	Zm00001d023272	0.684686
Zm00001d043539	Zm00001d046509	0.655159		Zm00001d012640	Zm00001d023272	0.696576
Zm00001d043539	Zm00001d046534	0.604511		Zm00001d039489	Zm00001d023272	0.604739
Zm00001d043539	Zm00001d046535	0.606893		Zm00001d012060	Zm00001d023272	0.602742
Zm00001d034872	Zm00001d046581	0.677271		Zm00001d020941	Zm00001d023282	0.679827
Zm00001d043539	Zm00001d046591	0.62109		Zm00001d011117	Zm00001d023282	0.853934
Zm00001d034872	Zm00001d046591	0.606722		Zm00001d021936	Zm00001d023283	0.675243
Zm00001d010529	Zm00001d046591	0.697867		Zm00001d049731	Zm00001d023283	0.819593
Zm00001d051157	Zm00001d046591	0.642999		Zm00001d020941	Zm00001d023311	0.689726
Zm00001d002351	Zm00001d046626	0.717115		Zm00001d048850	Zm00001d023343	0.788723
Zm00001d002358	Zm00001d046664	0.688526		Zm00001d048848	Zm00001d023343	0.835207
Zm00001d043539	Zm00001d046676	0.741337		Zm00001d048851	Zm00001d023343	0.79488
Zm00001d034872	Zm00001d046676	0.603836		Zm00001d028217	Zm00001d023344	0.68411
Zm00001d040667	Zm00001d046676	0.614389		Zm00001d013412	Zm00001d023372	0.717815
Zm00001d012665	Zm00001d046711	0.621891		Zm00001d019565	Zm00001d023374	0.696593
Zm00001d043921	Zm00001d046748	0.694681		Zm00001d012640	Zm00001d023374	0.644921
Zm00001d043538	Zm00001d046765	0.849924		Zm00001d050293	Zm00001d023374	0.713369
Zm00001d012661	Zm00001d046792	0.674793		Zm00001d036484	Zm00001d023374	0.666702
Zm00001d043921	Zm00001d046913	0.603193		Zm00001d012880	Zm00001d023374	0.605086
Zm00001d043538	Zm00001d046925	0.772164		Zm00001d012060	Zm00001d023374	0.618501
Zm00001d034872	Zm00001d047092	0.614712		Zm00001d045505	Zm00001d023374	0.664014
Zm00001d037214	Zm00001d047103	0.646981		Zm00001d008345	Zm00001d023378	0.714543
Zm00001d002351	Zm00001d047114	0.61742		Zm00001d012878	Zm00001d023378	0.637991
Zm00001d043921	Zm00001d047386	0.648302		Zm00001d034422	Zm00001d023378	0.669173
Zm00001d021629	Zm00001d047386	0.675684		Zm00001d049731	Zm00001d023384	0.713829
Zm00001d010529	Zm00001d047404	0.626673		Zm00001d020941	Zm00001d023426	0.621352
Zm00001d019490	Zm00001d047412	0.641828		Zm00001d015362	Zm00001d023427	0.623
Zm00001d012665	Zm00001d047443	0.658713		Zm00001d008345	Zm00001d023427	0.74396
Zm00001d025757	Zm00001d047443	0.662269		Zm00001d049510	Zm00001d023427	0.626031
Zm00001d037214	Zm00001d047443	0.662611		Zm00001d034422	Zm00001d023427	0.676167
Zm00001d019944	Zm00001d047494	0.603027		Zm00001d020941	Zm00001d023431	0.703336
Zm00001d019490	Zm00001d047494	0.680272		Zm00001d020225	Zm00001d023520	0.653645
Zm00001d019944	Zm00001d047500	0.691341		Zm00001d012892	Zm00001d023520	0.604665
Zm00001d025757	Zm00001d047518	0.620673		Zm00001d028217	Zm00001d023559	0.722441
Zm00001d037214	Zm00001d047518	0.624065		Zm00001d025210	Zm00001d023577	0.659818
Zm00001d021629	Zm00001d047533	0.732112		Zm00001d053620	Zm00001d023577	0.649189
Zm00001d040667	Zm00001d047540	0.620891		Zm00001d041603	Zm00001d023577	0.661572
Zm00001d025757	Zm00001d047661	0.64328		Zm00001d053545	Zm00001d023587	0.687853
Zm00001d010529	Zm00001d047661	0.660588		Zm00001d053620	Zm00001d023587	0.695165
Zm00001d043539	Zm00001d047663	0.614914		Zm00001d028566	Zm00001d023587	0.612114
Zm00001d010529	Zm00001d047663	0.699998		Zm00001d039489	Zm00001d023634	0.605063
Zm00001d019944	Zm00001d047707	0.725052		Zm00001d020840	Zm00001d023634	0.644558
Zm00001d043538	Zm00001d047710	0.635098		Zm00001d026591	Zm00001d023651	0.620797
Zm00001d019944	Zm00001d047749	0.705827		Zm00001d036483	Zm00001d023657	0.620818
Zm00001d010529	Zm00001d047749	0.653714		Zm00001d013412	Zm00001d023657	0.673855
Zm00001d037214	Zm00001d047757	0.620548		Zm00001d032399	Zm00001d023659	0.638426
Zm00001d052378	Zm00001d047761	0.73127		Zm00001d019565	Zm00001d023664	0.633979
Zm00001d019944	Zm00001d047770	0.647717		Zm00001d012640	Zm00001d023664	0.664891
Zm00001d019490	Zm00001d047770	0.643921		Zm00001d040599	Zm00001d023664	0.606313
Zm00001d002351	Zm00001d047779	0.665631		Zm00001d045505	Zm00001d023664	0.649085
Zm00001d047676	Zm00001d047840	0.619081		Zm00001d014912	Zm00001d023706	0.626238
Zm00001d019944	Zm00001d047894	0.611035		Zm00001d020225	Zm00001d023724	0.791469
Zm00001d034872	Zm00001d047894	0.607398		Zm00001d001951	Zm00001d023729	0.601027
Zm00001d019490	Zm00001d047894	0.609399		Zm00001d012640	Zm00001d023734	0.621811
Zm00001d037214	Zm00001d047912	0.653152		Zm00001d053559	Zm00001d023784	0.667355
Zm00001d015344	Zm00001d047913	0.610807		Zm00001d036484	Zm00001d023784	0.66946
Zm00001d019490	Zm00001d047940	0.631437		Zm00001d012880	Zm00001d023784	0.646637
Zm00001d040666	Zm00001d047951	0.644116		Zm00001d007058	Zm00001d023792	0.602234
Zm00001d025757	Zm00001d047964	0.617068		Zm00001d034422	Zm00001d023824	0.632698
Zm00001d015519	Zm00001d048041	0.686876		Zm00001d012640	Zm00001d023853	0.663046
Zm00001d043539	Zm00001d048075	0.633329		Zm00001d050293	Zm00001d023853	0.616865
Zm00001d043538	Zm00001d048082	0.922384		Zm00001d032704	Zm00001d023853	0.637172
Zm00001d043857	Zm00001d048089	0.668912		Zm00001d012880	Zm00001d023853	0.600825
Zm00001d019944	Zm00001d048132	0.662969		Zm00001d012060	Zm00001d023853	0.646432
Zm00001d034872	Zm00001d048132	0.667818		Zm00001d045505	Zm00001d023853	0.638748
Zm00001d019490	Zm00001d048132	0.714637		Zm00001d011517	Zm00001d023885	0.617415
Zm00001d002358	Zm00001d048138	0.765975		Zm00001d021785	Zm00001d023896	0.742228
Zm00001d043538	Zm00001d048176	0.828572		Zm00001d037438	Zm00001d023908	0.600988
Zm00001d043921	Zm00001d048193	0.616752		Zm00001d021785	Zm00001d023922	0.659042
Zm00001d034872	Zm00001d048234	0.623997		Zm00001d046533	Zm00001d023922	0.619661
Zm00001d002353	Zm00001d048238	0.632049		Zm00001d011117	Zm00001d023957	0.684978
Zm00001d043539	Zm00001d048258	0.663598		Zm00001d028217	Zm00001d023994	0.82524
Zm00001d034872	Zm00001d048258	0.651346		Zm00001d042152	Zm00001d024109	0.629464
Zm00001d010529	Zm00001d048270	0.693175		Zm00001d028217	Zm00001d024120	0.634966
Zm00001d043538	Zm00001d048311	0.693223		Zm00001d020939	Zm00001d024205	0.60706
Zm00001d043921	Zm00001d048317	0.638646		Zm00001d020225	Zm00001d024270	0.644646
Zm00001d051157	Zm00001d048334	0.644072		Zm00001d053559	Zm00001d024270	0.63788
Zm00001d043538	Zm00001d048348	0.728207		Zm00001d036484	Zm00001d024270	0.642918
Zm00001d019944	Zm00001d048359	0.662669		Zm00001d025734	Zm00001d024270	0.660726
Zm00001d034872	Zm00001d048359	0.678469		Zm00001d019565	Zm00001d024294	0.672099
Zm00001d019490	Zm00001d048359	0.618052		Zm00001d053559	Zm00001d024294	0.603813
Zm00001d040667	Zm00001d048359	0.619006		Zm00001d012640	Zm00001d024294	0.714762
Zm00001d043539	Zm00001d048393	0.603291		Zm00001d050293	Zm00001d024294	0.658314
Zm00001d034872	Zm00001d048393	0.63617		Zm00001d036484	Zm00001d024294	0.635749
Zm00001d010529	Zm00001d048393	0.63549		Zm00001d026591	Zm00001d024301	0.702017
Zm00001d043538	Zm00001d048419	0.935247		Zm00001d048850	Zm00001d024302	0.986886
Zm00001d034872	Zm00001d048461	0.616374		Zm00001d048848	Zm00001d024302	0.921635
Zm00001d006565	Zm00001d048461	0.606878		Zm00001d048851	Zm00001d024302	0.982968
Zm00001d019490	Zm00001d048467	0.624549		Zm00001d049731	Zm00001d024317	0.673035
Zm00001d051157	Zm00001d048483	0.609595		Zm00001d020225	Zm00001d024318	0.605845
Zm00001d051157	Zm00001d048535	0.722716		Zm00001d053545	Zm00001d024318	0.602258
Zm00001d010529	Zm00001d048575	0.665476		Zm00001d053620	Zm00001d024318	0.662292
Zm00001d043538	Zm00001d048621	0.619227		Zm00001d041603	Zm00001d024327	0.62634
Zm00001d019944	Zm00001d048628	0.621442		Zm00001d024327	Zm00001d024342	0.60584
Zm00001d043538	Zm00001d048630	0.789069		Zm00001d026591	Zm00001d024386	0.794893
Zm00001d043538	Zm00001d048648	0.936415		Zm00001d009424	Zm00001d024403	0.635416
Zm00001d002351	Zm00001d048649	0.608657		Zm00001d053559	Zm00001d024421	0.608485
Zm00001d010529	Zm00001d048663	0.622335		Zm00001d012878	Zm00001d024425	0.609905
Zm00001d047676	Zm00001d048722	0.669559		Zm00001d049583	Zm00001d024450	0.653013
Zm00001d012661	Zm00001d048732	0.634297		Zm00001d025734	Zm00001d024450	0.644542
Zm00001d044179	Zm00001d048805	0.696259		Zm00001d012890	Zm00001d024492	0.656201
Zm00001d002351	Zm00001d048811	0.79962		Zm00001d032704	Zm00001d024534	0.601218
Zm00001d002351	Zm00001d048846	0.792566		Zm00001d036484	Zm00001d024534	0.620741
Zm00001d012661	Zm00001d048899	0.602701		Zm00001d012880	Zm00001d024534	0.60229
Zm00001d043538	Zm00001d048920	0.893557		Zm00001d045505	Zm00001d024534	0.733467
Zm00001d043800	Zm00001d048920	0.710314		Zm00001d043093	Zm00001d024583	0.713092
Zm00001d043539	Zm00001d049016	0.600402		Zm00001d021344	Zm00001d024597	0.615883
Zm00001d051157	Zm00001d049094	0.631208		Zm00001d036484	Zm00001d024602	0.627398
Zm00001d040665	Zm00001d049181	0.619791		Zm00001d010171	Zm00001d024610	0.710855
Zm00001d034872	Zm00001d049181	0.612599		Zm00001d010171	Zm00001d024659	0.880866
Zm00001d043539	Zm00001d049193	0.753973		Zm00001d006875	Zm00001d024659	0.841913
Zm00001d040666	Zm00001d049193	0.64143		Zm00001d020941	Zm00001d024691	0.697552
Zm00001d010529	Zm00001d049193	0.67275		Zm00001d011117	Zm00001d024698	0.727206
Zm00001d037214	Zm00001d049234	0.611592		Zm00001d012890	Zm00001d024715	0.622199
Zm00001d002358	Zm00001d049259	0.602116		Zm00001d053620	Zm00001d024723	0.705273
Zm00001d025757	Zm00001d049295	0.751184		Zm00001d025210	Zm00001d024807	0.785426
Zm00001d043539	Zm00001d049383	0.748156		Zm00001d053559	Zm00001d024807	0.656327
Zm00001d043539	Zm00001d049391	0.614791		Zm00001d053620	Zm00001d024807	0.675902
Zm00001d025757	Zm00001d049391	0.671901		Zm00001d014037	Zm00001d024807	0.656837
Zm00001d052378	Zm00001d049409	0.68687		Zm00001d009424	Zm00001d024807	0.607692
Zm00001d010529	Zm00001d049442	0.71011		Zm00001d011117	Zm00001d024823	0.605165
Zm00001d006565	Zm00001d049449	0.624205		Zm00001d029772	Zm00001d024833	0.625637
Zm00001d043921	Zm00001d049464	0.721262		Zm00001d050293	Zm00001d024833	0.67338
Zm00001d012665	Zm00001d049522	0.69062		Zm00001d036484	Zm00001d024833	0.653291
Zm00001d043921	Zm00001d049525	0.626132		Zm00001d012880	Zm00001d024833	0.617365
Zm00001d043800	Zm00001d049573	0.640941		Zm00001d045505	Zm00001d024833	0.605307
Zm00001d040666	Zm00001d049605	0.639412		Zm00001d010171	Zm00001d024835	0.852438
Zm00001d012665	Zm00001d049627	0.68719		Zm00001d006875	Zm00001d024835	0.725684
Zm00001d043539	Zm00001d049627	0.667706		Zm00001d020941	Zm00001d024858	0.671952
Zm00001d040666	Zm00001d049627	0.624339		Zm00001d024327	Zm00001d024876	0.648672
Zm00001d010529	Zm00001d049630	0.633587		Zm00001d045505	Zm00001d024876	0.73188
Zm00001d015344	Zm00001d049640	0.600157		Zm00001d053545	Zm00001d024878	0.627048
Zm00001d010529	Zm00001d049640	0.630309		Zm00001d053620	Zm00001d024878	0.619942
Zm00001d010529	Zm00001d049668	0.601669		Zm00001d025734	Zm00001d024878	0.645007
Zm00001d034872	Zm00001d049807	0.622802		Zm00001d048850	Zm00001d024885	0.602016
Zm00001d043921	Zm00001d049813	0.615177		Zm00001d048851	Zm00001d024885	0.610545
Zm00001d043538	Zm00001d049844	0.926309		Zm00001d042267	Zm00001d024933	0.638733
Zm00001d043539	Zm00001d049871	0.770969		Zm00001d015362	Zm00001d024935	0.685993
Zm00001d040666	Zm00001d049871	0.610971		Zm00001d008345	Zm00001d024935	0.773602
Zm00001d034872	Zm00001d049871	0.606935		Zm00001d049510	Zm00001d024935	0.648483
Zm00001d043539	Zm00001d049881	0.703648		Zm00001d012878	Zm00001d024935	0.602586
Zm00001d044179	Zm00001d049881	0.628553		Zm00001d034422	Zm00001d024935	0.688485
Zm00001d016358	Zm00001d049913	0.614316		Zm00001d025734	Zm00001d024939	0.623255
Zm00001d025757	Zm00001d049930	0.651291		Zm00001d028217	Zm00001d024996	0.822142
Zm00001d025757	Zm00001d049945	0.77245		Zm00001d020225	Zm00001d025015	0.637271
Zm00001d025757	Zm00001d049954	0.603457		Zm00001d028217	Zm00001d025059	0.680955
Zm00001d010529	Zm00001d049954	0.696801		Zm00001d025210	Zm00001d025060	0.60805
Zm00001d040667	Zm00001d049958	0.830789		Zm00001d053620	Zm00001d025060	0.793665
Zm00001d043857	Zm00001d049959	0.604762		Zm00001d053559	Zm00001d025075	0.614617
Zm00001d043921	Zm00001d050011	0.610301		Zm00001d020941	Zm00001d025130	0.702384
Zm00001d021629	Zm00001d050011	0.676439		Zm00001d045314	Zm00001d025171	0.671403
Zm00001d025757	Zm00001d050123	0.782208		Zm00001d012880	Zm00001d025171	0.647123
Zm00001d037214	Zm00001d050174	0.610607		Zm00001d011117	Zm00001d025180	0.608521
Zm00001d034872	Zm00001d050184	0.707722		Zm00001d012640	Zm00001d025210	0.607424
Zm00001d006565	Zm00001d050184	0.601283		Zm00001d014037	Zm00001d025210	0.620988
Zm00001d006565	Zm00001d050218	0.633423		Zm00001d041603	Zm00001d025210	0.605704
Zm00001d043538	Zm00001d050220	0.717928		Zm00001d025210	Zm00001d025236	0.61172
Zm00001d021629	Zm00001d050259	0.615973		Zm00001d019565	Zm00001d025274	0.67455
Zm00001d034872	Zm00001d050293	0.628834		Zm00001d012640	Zm00001d025274	0.699407
Zm00001d019490	Zm00001d050293	0.660883		Zm00001d050293	Zm00001d025274	0.619923
Zm00001d042813	Zm00001d050300	0.626031		Zm00001d036484	Zm00001d025274	0.600616
Zm00001d043539	Zm00001d050333	0.637919		Zm00001d012060	Zm00001d025274	0.608103
Zm00001d049152	Zm00001d050383	0.633918		Zm00001d045505	Zm00001d025274	0.70321
Zm00001d043539	Zm00001d050437	0.646342		Zm00001d042267	Zm00001d025339	0.665735
Zm00001d037214	Zm00001d050484	0.640277		Zm00001d019299	Zm00001d025398	0.689128
Zm00001d019490	Zm00001d050550	0.620244		Zm00001d015362	Zm00001d025413	0.622575
Zm00001d034872	Zm00001d050609	0.600344		Zm00001d008345	Zm00001d025413	0.653316
Zm00001d025757	Zm00001d050610	0.672597		Zm00001d049510	Zm00001d025413	0.622839
Zm00001d010529	Zm00001d050610	0.616743		Zm00001d053545	Zm00001d025437	0.742111
Zm00001d043539	Zm00001d050615	0.62951		Zm00001d053620	Zm00001d025437	0.636744
Zm00001d040666	Zm00001d050615	0.607926		Zm00001d028566	Zm00001d025437	0.641659
Zm00001d040667	Zm00001d050716	0.643592		Zm00001d049731	Zm00001d025541	0.608549
Zm00001d019944	Zm00001d050723	0.650057		Zm00001d010171	Zm00001d025571	0.600631
Zm00001d019490	Zm00001d050723	0.663869		Zm00001d050293	Zm00001d025612	0.719668
Zm00001d012665	Zm00001d050755	0.719013		Zm00001d045314	Zm00001d025612	0.712508
Zm00001d040666	Zm00001d050755	0.640412		Zm00001d012880	Zm00001d025612	0.673497
Zm00001d012665	Zm00001d050838	0.647043		Zm00001d008345	Zm00001d025616	0.646506
Zm00001d010529	Zm00001d050838	0.689044		Zm00001d034422	Zm00001d025616	0.744746
Zm00001d043539	Zm00001d050853	0.631576		Zm00001d019565	Zm00001d025639	0.614362
Zm00001d043921	Zm00001d050969	0.612561		Zm00001d012640	Zm00001d025639	0.707948
Zm00001d002351	Zm00001d050981	0.684923		Zm00001d039489	Zm00001d025639	0.618778
Zm00001d010529	Zm00001d050993	0.618848		Zm00001d045505	Zm00001d025639	0.61588
Zm00001d043539	Zm00001d051056	0.603177		Zm00001d025210	Zm00001d025653	0.668279
Zm00001d040666	Zm00001d051056	0.626123		Zm00001d053620	Zm00001d025653	0.665891
Zm00001d012665	Zm00001d051161	0.658775		Zm00001d007058	Zm00001d025653	0.681717
Zm00001d043539	Zm00001d051161	0.61828		Zm00001d019565	Zm00001d025660	0.610085
Zm00001d025757	Zm00001d051161	0.705177		Zm00001d053559	Zm00001d025660	0.686394
Zm00001d010529	Zm00001d051161	0.616298		Zm00001d012640	Zm00001d025660	0.610598
Zm00001d025757	Zm00001d051225	0.650415		Zm00001d050293	Zm00001d025660	0.684395
Zm00001d010529	Zm00001d051225	0.620069		Zm00001d036484	Zm00001d025660	0.77239
Zm00001d012661	Zm00001d051234	0.634257		Zm00001d012880	Zm00001d025660	0.641846
Zm00001d019944	Zm00001d051245	0.604667		Zm00001d045505	Zm00001d025660	0.713746
Zm00001d002358	Zm00001d051362	0.767879		Zm00001d053545	Zm00001d025734	0.619067
Zm00001d019944	Zm00001d051392	0.616028		Zm00001d053620	Zm00001d025757	0.706969
Zm00001d010529	Zm00001d051392	0.80983		Zm00001d007058	Zm00001d025757	0.692764
Zm00001d019944	Zm00001d051441	0.600689		Zm00001d053559	Zm00001d025774	0.635281
Zm00001d034872	Zm00001d051441	0.616769		Zm00001d036484	Zm00001d025774	0.647521
Zm00001d019490	Zm00001d051513	0.631795		Zm00001d045505	Zm00001d025822	0.605413
[truncated: 2,377 more rows]
