# Supplementary material for: Identification of Ear Morphology Genes in Maize (Zea mays L.) Using Selective Sweeps and Association Mapping
Source: Front Genet. 2020 Jul 20;11:747. doi: 10.3389/fgene.2020.00747 (PMC7384441; doi:10.3389/fgene.2020.00747)
Supplement: TABLE S5 — GO enrichment analysis of interactive genes of selected genes. [file Table_5.XLSX]

## Sheet: Sheet1
Table S5. GO enrichment analysis of interactive genes of selected genes
The interactive genes with selected genes in Shaan A group
GO accession	Term type	Term	GeneRatio	BgRatio	pvalue	p.adjust	qvalue	Entries
GO:0090421	BP	embryonic meristem initiation	168/3120	397/43164	3.13148e-85	7.47484e-82	6.46403e-82	Zm00001d042523_P042/Zm00001d042523_P041/Zm00001d042523_P040/Zm00001d042523_P039/Zm00001d042523_P038/Zm00001d042523_P037/Zm00001d042523_P036/Zm00001d042523_P035/Zm00001d042523_P034/Zm00001d042523_P033/Zm00001d042523_P032/Zm00001d042523_P031/Zm00001d042523_P030/Zm00001d042523_P029/Zm00001d042523_P028/Zm00001d042523_P027/Zm00001d042523_P026/Zm00001d042523_P025/Zm00001d042523_P024/Zm00001d042523_P023…
GO:0048508	BP	embryonic meristem development	168/3120	453/43164	1.02935e-74	1.22852e-71	1.06239e-71	Zm00001d042523_P042/Zm00001d042523_P041/Zm00001d042523_P040/Zm00001d042523_P039/Zm00001d042523_P038/Zm00001d042523_P037/Zm00001d042523_P036/Zm00001d042523_P035/Zm00001d042523_P034/Zm00001d042523_P033/Zm00001d042523_P032/Zm00001d042523_P031/Zm00001d042523_P030/Zm00001d042523_P029/Zm00001d042523_P028/Zm00001d042523_P027/Zm00001d042523_P026/Zm00001d042523_P025/Zm00001d042523_P024/Zm00001d042523_P023…
GO:0030497	BP	fatty acid elongation	126/3120	267/43164	5.0357e-71	4.00674e-68	3.46492e-68	Zm00001d004125_P185/Zm00001d004125_P183/Zm00001d004125_P182/Zm00001d004125_P181/Zm00001d004125_P179/Zm00001d004125_P178/Zm00001d004125_P177/Zm00001d004125_P174/Zm00001d004125_P172/Zm00001d004125_P171/Zm00001d004125_P170/Zm00001d004125_P168/Zm00001d004125_P167/Zm00001d004125_P165/Zm00001d004125_P164/Zm00001d004125_P163/Zm00001d004125_P162/Zm00001d004125_P159/Zm00001d004125_P158/Zm00001d004125_P157…
GO:0010014	BP	meristem initiation	168/3120	490/43164	8.80499e-69	5.25438e-66	4.54384e-66	Zm00001d042523_P042/Zm00001d042523_P041/Zm00001d042523_P040/Zm00001d042523_P039/Zm00001d042523_P038/Zm00001d042523_P037/Zm00001d042523_P036/Zm00001d042523_P035/Zm00001d042523_P034/Zm00001d042523_P033/Zm00001d042523_P032/Zm00001d042523_P031/Zm00001d042523_P030/Zm00001d042523_P029/Zm00001d042523_P028/Zm00001d042523_P027/Zm00001d042523_P026/Zm00001d042523_P025/Zm00001d042523_P024/Zm00001d042523_P023…
GO:0010072	BP	primary shoot apical meristem specification	126/3120	344/43164	1.64814e-55	7.86821e-53	6.80421e-53	Zm00001d004125_P185/Zm00001d004125_P183/Zm00001d004125_P182/Zm00001d004125_P181/Zm00001d004125_P179/Zm00001d004125_P178/Zm00001d004125_P177/Zm00001d004125_P174/Zm00001d004125_P172/Zm00001d004125_P171/Zm00001d004125_P170/Zm00001d004125_P168/Zm00001d004125_P167/Zm00001d004125_P165/Zm00001d004125_P164/Zm00001d004125_P163/Zm00001d004125_P162/Zm00001d004125_P159/Zm00001d004125_P158/Zm00001d004125_P157…
GO:0005991	BP	trehalose metabolic process	56/3120	108/43164	4.31095e-35	1.71504e-32	1.48312e-32	Zm00001d038728_P025/Zm00001d038728_P024/Zm00001d038728_P023/Zm00001d038728_P022/Zm00001d038728_P021/Zm00001d038728_P020/Zm00001d038728_P019/Zm00001d038728_P018/Zm00001d038728_P017/Zm00001d038728_P016/Zm00001d038728_P015/Zm00001d038728_P014/Zm00001d038728_P013/Zm00001d038728_P012/Zm00001d038728_P011/Zm00001d038728_P010/Zm00001d038728_P009/Zm00001d038728_P008/Zm00001d038728_P007/Zm00001d038728_P006…
GO:0045010	BP	actin nucleation	45/3120	77/43164	1.53858e-31	5.24655e-29	4.53707e-29	Zm00001d023262_P068/Zm00001d023262_P058/Zm00001d023262_P052/Zm00001d023262_P047/Zm00001d023262_P043/Zm00001d023262_P039/Zm00001d023262_P038/Zm00001d023262_P037/Zm00001d023262_P036/Zm00001d023262_P035/Zm00001d023262_P034/Zm00001d023262_P033/Zm00001d023262_P032/Zm00001d023262_P031/Zm00001d023262_P030/Zm00001d023262_P029/Zm00001d023262_P028/Zm00001d023262_P027/Zm00001d023262_P026/Zm00001d023262_P025…
GO:0008064	BP	regulation of actin polymerization or depolymerization	61/3120	152/43164	3.83196e-30	7.62242e-28	6.59165e-28	Zm00001d038456_P001/Zm00001d036961_P008/Zm00001d036961_P007/Zm00001d036961_P006/Zm00001d036961_P005/Zm00001d036961_P004/Zm00001d036961_P003/Zm00001d023262_P068/Zm00001d023262_P058/Zm00001d023262_P052/Zm00001d023262_P047/Zm00001d023262_P043/Zm00001d023262_P039/Zm00001d023262_P038/Zm00001d023262_P037/Zm00001d023262_P036/Zm00001d023262_P035/Zm00001d023262_P034/Zm00001d023262_P033/Zm00001d023262_P032…
GO:0030041	BP	actin filament polymerization	61/3120	152/43164	3.83196e-30	7.62242e-28	6.59165e-28	Zm00001d038456_P001/Zm00001d036961_P008/Zm00001d036961_P007/Zm00001d036961_P006/Zm00001d036961_P005/Zm00001d036961_P004/Zm00001d036961_P003/Zm00001d023262_P068/Zm00001d023262_P058/Zm00001d023262_P052/Zm00001d023262_P047/Zm00001d023262_P043/Zm00001d023262_P039/Zm00001d023262_P038/Zm00001d023262_P037/Zm00001d023262_P036/Zm00001d023262_P035/Zm00001d023262_P034/Zm00001d023262_P033/Zm00001d023262_P032…
GO:0030832	BP	regulation of actin filament length	61/3120	152/43164	3.83196e-30	7.62242e-28	6.59165e-28	Zm00001d038456_P001/Zm00001d036961_P008/Zm00001d036961_P007/Zm00001d036961_P006/Zm00001d036961_P005/Zm00001d036961_P004/Zm00001d036961_P003/Zm00001d023262_P068/Zm00001d023262_P058/Zm00001d023262_P052/Zm00001d023262_P047/Zm00001d023262_P043/Zm00001d023262_P039/Zm00001d023262_P038/Zm00001d023262_P037/Zm00001d023262_P036/Zm00001d023262_P035/Zm00001d023262_P034/Zm00001d023262_P033/Zm00001d023262_P032…
GO:0030833	BP	regulation of actin filament polymerization	61/3120	152/43164	3.83196e-30	7.62242e-28	6.59165e-28	Zm00001d038456_P001/Zm00001d036961_P008/Zm00001d036961_P007/Zm00001d036961_P006/Zm00001d036961_P005/Zm00001d036961_P004/Zm00001d036961_P003/Zm00001d023262_P068/Zm00001d023262_P058/Zm00001d023262_P052/Zm00001d023262_P047/Zm00001d023262_P043/Zm00001d023262_P039/Zm00001d023262_P038/Zm00001d023262_P037/Zm00001d023262_P036/Zm00001d023262_P035/Zm00001d023262_P034/Zm00001d023262_P033/Zm00001d023262_P032…
GO:0110053	BP	regulation of actin filament organization	61/3120	152/43164	3.83196e-30	7.62242e-28	6.59165e-28	Zm00001d038456_P001/Zm00001d036961_P008/Zm00001d036961_P007/Zm00001d036961_P006/Zm00001d036961_P005/Zm00001d036961_P004/Zm00001d036961_P003/Zm00001d023262_P068/Zm00001d023262_P058/Zm00001d023262_P052/Zm00001d023262_P047/Zm00001d023262_P043/Zm00001d023262_P039/Zm00001d023262_P038/Zm00001d023262_P037/Zm00001d023262_P036/Zm00001d023262_P035/Zm00001d023262_P034/Zm00001d023262_P033/Zm00001d023262_P032…
GO:0030838	BP	positive regulation of actin filament polymerization	46/3120	86/43164	7.19565e-30	1.22686e-27	1.06095e-27	Zm00001d038456_P001/Zm00001d023262_P068/Zm00001d023262_P058/Zm00001d023262_P052/Zm00001d023262_P047/Zm00001d023262_P043/Zm00001d023262_P039/Zm00001d023262_P038/Zm00001d023262_P037/Zm00001d023262_P036/Zm00001d023262_P035/Zm00001d023262_P034/Zm00001d023262_P033/Zm00001d023262_P032/Zm00001d023262_P031/Zm00001d023262_P030/Zm00001d023262_P029/Zm00001d023262_P028/Zm00001d023262_P027/Zm00001d023262_P026…
GO:0032273	BP	positive regulation of protein polymerization	46/3120	86/43164	7.19565e-30	1.22686e-27	1.06095e-27	Zm00001d038456_P001/Zm00001d023262_P068/Zm00001d023262_P058/Zm00001d023262_P052/Zm00001d023262_P047/Zm00001d023262_P043/Zm00001d023262_P039/Zm00001d023262_P038/Zm00001d023262_P037/Zm00001d023262_P036/Zm00001d023262_P035/Zm00001d023262_P034/Zm00001d023262_P033/Zm00001d023262_P032/Zm00001d023262_P031/Zm00001d023262_P030/Zm00001d023262_P029/Zm00001d023262_P028/Zm00001d023262_P027/Zm00001d023262_P026…
GO:0008154	BP	actin polymerization or depolymerization	61/3120	154/43164	9.13034e-30	1.45294e-27	1.25646e-27	Zm00001d038456_P001/Zm00001d036961_P008/Zm00001d036961_P007/Zm00001d036961_P006/Zm00001d036961_P005/Zm00001d036961_P004/Zm00001d036961_P003/Zm00001d023262_P068/Zm00001d023262_P058/Zm00001d023262_P052/Zm00001d023262_P047/Zm00001d023262_P043/Zm00001d023262_P039/Zm00001d023262_P038/Zm00001d023262_P037/Zm00001d023262_P036/Zm00001d023262_P035/Zm00001d023262_P034/Zm00001d023262_P033/Zm00001d023262_P032…
GO:2000035	BP	regulation of stem cell division	26/3120	28/43164	6.42828e-28	9.59019e-26	8.29333e-26	Zm00001d016675_P027/Zm00001d016675_P026/Zm00001d016675_P024/Zm00001d016675_P023/Zm00001d016675_P022/Zm00001d016675_P021/Zm00001d016675_P020/Zm00001d016675_P019/Zm00001d016675_P018/Zm00001d016675_P017/Zm00001d016675_P016/Zm00001d016675_P015/Zm00001d016675_P014/Zm00001d016675_P013/Zm00001d016675_P012/Zm00001d016675_P011/Zm00001d016675_P010/Zm00001d016675_P009/Zm00001d016675_P008/Zm00001d016675_P007…
GO:0032271	BP	regulation of protein polymerization	61/3120	167/43164	1.74972e-27	2.45681e-25	2.12458e-25	Zm00001d038456_P001/Zm00001d036961_P008/Zm00001d036961_P007/Zm00001d036961_P006/Zm00001d036961_P005/Zm00001d036961_P004/Zm00001d036961_P003/Zm00001d023262_P068/Zm00001d023262_P058/Zm00001d023262_P052/Zm00001d023262_P047/Zm00001d023262_P043/Zm00001d023262_P039/Zm00001d023262_P038/Zm00001d023262_P037/Zm00001d023262_P036/Zm00001d023262_P035/Zm00001d023262_P034/Zm00001d023262_P033/Zm00001d023262_P032…
GO:0009825	BP	multidimensional cell growth	57/3120	149/43164	5.54143e-27	7.14003e-25	6.1745e-25	Zm00001d050981_P004/Zm00001d050981_P003/Zm00001d050981_P002/Zm00001d050981_P001/Zm00001d039407_P002/Zm00001d027548_P001/Zm00001d023262_P068/Zm00001d023262_P058/Zm00001d023262_P052/Zm00001d023262_P047/Zm00001d023262_P043/Zm00001d023262_P039/Zm00001d023262_P038/Zm00001d023262_P037/Zm00001d023262_P036/Zm00001d023262_P035/Zm00001d023262_P034/Zm00001d023262_P033/Zm00001d023262_P032/Zm00001d023262_P031…
GO:0009756	BP	carbohydrate mediated signaling	104/3120	446/43164	5.98243e-27	7.14003e-25	6.1745e-25	Zm00001d041606_P013/Zm00001d041606_P012/Zm00001d041606_P011/Zm00001d041606_P010/Zm00001d041606_P009/Zm00001d041606_P008/Zm00001d041606_P007/Zm00001d041606_P006/Zm00001d041606_P005/Zm00001d041606_P004/Zm00001d041606_P003/Zm00001d041606_P002/Zm00001d041606_P001/Zm00001d038728_P025/Zm00001d038728_P024/Zm00001d038728_P023/Zm00001d038728_P022/Zm00001d038728_P021/Zm00001d038728_P020/Zm00001d038728_P019…
GO:0010182	BP	sugar mediated signaling pathway	104/3120	446/43164	5.98243e-27	7.14003e-25	6.1745e-25	Zm00001d041606_P013/Zm00001d041606_P012/Zm00001d041606_P011/Zm00001d041606_P010/Zm00001d041606_P009/Zm00001d041606_P008/Zm00001d041606_P007/Zm00001d041606_P006/Zm00001d041606_P005/Zm00001d041606_P004/Zm00001d041606_P003/Zm00001d041606_P002/Zm00001d041606_P001/Zm00001d038728_P025/Zm00001d038728_P024/Zm00001d038728_P023/Zm00001d038728_P022/Zm00001d038728_P021/Zm00001d038728_P020/Zm00001d038728_P019…
GO:0010105	BP	negative regulation of ethylene-activated signaling pathway	32/3120	46/43164	2.33035e-26	2.52842e-24	2.18651e-24	Zm00001d025050_P006/Zm00001d025050_P005/Zm00001d025050_P004/Zm00001d025050_P003/Zm00001d025050_P002/Zm00001d025050_P001/Zm00001d016675_P027/Zm00001d016675_P026/Zm00001d016675_P024/Zm00001d016675_P023/Zm00001d016675_P022/Zm00001d016675_P021/Zm00001d016675_P020/Zm00001d016675_P019/Zm00001d016675_P018/Zm00001d016675_P017/Zm00001d016675_P016/Zm00001d016675_P015/Zm00001d016675_P014/Zm00001d016675_P013…
GO:0070298	BP	negative regulation of phosphorelay signal transduction system	32/3120	46/43164	2.33035e-26	2.52842e-24	2.18651e-24	Zm00001d025050_P006/Zm00001d025050_P005/Zm00001d025050_P004/Zm00001d025050_P003/Zm00001d025050_P002/Zm00001d025050_P001/Zm00001d016675_P027/Zm00001d016675_P026/Zm00001d016675_P024/Zm00001d016675_P023/Zm00001d016675_P022/Zm00001d016675_P021/Zm00001d016675_P020/Zm00001d016675_P019/Zm00001d016675_P018/Zm00001d016675_P017/Zm00001d016675_P016/Zm00001d016675_P015/Zm00001d016675_P014/Zm00001d016675_P013…
GO:0048506	BP	regulation of timing of meristematic phase transition	37/3120	63/43164	2.73154e-26	2.71674e-24	2.34936e-24	Zm00001d016675_P027/Zm00001d016675_P026/Zm00001d016675_P024/Zm00001d016675_P023/Zm00001d016675_P022/Zm00001d016675_P021/Zm00001d016675_P020/Zm00001d016675_P019/Zm00001d016675_P018/Zm00001d016675_P017/Zm00001d016675_P016/Zm00001d016675_P015/Zm00001d016675_P014/Zm00001d016675_P013/Zm00001d016675_P012/Zm00001d016675_P011/Zm00001d016675_P010/Zm00001d016675_P009/Zm00001d016675_P008/Zm00001d016675_P007…
GO:0048510	BP	regulation of timing of transition from vegetative to reproductive phase	37/3120	63/43164	2.73154e-26	2.71674e-24	2.34936e-24	Zm00001d016675_P027/Zm00001d016675_P026/Zm00001d016675_P024/Zm00001d016675_P023/Zm00001d016675_P022/Zm00001d016675_P021/Zm00001d016675_P020/Zm00001d016675_P019/Zm00001d016675_P018/Zm00001d016675_P017/Zm00001d016675_P016/Zm00001d016675_P015/Zm00001d016675_P014/Zm00001d016675_P013/Zm00001d016675_P012/Zm00001d016675_P011/Zm00001d016675_P010/Zm00001d016675_P009/Zm00001d016675_P008/Zm00001d016675_P007…
GO:0045493	BP	xylan catabolic process	33/3120	50/43164	5.51564e-26	5.26633e-24	4.55417e-24	Zm00001d052425_P019/Zm00001d052425_P017/Zm00001d052425_P016/Zm00001d052425_P015/Zm00001d052425_P014/Zm00001d052425_P013/Zm00001d052425_P012/Zm00001d052425_P011/Zm00001d052425_P010/Zm00001d052425_P009/Zm00001d052425_P008/Zm00001d052425_P007/Zm00001d052425_P006/Zm00001d052425_P005/Zm00001d052425_P004/Zm00001d052425_P003/Zm00001d052425_P002/Zm00001d052425_P001/Zm00001d044648_P007/Zm00001d044648_P006…
GO:0032970	BP	regulation of actin filament-based process	71/3120	244/43164	7.61913e-25	6.99495e-23	6.04903e-23	Zm00001d038456_P001/Zm00001d036961_P008/Zm00001d036961_P007/Zm00001d036961_P006/Zm00001d036961_P005/Zm00001d036961_P004/Zm00001d036961_P003/Zm00001d036825_P062/Zm00001d036825_P061/Zm00001d036825_P060/Zm00001d036825_P058/Zm00001d036825_P057/Zm00001d036825_P054/Zm00001d036825_P053/Zm00001d036825_P051/Zm00001d036825_P048/Zm00001d036825_P047/Zm00001d023262_P068/Zm00001d023262_P058/Zm00001d023262_P052…
GO:0010071	BP	root meristem specification	42/3120	88/43164	8.02875e-25	7.09801e-23	6.13816e-23	Zm00001d042523_P042/Zm00001d042523_P041/Zm00001d042523_P040/Zm00001d042523_P039/Zm00001d042523_P038/Zm00001d042523_P037/Zm00001d042523_P036/Zm00001d042523_P035/Zm00001d042523_P034/Zm00001d042523_P033/Zm00001d042523_P032/Zm00001d042523_P031/Zm00001d042523_P030/Zm00001d042523_P029/Zm00001d042523_P028/Zm00001d042523_P027/Zm00001d042523_P026/Zm00001d042523_P025/Zm00001d042523_P024/Zm00001d042523_P023…
GO:0009846	BP	pollen germination	95/3120	415/43164	4.15116e-24	3.53886e-22	3.06031e-22	Zm00001d054017_P004/Zm00001d054017_P003/Zm00001d054017_P001/Zm00001d053086_P001/Zm00001d048311_P004/Zm00001d048311_P003/Zm00001d048311_P002/Zm00001d048311_P001/Zm00001d044195_P020/Zm00001d044195_P019/Zm00001d044195_P018/Zm00001d044195_P017/Zm00001d044195_P016/Zm00001d044195_P015/Zm00001d044195_P014/Zm00001d044195_P013/Zm00001d044195_P012/Zm00001d044195_P011/Zm00001d044195_P010/Zm00001d044195_P009…
GO:0010584	BP	pollen exine formation	43/3120	96/43164	5.52712e-24	4.54939e-22	3.93419e-22	Zm00001d016452_P054/Zm00001d016452_P053/Zm00001d016452_P052/Zm00001d016452_P051/Zm00001d016452_P050/Zm00001d016452_P049/Zm00001d016452_P048/Zm00001d016452_P047/Zm00001d016452_P045/Zm00001d016452_P043/Zm00001d016452_P042/Zm00001d016452_P040/Zm00001d016452_P038/Zm00001d016452_P037/Zm00001d016452_P035/Zm00001d016452_P034/Zm00001d016452_P033/Zm00001d016452_P032/Zm00001d016452_P031/Zm00001d016452_P030…
GO:0048829	BP	root cap development	44/3120	104/43164	2.88158e-23	2.29278e-21	1.98273e-21	Zm00001d042523_P042/Zm00001d042523_P041/Zm00001d042523_P040/Zm00001d042523_P039/Zm00001d042523_P038/Zm00001d042523_P037/Zm00001d042523_P036/Zm00001d042523_P035/Zm00001d042523_P034/Zm00001d042523_P033/Zm00001d042523_P032/Zm00001d042523_P031/Zm00001d042523_P030/Zm00001d042523_P029/Zm00001d042523_P028/Zm00001d042523_P027/Zm00001d042523_P026/Zm00001d042523_P025/Zm00001d042523_P024/Zm00001d042523_P023…
GO:0040034	BP	regulation of development, heterochronic	37/3120	76/43164	2.01253e-22	1.54965e-20	1.34009e-20	Zm00001d016675_P027/Zm00001d016675_P026/Zm00001d016675_P024/Zm00001d016675_P023/Zm00001d016675_P022/Zm00001d016675_P021/Zm00001d016675_P020/Zm00001d016675_P019/Zm00001d016675_P018/Zm00001d016675_P017/Zm00001d016675_P016/Zm00001d016675_P015/Zm00001d016675_P014/Zm00001d016675_P013/Zm00001d016675_P012/Zm00001d016675_P011/Zm00001d016675_P010/Zm00001d016675_P009/Zm00001d016675_P008/Zm00001d016675_P007…
GO:0048830	BP	adventitious root development	56/3120	175/43164	4.15084e-22	3.09626e-20	2.67756e-20	Zm00001d053281_P008/Zm00001d053281_P007/Zm00001d053281_P006/Zm00001d053281_P005/Zm00001d053281_P003/Zm00001d053281_P002/Zm00001d053281_P001/Zm00001d053107_P003/Zm00001d053107_P002/Zm00001d053107_P001/Zm00001d026111_P088/Zm00001d026111_P087/Zm00001d026111_P086/Zm00001d026111_P085/Zm00001d026111_P077/Zm00001d026111_P075/Zm00001d026111_P074/Zm00001d026111_P070/Zm00001d026111_P069/Zm00001d026111_P068…
GO:0032535	BP	regulation of cellular component size	85/3120	367/43164	4.50219e-22	3.25658e-20	2.8162e-20	Zm00001d041711_P005/Zm00001d041711_P004/Zm00001d041711_P003/Zm00001d041711_P002/Zm00001d041711_P001/Zm00001d038456_P001/Zm00001d036961_P008/Zm00001d036961_P007/Zm00001d036961_P006/Zm00001d036961_P005/Zm00001d036961_P004/Zm00001d036961_P003/Zm00001d027366_P002/Zm00001d027366_P001/Zm00001d023262_P068/Zm00001d023262_P058/Zm00001d023262_P052/Zm00001d023262_P047/Zm00001d023262_P043/Zm00001d023262_P039…
GO:0007015	BP	actin filament organization	91/3120	415/43164	8.86172e-22	6.22145e-20	5.38013e-20	Zm00001d050981_P004/Zm00001d050981_P003/Zm00001d050981_P002/Zm00001d050981_P001/Zm00001d038456_P001/Zm00001d036961_P008/Zm00001d036961_P007/Zm00001d036961_P006/Zm00001d036961_P005/Zm00001d036961_P004/Zm00001d036961_P003/Zm00001d029215_P032/Zm00001d029215_P031/Zm00001d029215_P030/Zm00001d029215_P029/Zm00001d029215_P028/Zm00001d029215_P025/Zm00001d029215_P022/Zm00001d029215_P020/Zm00001d029215_P019…
GO:0051302	BP	regulation of cell division	76/3120	318/43164	9.49006e-21	6.47222e-19	5.597e-19	Zm00001d042523_P042/Zm00001d042523_P041/Zm00001d042523_P040/Zm00001d042523_P039/Zm00001d042523_P038/Zm00001d042523_P037/Zm00001d042523_P036/Zm00001d042523_P035/Zm00001d042523_P034/Zm00001d042523_P033/Zm00001d042523_P032/Zm00001d042523_P031/Zm00001d042523_P030/Zm00001d042523_P029/Zm00001d042523_P028/Zm00001d042523_P027/Zm00001d042523_P026/Zm00001d042523_P025/Zm00001d042523_P024/Zm00001d042523_P023…
GO:0032956	BP	regulation of actin cytoskeleton organization	61/3120	217/43164	1.04086e-20	6.90151e-19	5.96823e-19	Zm00001d038456_P001/Zm00001d036961_P008/Zm00001d036961_P007/Zm00001d036961_P006/Zm00001d036961_P005/Zm00001d036961_P004/Zm00001d036961_P003/Zm00001d023262_P068/Zm00001d023262_P058/Zm00001d023262_P052/Zm00001d023262_P047/Zm00001d023262_P043/Zm00001d023262_P039/Zm00001d023262_P038/Zm00001d023262_P037/Zm00001d023262_P036/Zm00001d023262_P035/Zm00001d023262_P034/Zm00001d023262_P033/Zm00001d023262_P032…
GO:0000712	BP	resolution of meiotic recombination intermediates	50/3120	154/43164	3.30876e-20	2.13428e-18	1.84566e-18	Zm00001d017720_P072/Zm00001d017720_P070/Zm00001d017720_P069/Zm00001d017720_P067/Zm00001d017720_P064/Zm00001d017720_P061/Zm00001d017720_P060/Zm00001d017720_P056/Zm00001d017720_P054/Zm00001d017720_P052/Zm00001d017720_P051/Zm00001d017720_P049/Zm00001d017720_P047/Zm00001d017720_P045/Zm00001d017720_P042/Zm00001d017720_P036/Zm00001d017720_P028/Zm00001d017720_P027/Zm00001d017720_P025/Zm00001d017720_P023…
GO:0048509	BP	regulation of meristem development	87/3120	406/43164	3.39768e-20	2.13428e-18	1.84566e-18	Zm00001d049958_P005/Zm00001d049958_P004/Zm00001d049958_P003/Zm00001d049958_P002/Zm00001d049958_P001/Zm00001d047412_P004/Zm00001d047412_P003/Zm00001d047412_P002/Zm00001d047412_P001/Zm00001d045944_P011/Zm00001d045944_P010/Zm00001d045944_P009/Zm00001d045944_P008/Zm00001d045944_P007/Zm00001d045944_P006/Zm00001d045944_P005/Zm00001d045944_P003/Zm00001d045944_P002/Zm00001d045944_P001/Zm00001d016675_P027…
GO:1902905	BP	positive regulation of supramolecular fiber organization	47/3120	139/43164	6.62456e-20	4.05457e-18	3.50628e-18	Zm00001d038456_P001/Zm00001d023262_P068/Zm00001d023262_P058/Zm00001d023262_P052/Zm00001d023262_P047/Zm00001d023262_P043/Zm00001d023262_P039/Zm00001d023262_P038/Zm00001d023262_P037/Zm00001d023262_P036/Zm00001d023262_P035/Zm00001d023262_P034/Zm00001d023262_P033/Zm00001d023262_P032/Zm00001d023262_P031/Zm00001d023262_P030/Zm00001d023262_P029/Zm00001d023262_P028/Zm00001d023262_P027/Zm00001d023262_P026…
GO:0051495	BP	positive regulation of cytoskeleton organization	47/3120	140/43164	9.27748e-20	5.53634e-18	4.78767e-18	Zm00001d038456_P001/Zm00001d023262_P068/Zm00001d023262_P058/Zm00001d023262_P052/Zm00001d023262_P047/Zm00001d023262_P043/Zm00001d023262_P039/Zm00001d023262_P038/Zm00001d023262_P037/Zm00001d023262_P036/Zm00001d023262_P035/Zm00001d023262_P034/Zm00001d023262_P033/Zm00001d023262_P032/Zm00001d023262_P031/Zm00001d023262_P030/Zm00001d023262_P029/Zm00001d023262_P028/Zm00001d023262_P027/Zm00001d023262_P026…
GO:0031334	BP	positive regulation of protein complex assembly	48/3120	149/43164	2.67965e-19	1.56008e-17	1.34911e-17	Zm00001d039407_P003/Zm00001d039407_P001/Zm00001d038456_P001/Zm00001d023262_P068/Zm00001d023262_P058/Zm00001d023262_P052/Zm00001d023262_P047/Zm00001d023262_P043/Zm00001d023262_P039/Zm00001d023262_P038/Zm00001d023262_P037/Zm00001d023262_P036/Zm00001d023262_P035/Zm00001d023262_P034/Zm00001d023262_P033/Zm00001d023262_P032/Zm00001d023262_P031/Zm00001d023262_P030/Zm00001d023262_P029/Zm00001d023262_P028…
GO:0090066	BP	regulation of anatomical structure size	86/3120	413/43164	3.80793e-19	2.16417e-17	1.87152e-17	Zm00001d041711_P005/Zm00001d041711_P004/Zm00001d041711_P003/Zm00001d041711_P002/Zm00001d041711_P001/Zm00001d038456_P001/Zm00001d036961_P008/Zm00001d036961_P007/Zm00001d036961_P006/Zm00001d036961_P005/Zm00001d036961_P004/Zm00001d036961_P003/Zm00001d027366_P002/Zm00001d027366_P001/Zm00001d023262_P068/Zm00001d023262_P058/Zm00001d023262_P052/Zm00001d023262_P047/Zm00001d023262_P043/Zm00001d023262_P039…
GO:0051307	BP	meiotic chromosome separation	50/3120	170/43164	3.76477e-18	2.08988e-16	1.80727e-16	Zm00001d017720_P072/Zm00001d017720_P070/Zm00001d017720_P069/Zm00001d017720_P067/Zm00001d017720_P064/Zm00001d017720_P061/Zm00001d017720_P060/Zm00001d017720_P056/Zm00001d017720_P054/Zm00001d017720_P052/Zm00001d017720_P051/Zm00001d017720_P049/Zm00001d017720_P047/Zm00001d017720_P045/Zm00001d017720_P042/Zm00001d017720_P036/Zm00001d017720_P028/Zm00001d017720_P027/Zm00001d017720_P025/Zm00001d017720_P023…
GO:0010207	BP	photosystem II assembly	30/3120	64/43164	7.31812e-18	3.97008e-16	3.43321e-16	Zm00001d036535_P001/Zm00001d034401_P012/Zm00001d034401_P011/Zm00001d034401_P010/Zm00001d034401_P009/Zm00001d034401_P008/Zm00001d034401_P007/Zm00001d034401_P006/Zm00001d034401_P005/Zm00001d034401_P004/Zm00001d034401_P003/Zm00001d034401_P002/Zm00001d034401_P001/Zm00001d028915_P025/Zm00001d028915_P024/Zm00001d028915_P023/Zm00001d028915_P022/Zm00001d028915_P021/Zm00001d028915_P020/Zm00001d028915_P019…
GO:0000272	BP	polysaccharide catabolic process	54/3120	203/43164	2.44759e-17	1.29831e-15	1.12274e-15	Zm00001d052425_P019/Zm00001d052425_P017/Zm00001d052425_P016/Zm00001d052425_P015/Zm00001d052425_P014/Zm00001d052425_P013/Zm00001d052425_P012/Zm00001d052425_P011/Zm00001d052425_P010/Zm00001d052425_P009/Zm00001d052425_P008/Zm00001d052425_P007/Zm00001d052425_P006/Zm00001d052425_P005/Zm00001d052425_P004/Zm00001d052425_P003/Zm00001d052425_P002/Zm00001d052425_P001/Zm00001d044648_P007/Zm00001d044648_P006…
GO:0010104	BP	regulation of ethylene-activated signaling pathway	32/3120	77/43164	4.83218e-17	2.45413e-15	2.12226e-15	Zm00001d025050_P006/Zm00001d025050_P005/Zm00001d025050_P004/Zm00001d025050_P003/Zm00001d025050_P002/Zm00001d025050_P001/Zm00001d016675_P027/Zm00001d016675_P026/Zm00001d016675_P024/Zm00001d016675_P023/Zm00001d016675_P022/Zm00001d016675_P021/Zm00001d016675_P020/Zm00001d016675_P019/Zm00001d016675_P018/Zm00001d016675_P017/Zm00001d016675_P016/Zm00001d016675_P015/Zm00001d016675_P014/Zm00001d016675_P013…
GO:0070297	BP	regulation of phosphorelay signal transduction system	32/3120	77/43164	4.83218e-17	2.45413e-15	2.12226e-15	Zm00001d025050_P006/Zm00001d025050_P005/Zm00001d025050_P004/Zm00001d025050_P003/Zm00001d025050_P002/Zm00001d025050_P001/Zm00001d016675_P027/Zm00001d016675_P026/Zm00001d016675_P024/Zm00001d016675_P023/Zm00001d016675_P022/Zm00001d016675_P021/Zm00001d016675_P020/Zm00001d016675_P019/Zm00001d016675_P018/Zm00001d016675_P017/Zm00001d016675_P016/Zm00001d016675_P015/Zm00001d016675_P014/Zm00001d016675_P013…
GO:0006265	BP	DNA topological change	41/3120	127/43164	9.74209e-17	4.84466e-15	4.18952e-15	Zm00001d040416_P006/Zm00001d040416_P005/Zm00001d040416_P004/Zm00001d040416_P003/Zm00001d040416_P002/Zm00001d040416_P001/Zm00001d017720_P072/Zm00001d017720_P070/Zm00001d017720_P069/Zm00001d017720_P067/Zm00001d017720_P064/Zm00001d017720_P061/Zm00001d017720_P060/Zm00001d017720_P056/Zm00001d017720_P054/Zm00001d017720_P052/Zm00001d017720_P051/Zm00001d017720_P049/Zm00001d017720_P047/Zm00001d017720_P045…
GO:0070070	BP	proton-transporting V-type ATPase complex assembly	21/3120	34/43164	3.7963e-16	1.84934e-14	1.59926e-14	Zm00001d012446_P030/Zm00001d012446_P028/Zm00001d012446_P027/Zm00001d012446_P026/Zm00001d012446_P024/Zm00001d012446_P023/Zm00001d012446_P021/Zm00001d012446_P018/Zm00001d012446_P017/Zm00001d012446_P016/Zm00001d012446_P015/Zm00001d012446_P014/Zm00001d012446_P011/Zm00001d012446_P008/Zm00001d012446_P007/Zm00001d012446_P006/Zm00001d012446_P005/Zm00001d012446_P004/Zm00001d012446_P003/Zm00001d012446_P002…
GO:0010208	BP	pollen wall assembly	43/3120	147/43164	1.00781e-15	4.81126e-14	4.16064e-14	Zm00001d016452_P054/Zm00001d016452_P053/Zm00001d016452_P052/Zm00001d016452_P051/Zm00001d016452_P050/Zm00001d016452_P049/Zm00001d016452_P048/Zm00001d016452_P047/Zm00001d016452_P045/Zm00001d016452_P043/Zm00001d016452_P042/Zm00001d016452_P040/Zm00001d016452_P038/Zm00001d016452_P037/Zm00001d016452_P035/Zm00001d016452_P034/Zm00001d016452_P033/Zm00001d016452_P032/Zm00001d016452_P031/Zm00001d016452_P030…
GO:0070071	BP	proton-transporting two-sector ATPase complex assembly	21/3120	36/43164	1.97667e-15	9.25158e-14	8.00051e-14	Zm00001d012446_P030/Zm00001d012446_P028/Zm00001d012446_P027/Zm00001d012446_P026/Zm00001d012446_P024/Zm00001d012446_P023/Zm00001d012446_P021/Zm00001d012446_P018/Zm00001d012446_P017/Zm00001d012446_P016/Zm00001d012446_P015/Zm00001d012446_P014/Zm00001d012446_P011/Zm00001d012446_P008/Zm00001d012446_P007/Zm00001d012446_P006/Zm00001d012446_P005/Zm00001d012446_P004/Zm00001d012446_P003/Zm00001d012446_P002…
GO:0010589	BP	leaf proximal/distal pattern formation	46/3120	169/43164	2.12182e-15	9.73998e-14	8.42286e-14	Zm00001d026111_P088/Zm00001d026111_P087/Zm00001d026111_P086/Zm00001d026111_P085/Zm00001d026111_P077/Zm00001d026111_P075/Zm00001d026111_P074/Zm00001d026111_P070/Zm00001d026111_P069/Zm00001d026111_P068/Zm00001d026111_P067/Zm00001d026111_P065/Zm00001d026111_P064/Zm00001d026111_P061/Zm00001d026111_P058/Zm00001d026111_P055/Zm00001d026111_P054/Zm00001d026111_P053/Zm00001d026111_P052/Zm00001d026111_P051…
GO:0045491	BP	xylan metabolic process	36/3120	118/43164	5.04193e-14	2.27077e-12	1.9637e-12	Zm00001d052425_P019/Zm00001d052425_P017/Zm00001d052425_P016/Zm00001d052425_P015/Zm00001d052425_P014/Zm00001d052425_P013/Zm00001d052425_P012/Zm00001d052425_P011/Zm00001d052425_P010/Zm00001d052425_P009/Zm00001d052425_P008/Zm00001d052425_P007/Zm00001d052425_P006/Zm00001d052425_P005/Zm00001d052425_P004/Zm00001d052425_P003/Zm00001d052425_P002/Zm00001d052425_P001/Zm00001d044648_P007/Zm00001d044648_P006…
GO:0009954	BP	proximal/distal pattern formation	46/3120	187/43164	1.24483e-13	5.5026e-12	4.75849e-12	Zm00001d026111_P088/Zm00001d026111_P087/Zm00001d026111_P086/Zm00001d026111_P085/Zm00001d026111_P077/Zm00001d026111_P075/Zm00001d026111_P074/Zm00001d026111_P070/Zm00001d026111_P069/Zm00001d026111_P068/Zm00001d026111_P067/Zm00001d026111_P065/Zm00001d026111_P064/Zm00001d026111_P061/Zm00001d026111_P058/Zm00001d026111_P055/Zm00001d026111_P054/Zm00001d026111_P053/Zm00001d026111_P052/Zm00001d026111_P051…
GO:2000069	BP	regulation of post-embryonic root development	26/3120	66/43164	1.86332e-13	8.08682e-12	6.99325e-12	Zm00001d016675_P027/Zm00001d016675_P026/Zm00001d016675_P024/Zm00001d016675_P023/Zm00001d016675_P022/Zm00001d016675_P021/Zm00001d016675_P020/Zm00001d016675_P019/Zm00001d016675_P018/Zm00001d016675_P017/Zm00001d016675_P016/Zm00001d016675_P015/Zm00001d016675_P014/Zm00001d016675_P013/Zm00001d016675_P012/Zm00001d016675_P011/Zm00001d016675_P010/Zm00001d016675_P009/Zm00001d016675_P008/Zm00001d016675_P007…
GO:0035670	BP	plant-type ovary development	74/3120	413/43164	3.95592e-13	1.65663e-11	1.4326e-11	Zm00001d049295_P009/Zm00001d049295_P008/Zm00001d049295_P007/Zm00001d049295_P006/Zm00001d049295_P003/Zm00001d049295_P002/Zm00001d049295_P001/Zm00001d045481_P006/Zm00001d045481_P005/Zm00001d045481_P004/Zm00001d045481_P003/Zm00001d045481_P002/Zm00001d045481_P001/Zm00001d023706_P033/Zm00001d023706_P032/Zm00001d023706_P031/Zm00001d023706_P030/Zm00001d023706_P029/Zm00001d023706_P028/Zm00001d023706_P025…
GO:0048481	BP	plant ovule development	74/3120	413/43164	3.95592e-13	1.65663e-11	1.4326e-11	Zm00001d049295_P009/Zm00001d049295_P008/Zm00001d049295_P007/Zm00001d049295_P006/Zm00001d049295_P003/Zm00001d049295_P002/Zm00001d049295_P001/Zm00001d045481_P006/Zm00001d045481_P005/Zm00001d045481_P004/Zm00001d045481_P003/Zm00001d045481_P002/Zm00001d045481_P001/Zm00001d023706_P033/Zm00001d023706_P032/Zm00001d023706_P031/Zm00001d023706_P030/Zm00001d023706_P029/Zm00001d023706_P028/Zm00001d023706_P025…
GO:0005984	BP	disaccharide metabolic process	56/3120	269/43164	5.62805e-13	2.31623e-11	2.00301e-11	Zm00001d038728_P025/Zm00001d038728_P024/Zm00001d038728_P023/Zm00001d038728_P022/Zm00001d038728_P021/Zm00001d038728_P020/Zm00001d038728_P019/Zm00001d038728_P018/Zm00001d038728_P017/Zm00001d038728_P016/Zm00001d038728_P015/Zm00001d038728_P014/Zm00001d038728_P013/Zm00001d038728_P012/Zm00001d038728_P011/Zm00001d038728_P010/Zm00001d038728_P009/Zm00001d038728_P008/Zm00001d038728_P007/Zm00001d038728_P006…
GO:0043254	BP	regulation of protein complex assembly	63/3120	327/43164	8.12112e-13	3.28561e-11	2.8413e-11	Zm00001d039407_P003/Zm00001d039407_P001/Zm00001d038456_P001/Zm00001d036961_P008/Zm00001d036961_P007/Zm00001d036961_P006/Zm00001d036961_P005/Zm00001d036961_P004/Zm00001d036961_P003/Zm00001d023262_P068/Zm00001d023262_P058/Zm00001d023262_P052/Zm00001d023262_P047/Zm00001d023262_P043/Zm00001d023262_P039/Zm00001d023262_P038/Zm00001d023262_P037/Zm00001d023262_P036/Zm00001d023262_P035/Zm00001d023262_P034…
GO:0009256	BP	10-formyltetrahydrofolate metabolic process	18/3120	33/43164	9.99363e-13	3.91062e-11	3.3818e-11	Zm00001d007318_P019/Zm00001d007318_P018/Zm00001d007318_P017/Zm00001d007318_P016/Zm00001d007318_P014/Zm00001d007318_P013/Zm00001d007318_P012/Zm00001d007318_P011/Zm00001d007318_P010/Zm00001d007318_P009/Zm00001d007318_P008/Zm00001d007318_P007/Zm00001d007318_P006/Zm00001d007318_P005/Zm00001d007318_P004/Zm00001d007318_P003/Zm00001d007318_P002/Zm00001d007318_P001
GO:0009257	BP	10-formyltetrahydrofolate biosynthetic process	18/3120	33/43164	9.99363e-13	3.91062e-11	3.3818e-11	Zm00001d007318_P019/Zm00001d007318_P018/Zm00001d007318_P017/Zm00001d007318_P016/Zm00001d007318_P014/Zm00001d007318_P013/Zm00001d007318_P012/Zm00001d007318_P011/Zm00001d007318_P010/Zm00001d007318_P009/Zm00001d007318_P008/Zm00001d007318_P007/Zm00001d007318_P006/Zm00001d007318_P005/Zm00001d007318_P004/Zm00001d007318_P003/Zm00001d007318_P002/Zm00001d007318_P001
GO:0010959	BP	regulation of metal ion transport	29/3120	88/43164	1.59761e-12	6.15078e-11	5.31903e-11	Zm00001d044285_P015/Zm00001d044285_P014/Zm00001d044285_P013/Zm00001d044285_P012/Zm00001d044285_P011/Zm00001d044285_P010/Zm00001d044285_P009/Zm00001d044285_P008/Zm00001d044285_P007/Zm00001d044285_P006/Zm00001d044285_P005/Zm00001d044285_P004/Zm00001d044285_P003/Zm00001d044285_P002/Zm00001d044285_P001/Zm00001d012005_P025/Zm00001d012005_P024/Zm00001d012005_P022/Zm00001d012005_P020/Zm00001d012005_P019…
GO:0006312	BP	mitotic recombination	36/3120	131/43164	1.6492e-12	6.24863e-11	5.40364e-11	Zm00001d023262_P070/Zm00001d017720_P072/Zm00001d017720_P070/Zm00001d017720_P069/Zm00001d017720_P067/Zm00001d017720_P064/Zm00001d017720_P061/Zm00001d017720_P060/Zm00001d017720_P056/Zm00001d017720_P054/Zm00001d017720_P052/Zm00001d017720_P051/Zm00001d017720_P049/Zm00001d017720_P047/Zm00001d017720_P045/Zm00001d017720_P042/Zm00001d017720_P036/Zm00001d017720_P028/Zm00001d017720_P027/Zm00001d017720_P025…
GO:0010410	BP	hemicellulose metabolic process	36/3120	133/43164	2.69334e-12	1.00453e-10	8.6869e-11	Zm00001d052425_P019/Zm00001d052425_P017/Zm00001d052425_P016/Zm00001d052425_P015/Zm00001d052425_P014/Zm00001d052425_P013/Zm00001d052425_P012/Zm00001d052425_P011/Zm00001d052425_P010/Zm00001d052425_P009/Zm00001d052425_P008/Zm00001d052425_P007/Zm00001d052425_P006/Zm00001d052425_P005/Zm00001d052425_P004/Zm00001d052425_P003/Zm00001d052425_P002/Zm00001d052425_P001/Zm00001d044648_P007/Zm00001d044648_P006…
GO:0009744	BP	response to sucrose	78/3120	469/43164	4.73897e-12	1.71393e-10	1.48216e-10	Zm00001d053739_P003/Zm00001d053739_P002/Zm00001d053739_P001/Zm00001d052405_P006/Zm00001d052405_P005/Zm00001d052405_P004/Zm00001d052405_P003/Zm00001d052405_P002/Zm00001d052405_P001/Zm00001d029170_P007/Zm00001d029170_P006/Zm00001d029170_P005/Zm00001d029170_P004/Zm00001d029170_P003/Zm00001d029170_P002/Zm00001d029170_P001/Zm00001d023263_P004/Zm00001d023263_P003/Zm00001d023263_P002/Zm00001d023263_P001…
GO:0034285	BP	response to disaccharide	78/3120	469/43164	4.73897e-12	1.71393e-10	1.48216e-10	Zm00001d053739_P003/Zm00001d053739_P002/Zm00001d053739_P001/Zm00001d052405_P006/Zm00001d052405_P005/Zm00001d052405_P004/Zm00001d052405_P003/Zm00001d052405_P002/Zm00001d052405_P001/Zm00001d029170_P007/Zm00001d029170_P006/Zm00001d029170_P005/Zm00001d029170_P004/Zm00001d029170_P003/Zm00001d029170_P002/Zm00001d029170_P001/Zm00001d023263_P004/Zm00001d023263_P003/Zm00001d023263_P002/Zm00001d023263_P001…
GO:0046654	BP	tetrahydrofolate biosynthetic process	18/3120	36/43164	7.08134e-12	2.52286e-10	2.1817e-10	Zm00001d007318_P019/Zm00001d007318_P018/Zm00001d007318_P017/Zm00001d007318_P016/Zm00001d007318_P014/Zm00001d007318_P013/Zm00001d007318_P012/Zm00001d007318_P011/Zm00001d007318_P010/Zm00001d007318_P009/Zm00001d007318_P008/Zm00001d007318_P007/Zm00001d007318_P006/Zm00001d007318_P005/Zm00001d007318_P004/Zm00001d007318_P003/Zm00001d007318_P002/Zm00001d007318_P001
GO:0051258	BP	protein polymerization	61/3120	333/43164	1.70982e-11	6.00197e-10	5.19034e-10	Zm00001d038456_P001/Zm00001d036961_P008/Zm00001d036961_P007/Zm00001d036961_P006/Zm00001d036961_P005/Zm00001d036961_P004/Zm00001d036961_P003/Zm00001d023262_P068/Zm00001d023262_P058/Zm00001d023262_P052/Zm00001d023262_P047/Zm00001d023262_P043/Zm00001d023262_P039/Zm00001d023262_P038/Zm00001d023262_P037/Zm00001d023262_P036/Zm00001d023262_P035/Zm00001d023262_P034/Zm00001d023262_P033/Zm00001d023262_P032…
GO:0009958	BP	positive gravitropism	43/3120	194/43164	3.13418e-11	1.08425e-09	9.37626e-10	Zm00001d048138_P029/Zm00001d048138_P028/Zm00001d048138_P027/Zm00001d048138_P026/Zm00001d048138_P025/Zm00001d048138_P024/Zm00001d048138_P023/Zm00001d048138_P022/Zm00001d048138_P020/Zm00001d048138_P019/Zm00001d048138_P018/Zm00001d048138_P017/Zm00001d048138_P016/Zm00001d048138_P015/Zm00001d048138_P014/Zm00001d048138_P013/Zm00001d048138_P012/Zm00001d048138_P011/Zm00001d048138_P010/Zm00001d048138_P009…
GO:0046653	BP	tetrahydrofolate metabolic process	18/3120	39/43164	3.94099e-11	1.34388e-09	1.16215e-09	Zm00001d007318_P019/Zm00001d007318_P018/Zm00001d007318_P017/Zm00001d007318_P016/Zm00001d007318_P014/Zm00001d007318_P013/Zm00001d007318_P012/Zm00001d007318_P011/Zm00001d007318_P010/Zm00001d007318_P009/Zm00001d007318_P008/Zm00001d007318_P007/Zm00001d007318_P006/Zm00001d007318_P005/Zm00001d007318_P004/Zm00001d007318_P003/Zm00001d007318_P002/Zm00001d007318_P001
GO:0019684	BP	photosynthesis, light reaction	47/3120	228/43164	5.64555e-11	1.89802e-09	1.64135e-09	Zm00001d052801_P024/Zm00001d052801_P023/Zm00001d052801_P021/Zm00001d052801_P020/Zm00001d052801_P018/Zm00001d052801_P016/Zm00001d052801_P014/Zm00001d052801_P013/Zm00001d052801_P011/Zm00001d052801_P009/Zm00001d052801_P006/Zm00001d052801_P004/Zm00001d052801_P003/Zm00001d052801_P002/Zm00001d052801_P001/Zm00001d036535_P001/Zm00001d034401_P012/Zm00001d034401_P011/Zm00001d034401_P010/Zm00001d034401_P009…
GO:0071248	BP	cellular response to metal ion	59/3120	326/43164	6.02253e-11	1.99664e-09	1.72664e-09	Zm00001d052855_P008/Zm00001d052855_P007/Zm00001d052855_P006/Zm00001d052855_P005/Zm00001d052855_P004/Zm00001d052855_P003/Zm00001d052855_P002/Zm00001d052855_P001/Zm00001d045760_P005/Zm00001d045760_P004/Zm00001d039407_P003/Zm00001d039407_P001/Zm00001d029170_P007/Zm00001d029170_P006/Zm00001d029170_P005/Zm00001d029170_P004/Zm00001d029170_P003/Zm00001d029170_P002/Zm00001d029170_P001/Zm00001d021552_P002…
GO:0030422	BP	production of siRNA involved in RNA interference	71/3120	433/43164	8.14826e-11	2.66437e-09	2.30407e-09	Zm00001d053872_P045/Zm00001d053872_P042/Zm00001d053872_P041/Zm00001d053872_P040/Zm00001d053872_P037/Zm00001d053872_P036/Zm00001d053872_P034/Zm00001d053872_P032/Zm00001d053872_P030/Zm00001d053872_P028/Zm00001d053872_P026/Zm00001d053872_P023/Zm00001d053872_P022/Zm00001d053872_P021/Zm00001d053872_P018/Zm00001d053872_P016/Zm00001d053872_P015/Zm00001d053872_P008/Zm00001d053872_P007/Zm00001d053872_P006…
GO:1902903	BP	regulation of supramolecular fiber organization	61/3120	351/43164	1.5917e-10	5.13431e-09	4.44001e-09	Zm00001d038456_P001/Zm00001d036961_P008/Zm00001d036961_P007/Zm00001d036961_P006/Zm00001d036961_P005/Zm00001d036961_P004/Zm00001d036961_P003/Zm00001d023262_P068/Zm00001d023262_P058/Zm00001d023262_P052/Zm00001d023262_P047/Zm00001d023262_P043/Zm00001d023262_P039/Zm00001d023262_P038/Zm00001d023262_P037/Zm00001d023262_P036/Zm00001d023262_P035/Zm00001d023262_P034/Zm00001d023262_P033/Zm00001d023262_P032…
GO:0071277	BP	cellular response to calcium ion	15/3120	29/43164	2.17593e-10	6.92527e-09	5.98878e-09	Zm00001d052855_P008/Zm00001d052855_P007/Zm00001d052855_P006/Zm00001d052855_P005/Zm00001d052855_P004/Zm00001d052855_P003/Zm00001d052855_P002/Zm00001d052855_P001/Zm00001d020898_P009/Zm00001d020898_P008/Zm00001d020898_P006/Zm00001d020898_P005/Zm00001d020898_P004/Zm00001d020898_P002/Zm00001d020898_P001
GO:0051510	BP	regulation of unidimensional cell growth	46/3120	231/43164	3.00776e-10	9.44675e-09	8.16928e-09	Zm00001d042523_P042/Zm00001d042523_P041/Zm00001d042523_P040/Zm00001d042523_P039/Zm00001d042523_P038/Zm00001d042523_P037/Zm00001d042523_P036/Zm00001d042523_P035/Zm00001d042523_P034/Zm00001d042523_P033/Zm00001d042523_P032/Zm00001d042523_P031/Zm00001d042523_P030/Zm00001d042523_P029/Zm00001d042523_P028/Zm00001d042523_P027/Zm00001d042523_P026/Zm00001d042523_P025/Zm00001d042523_P024/Zm00001d042523_P023…
GO:0007131	BP	reciprocal meiotic recombination	59/3120	344/43164	5.3416e-10	1.63467e-08	1.41361e-08	Zm00001d023262_P070/Zm00001d017720_P072/Zm00001d017720_P070/Zm00001d017720_P069/Zm00001d017720_P067/Zm00001d017720_P064/Zm00001d017720_P061/Zm00001d017720_P060/Zm00001d017720_P056/Zm00001d017720_P054/Zm00001d017720_P052/Zm00001d017720_P051/Zm00001d017720_P049/Zm00001d017720_P047/Zm00001d017720_P045/Zm00001d017720_P042/Zm00001d017720_P036/Zm00001d017720_P028/Zm00001d017720_P027/Zm00001d017720_P025…
GO:0035825	BP	homologous recombination	59/3120	344/43164	5.3416e-10	1.63467e-08	1.41361e-08	Zm00001d023262_P070/Zm00001d017720_P072/Zm00001d017720_P070/Zm00001d017720_P069/Zm00001d017720_P067/Zm00001d017720_P064/Zm00001d017720_P061/Zm00001d017720_P060/Zm00001d017720_P056/Zm00001d017720_P054/Zm00001d017720_P052/Zm00001d017720_P051/Zm00001d017720_P049/Zm00001d017720_P047/Zm00001d017720_P045/Zm00001d017720_P042/Zm00001d017720_P036/Zm00001d017720_P028/Zm00001d017720_P027/Zm00001d017720_P025…
GO:0034757	BP	negative regulation of iron ion transport	14/3120	27/43164	8.41581e-10	2.54285e-08	2.19899e-08	Zm00001d012005_P025/Zm00001d012005_P024/Zm00001d012005_P022/Zm00001d012005_P020/Zm00001d012005_P019/Zm00001d012005_P018/Zm00001d012005_P015/Zm00001d012005_P014/Zm00001d012005_P013/Zm00001d012005_P011/Zm00001d012005_P007/Zm00001d012005_P006/Zm00001d012005_P004/Zm00001d012005_P002
GO:0051592	BP	response to calcium ion	23/3120	74/43164	1.1683e-09	3.44764e-08	2.98142e-08	Zm00001d052855_P008/Zm00001d052855_P007/Zm00001d052855_P006/Zm00001d052855_P005/Zm00001d052855_P004/Zm00001d052855_P003/Zm00001d052855_P002/Zm00001d052855_P001/Zm00001d044533_P003/Zm00001d044533_P002/Zm00001d044533_P001/Zm00001d043705_P005/Zm00001d043705_P004/Zm00001d043705_P003/Zm00001d033295_P001/Zm00001d020898_P009/Zm00001d020898_P008/Zm00001d020898_P006/Zm00001d020898_P005/Zm00001d020898_P004…
GO:0010638	BP	positive regulation of organelle organization	73/3120	478/43164	1.16992e-09	3.44764e-08	2.98142e-08	Zm00001d045611_P021/Zm00001d045611_P020/Zm00001d045611_P019/Zm00001d045611_P011/Zm00001d045611_P006/Zm00001d045611_P005/Zm00001d045611_P004/Zm00001d045611_P003/Zm00001d045611_P002/Zm00001d045611_P001/Zm00001d039407_P003/Zm00001d039407_P001/Zm00001d038456_P001/Zm00001d025653_P009/Zm00001d025653_P008/Zm00001d025653_P007/Zm00001d025653_P006/Zm00001d025653_P005/Zm00001d025653_P004/Zm00001d025653_P003…
GO:1902532	BP	negative regulation of intracellular signal transduction	44/3120	225/43164	1.31355e-09	3.82372e-08	3.30664e-08	Zm00001d039407_P003/Zm00001d039407_P001/Zm00001d027309_P010/Zm00001d027309_P009/Zm00001d027309_P008/Zm00001d027309_P007/Zm00001d027309_P006/Zm00001d027309_P005/Zm00001d027309_P004/Zm00001d027309_P003/Zm00001d027309_P002/Zm00001d027309_P001/Zm00001d025050_P006/Zm00001d025050_P005/Zm00001d025050_P004/Zm00001d025050_P003/Zm00001d025050_P002/Zm00001d025050_P001/Zm00001d016675_P027/Zm00001d016675_P026…
GO:0010271	BP	regulation of chlorophyll catabolic process	14/3120	28/43164	1.57055e-09	4.35918e-08	3.7697e-08	Zm00001d012005_P025/Zm00001d012005_P024/Zm00001d012005_P022/Zm00001d012005_P020/Zm00001d012005_P019/Zm00001d012005_P018/Zm00001d012005_P015/Zm00001d012005_P014/Zm00001d012005_P013/Zm00001d012005_P011/Zm00001d012005_P007/Zm00001d012005_P006/Zm00001d012005_P004/Zm00001d012005_P002
GO:0080117	BP	secondary growth	14/3120	28/43164	1.57055e-09	4.35918e-08	3.7697e-08	Zm00001d012005_P025/Zm00001d012005_P024/Zm00001d012005_P022/Zm00001d012005_P020/Zm00001d012005_P019/Zm00001d012005_P018/Zm00001d012005_P015/Zm00001d012005_P014/Zm00001d012005_P013/Zm00001d012005_P011/Zm00001d012005_P007/Zm00001d012005_P006/Zm00001d012005_P004/Zm00001d012005_P002
GO:0080190	BP	lateral growth	14/3120	28/43164	1.57055e-09	4.35918e-08	3.7697e-08	Zm00001d012005_P025/Zm00001d012005_P024/Zm00001d012005_P022/Zm00001d012005_P020/Zm00001d012005_P019/Zm00001d012005_P018/Zm00001d012005_P015/Zm00001d012005_P014/Zm00001d012005_P013/Zm00001d012005_P011/Zm00001d012005_P007/Zm00001d012005_P006/Zm00001d012005_P004/Zm00001d012005_P002
GO:1901404	BP	regulation of tetrapyrrole catabolic process	14/3120	28/43164	1.57055e-09	4.35918e-08	3.7697e-08	Zm00001d012005_P025/Zm00001d012005_P024/Zm00001d012005_P022/Zm00001d012005_P020/Zm00001d012005_P019/Zm00001d012005_P018/Zm00001d012005_P015/Zm00001d012005_P014/Zm00001d012005_P013/Zm00001d012005_P011/Zm00001d012005_P007/Zm00001d012005_P006/Zm00001d012005_P004/Zm00001d012005_P002
GO:0043269	BP	regulation of ion transport	57/3120	339/43164	2.21542e-09	6.07841e-08	5.25643e-08	Zm00001d051912_P002/Zm00001d044285_P015/Zm00001d044285_P014/Zm00001d044285_P013/Zm00001d044285_P012/Zm00001d044285_P011/Zm00001d044285_P010/Zm00001d044285_P009/Zm00001d044285_P008/Zm00001d044285_P007/Zm00001d044285_P006/Zm00001d044285_P005/Zm00001d044285_P004/Zm00001d044285_P003/Zm00001d044285_P002/Zm00001d044285_P001/Zm00001d012005_P025/Zm00001d012005_P024/Zm00001d012005_P022/Zm00001d012005_P020…
GO:0071241	BP	cellular response to inorganic substance	59/3120	358/43164	2.5478e-09	6.87421e-08	5.94463e-08	Zm00001d052855_P008/Zm00001d052855_P007/Zm00001d052855_P006/Zm00001d052855_P005/Zm00001d052855_P004/Zm00001d052855_P003/Zm00001d052855_P002/Zm00001d052855_P001/Zm00001d045760_P005/Zm00001d045760_P004/Zm00001d039407_P003/Zm00001d039407_P001/Zm00001d029170_P007/Zm00001d029170_P006/Zm00001d029170_P005/Zm00001d029170_P004/Zm00001d029170_P003/Zm00001d029170_P002/Zm00001d029170_P001/Zm00001d021552_P002…
GO:0080009	BP	mRNA methylation	9/3120	11/43164	2.56307e-09	6.87421e-08	5.94463e-08	Zm00001d053927_P022/Zm00001d053927_P021/Zm00001d053927_P020/Zm00001d053927_P019/Zm00001d053927_P018/Zm00001d053927_P015/Zm00001d053927_P014/Zm00001d053927_P013/Zm00001d053927_P012
GO:0044089	BP	positive regulation of cellular component biogenesis	48/3120	264/43164	3.00586e-09	7.97221e-08	6.89414e-08	Zm00001d039407_P003/Zm00001d039407_P001/Zm00001d038456_P001/Zm00001d023262_P068/Zm00001d023262_P058/Zm00001d023262_P052/Zm00001d023262_P047/Zm00001d023262_P043/Zm00001d023262_P039/Zm00001d023262_P038/Zm00001d023262_P037/Zm00001d023262_P036/Zm00001d023262_P035/Zm00001d023262_P034/Zm00001d023262_P033/Zm00001d023262_P032/Zm00001d023262_P031/Zm00001d023262_P030/Zm00001d023262_P029/Zm00001d023262_P028…
GO:0016052	BP	carbohydrate catabolic process	68/3120	443/43164	3.44834e-09	9.04525e-08	7.82208e-08	Zm00001d053685_P010/Zm00001d052425_P019/Zm00001d052425_P017/Zm00001d052425_P016/Zm00001d052425_P015/Zm00001d052425_P014/Zm00001d052425_P013/Zm00001d052425_P012/Zm00001d052425_P011/Zm00001d052425_P010/Zm00001d052425_P009/Zm00001d052425_P008/Zm00001d052425_P007/Zm00001d052425_P006/Zm00001d052425_P005/Zm00001d052425_P004/Zm00001d052425_P003/Zm00001d052425_P002/Zm00001d052425_P001/Zm00001d052405_P006…
GO:0043266	BP	regulation of potassium ion transport	15/3120	34/43164	3.67805e-09	9.54295e-08	8.25247e-08	Zm00001d044285_P015/Zm00001d044285_P014/Zm00001d044285_P013/Zm00001d044285_P012/Zm00001d044285_P011/Zm00001d044285_P010/Zm00001d044285_P009/Zm00001d044285_P008/Zm00001d044285_P007/Zm00001d044285_P006/Zm00001d044285_P005/Zm00001d044285_P004/Zm00001d044285_P003/Zm00001d044285_P002/Zm00001d044285_P001
GO:0006268	BP	DNA unwinding involved in DNA replication	27/3120	104/43164	3.75381e-09	9.63477e-08	8.33188e-08	Zm00001d041606_P013/Zm00001d041606_P012/Zm00001d041606_P011/Zm00001d041606_P010/Zm00001d041606_P009/Zm00001d041606_P008/Zm00001d041606_P007/Zm00001d041606_P006/Zm00001d041606_P005/Zm00001d041606_P004/Zm00001d041606_P003/Zm00001d041606_P002/Zm00001d041606_P001/Zm00001d038467_P008/Zm00001d038467_P007/Zm00001d038467_P006/Zm00001d038467_P005/Zm00001d038467_P004/Zm00001d038467_P003/Zm00001d038467_P002…
GO:0034756	BP	regulation of iron ion transport	14/3120	30/43164	4.95725e-09	1.25882e-07	1.0886e-07	Zm00001d012005_P025/Zm00001d012005_P024/Zm00001d012005_P022/Zm00001d012005_P020/Zm00001d012005_P019/Zm00001d012005_P018/Zm00001d012005_P015/Zm00001d012005_P014/Zm00001d012005_P013/Zm00001d012005_P011/Zm00001d012005_P007/Zm00001d012005_P006/Zm00001d012005_P004/Zm00001d012005_P002
GO:0016045	BP	detection of bacterium	15/3120	35/43164	6.00469e-09	1.49304e-07	1.29114e-07	Zm00001d003267_P055/Zm00001d003267_P054/Zm00001d003267_P053/Zm00001d003267_P052/Zm00001d003267_P051/Zm00001d003267_P050/Zm00001d003267_P049/Zm00001d003267_P048/Zm00001d003267_P047/Zm00001d003267_P046/Zm00001d003267_P045/Zm00001d003267_P044/Zm00001d003267_P038/Zm00001d003267_P011/Zm00001d003267_P002
GO:0098543	BP	detection of other organism	15/3120	35/43164	6.00469e-09	1.49304e-07	1.29114e-07	Zm00001d003267_P055/Zm00001d003267_P054/Zm00001d003267_P053/Zm00001d003267_P052/Zm00001d003267_P051/Zm00001d003267_P050/Zm00001d003267_P049/Zm00001d003267_P048/Zm00001d003267_P047/Zm00001d003267_P046/Zm00001d003267_P045/Zm00001d003267_P044/Zm00001d003267_P038/Zm00001d003267_P011/Zm00001d003267_P002
GO:0034755	BP	iron ion transmembrane transport	16/3120	41/43164	9.62275e-09	2.36799e-07	2.04777e-07	Zm00001d037756_P004/Zm00001d037756_P003/Zm00001d037756_P002/Zm00001d037756_P001/Zm00001d014391_P012/Zm00001d014391_P011/Zm00001d014391_P010/Zm00001d014391_P009/Zm00001d014391_P008/Zm00001d014391_P007/Zm00001d014391_P006/Zm00001d014391_P005/Zm00001d014391_P004/Zm00001d014391_P003/Zm00001d014391_P002/Zm00001d014391_P001
GO:0048564	BP	photosystem I assembly	12/3120	23/43164	1.26738e-08	3.08696e-07	2.66952e-07	Zm00001d034401_P012/Zm00001d034401_P011/Zm00001d034401_P010/Zm00001d034401_P009/Zm00001d034401_P008/Zm00001d034401_P007/Zm00001d034401_P006/Zm00001d034401_P005/Zm00001d034401_P004/Zm00001d034401_P003/Zm00001d034401_P002/Zm00001d034401_P001
GO:0010305	BP	leaf vascular tissue pattern formation	51/3120	303/43164	1.45591e-08	3.49984e-07	3.02656e-07	Zm00001d049958_P005/Zm00001d049958_P004/Zm00001d049958_P003/Zm00001d049958_P002/Zm00001d049958_P001/Zm00001d026111_P088/Zm00001d026111_P087/Zm00001d026111_P086/Zm00001d026111_P085/Zm00001d026111_P077/Zm00001d026111_P075/Zm00001d026111_P074/Zm00001d026111_P070/Zm00001d026111_P069/Zm00001d026111_P068/Zm00001d026111_P067/Zm00001d026111_P065/Zm00001d026111_P064/Zm00001d026111_P061/Zm00001d026111_P058…
GO:0009850	BP	auxin metabolic process	66/3120	440/43164	1.46621e-08	3.49984e-07	3.02656e-07	Zm00001d053281_P008/Zm00001d053281_P007/Zm00001d053281_P006/Zm00001d053281_P005/Zm00001d053281_P003/Zm00001d053281_P002/Zm00001d053281_P001/Zm00001d053107_P003/Zm00001d053107_P002/Zm00001d053107_P001/Zm00001d026111_P088/Zm00001d026111_P087/Zm00001d026111_P086/Zm00001d026111_P085/Zm00001d026111_P077/Zm00001d026111_P075/Zm00001d026111_P074/Zm00001d026111_P070/Zm00001d026111_P069/Zm00001d026111_P068…
GO:0051304	BP	chromosome separation	52/3120	312/43164	1.48372e-08	3.50657e-07	3.03238e-07	Zm00001d039407_P003/Zm00001d039407_P001/Zm00001d017720_P072/Zm00001d017720_P070/Zm00001d017720_P069/Zm00001d017720_P067/Zm00001d017720_P064/Zm00001d017720_P061/Zm00001d017720_P060/Zm00001d017720_P056/Zm00001d017720_P054/Zm00001d017720_P052/Zm00001d017720_P051/Zm00001d017720_P049/Zm00001d017720_P047/Zm00001d017720_P045/Zm00001d017720_P042/Zm00001d017720_P036/Zm00001d017720_P028/Zm00001d017720_P027…
GO:0010031	BP	circumnutation	19/3120	59/43164	1.66191e-08	3.88919e-07	3.36327e-07	Zm00001d039156_P002/Zm00001d039156_P001/Zm00001d021641_P029/Zm00001d021641_P028/Zm00001d021641_P026/Zm00001d021641_P023/Zm00001d021641_P022/Zm00001d021641_P020/Zm00001d021641_P018/Zm00001d021641_P016/Zm00001d021641_P014/Zm00001d021641_P013/Zm00001d021641_P011/Zm00001d021641_P010/Zm00001d021641_P009/Zm00001d021641_P008/Zm00001d021641_P006/Zm00001d021641_P004/Zm00001d021641_P002
GO:0071421	BP	manganese ion transmembrane transport	13/3120	28/43164	1.9102e-08	4.42685e-07	3.82821e-07	Zm00001d040157_P001/Zm00001d014391_P012/Zm00001d014391_P011/Zm00001d014391_P010/Zm00001d014391_P009/Zm00001d014391_P008/Zm00001d014391_P007/Zm00001d014391_P006/Zm00001d014391_P005/Zm00001d014391_P004/Zm00001d014391_P003/Zm00001d014391_P002/Zm00001d014391_P001
GO:0006828	BP	manganese ion transport	15/3120	39/43164	3.52127e-08	8.08199e-07	6.98908e-07	Zm00001d040157_P001/Zm00001d032268_P001/Zm00001d014391_P012/Zm00001d014391_P011/Zm00001d014391_P010/Zm00001d014391_P009/Zm00001d014391_P008/Zm00001d014391_P007/Zm00001d014391_P006/Zm00001d014391_P005/Zm00001d014391_P004/Zm00001d014391_P003/Zm00001d014391_P002/Zm00001d014391_P001/Zm00001d011013_P001
GO:0071324	BP	cellular response to disaccharide stimulus	31/3120	146/43164	4.80105e-08	1.08114e-06	9.34942e-07	Zm00001d029170_P007/Zm00001d029170_P006/Zm00001d029170_P005/Zm00001d029170_P004/Zm00001d029170_P003/Zm00001d029170_P002/Zm00001d029170_P001/Zm00001d013412_P016/Zm00001d013412_P013/Zm00001d013412_P012/Zm00001d013412_P010/Zm00001d013412_P008/Zm00001d013412_P006/Zm00001d013412_P005/Zm00001d013412_P004/Zm00001d013412_P003/Zm00001d013412_P002/Zm00001d012005_P025/Zm00001d012005_P024/Zm00001d012005_P022…
GO:0071329	BP	cellular response to sucrose stimulus	31/3120	146/43164	4.80105e-08	1.08114e-06	9.34942e-07	Zm00001d029170_P007/Zm00001d029170_P006/Zm00001d029170_P005/Zm00001d029170_P004/Zm00001d029170_P003/Zm00001d029170_P002/Zm00001d029170_P001/Zm00001d013412_P016/Zm00001d013412_P013/Zm00001d013412_P012/Zm00001d013412_P010/Zm00001d013412_P008/Zm00001d013412_P006/Zm00001d013412_P005/Zm00001d013412_P004/Zm00001d013412_P003/Zm00001d013412_P002/Zm00001d012005_P025/Zm00001d012005_P024/Zm00001d012005_P022…
GO:0009616	BP	virus induced gene silencing	46/3120	271/43164	5.58476e-08	1.22301e-06	1.05763e-06	Zm00001d026111_P088/Zm00001d026111_P087/Zm00001d026111_P086/Zm00001d026111_P085/Zm00001d026111_P077/Zm00001d026111_P075/Zm00001d026111_P074/Zm00001d026111_P070/Zm00001d026111_P069/Zm00001d026111_P068/Zm00001d026111_P067/Zm00001d026111_P065/Zm00001d026111_P064/Zm00001d026111_P061/Zm00001d026111_P058/Zm00001d026111_P055/Zm00001d026111_P054/Zm00001d026111_P053/Zm00001d026111_P052/Zm00001d026111_P051…
GO:0052018	BP	modulation by symbiont of RNA levels in host	46/3120	271/43164	5.58476e-08	1.22301e-06	1.05763e-06	Zm00001d026111_P088/Zm00001d026111_P087/Zm00001d026111_P086/Zm00001d026111_P085/Zm00001d026111_P077/Zm00001d026111_P075/Zm00001d026111_P074/Zm00001d026111_P070/Zm00001d026111_P069/Zm00001d026111_P068/Zm00001d026111_P067/Zm00001d026111_P065/Zm00001d026111_P064/Zm00001d026111_P061/Zm00001d026111_P058/Zm00001d026111_P055/Zm00001d026111_P054/Zm00001d026111_P053/Zm00001d026111_P052/Zm00001d026111_P051…
GO:0052249	BP	modulation of RNA levels in other organism involved in symbiotic interaction	46/3120	271/43164	5.58476e-08	1.22301e-06	1.05763e-06	Zm00001d026111_P088/Zm00001d026111_P087/Zm00001d026111_P086/Zm00001d026111_P085/Zm00001d026111_P077/Zm00001d026111_P075/Zm00001d026111_P074/Zm00001d026111_P070/Zm00001d026111_P069/Zm00001d026111_P068/Zm00001d026111_P067/Zm00001d026111_P065/Zm00001d026111_P064/Zm00001d026111_P061/Zm00001d026111_P058/Zm00001d026111_P055/Zm00001d026111_P054/Zm00001d026111_P053/Zm00001d026111_P052/Zm00001d026111_P051…
GO:0010383	BP	cell wall polysaccharide metabolic process	41/3120	229/43164	6.39789e-08	1.38834e-06	1.2006e-06	Zm00001d052425_P019/Zm00001d052425_P017/Zm00001d052425_P016/Zm00001d052425_P015/Zm00001d052425_P014/Zm00001d052425_P013/Zm00001d052425_P012/Zm00001d052425_P011/Zm00001d052425_P010/Zm00001d052425_P009/Zm00001d052425_P008/Zm00001d052425_P007/Zm00001d052425_P006/Zm00001d052425_P005/Zm00001d052425_P004/Zm00001d052425_P003/Zm00001d052425_P002/Zm00001d052425_P001/Zm00001d044648_P007/Zm00001d044648_P006…
GO:0055071	BP	manganese ion homeostasis	16/3120	47/43164	9.243e-08	1.98766e-06	1.71887e-06	Zm00001d044533_P003/Zm00001d044533_P002/Zm00001d044533_P001/Zm00001d014391_P012/Zm00001d014391_P011/Zm00001d014391_P010/Zm00001d014391_P009/Zm00001d014391_P008/Zm00001d014391_P007/Zm00001d014391_P006/Zm00001d014391_P005/Zm00001d014391_P004/Zm00001d014391_P003/Zm00001d014391_P002/Zm00001d014391_P001/Zm00001d011013_P001
GO:0000256	BP	allantoin catabolic process	8/3120	11/43164	9.99756e-08	2.11187e-06	1.82629e-06	Zm00001d030967_P010/Zm00001d030967_P009/Zm00001d030967_P008/Zm00001d030967_P007/Zm00001d030967_P006/Zm00001d030967_P005/Zm00001d030967_P002/Zm00001d030967_P001
GO:0010777	BP	meiotic mismatch repair involved in reciprocal meiotic recombination	8/3120	11/43164	9.99756e-08	2.11187e-06	1.82629e-06	Zm00001d006382_P010/Zm00001d006382_P008/Zm00001d006382_P007/Zm00001d006382_P006/Zm00001d006382_P005/Zm00001d006382_P004/Zm00001d006382_P003/Zm00001d006382_P002
GO:0043157	BP	response to cation stress	13/3120	32/43164	1.34606e-07	2.81846e-06	2.43733e-06	Zm00001d040157_P001/Zm00001d034401_P012/Zm00001d034401_P011/Zm00001d034401_P010/Zm00001d034401_P009/Zm00001d034401_P008/Zm00001d034401_P007/Zm00001d034401_P006/Zm00001d034401_P005/Zm00001d034401_P004/Zm00001d034401_P003/Zm00001d034401_P002/Zm00001d034401_P001
GO:0010100	BP	negative regulation of photomorphogenesis	28/3120	130/43164	1.52861e-07	3.17285e-06	2.7438e-06	Zm00001d009745_P030/Zm00001d009745_P029/Zm00001d009745_P028/Zm00001d009745_P027/Zm00001d009745_P026/Zm00001d009745_P025/Zm00001d009745_P024/Zm00001d009745_P023/Zm00001d009745_P022/Zm00001d009745_P021/Zm00001d009745_P019/Zm00001d009745_P018/Zm00001d009745_P017/Zm00001d009745_P015/Zm00001d009745_P014/Zm00001d009745_P013/Zm00001d009745_P012/Zm00001d009745_P011/Zm00001d009745_P010/Zm00001d009745_P009…
GO:0006559	BP	L-phenylalanine catabolic process	10/3120	19/43164	1.93134e-07	3.90688e-06	3.37856e-06	Zm00001d053281_P008/Zm00001d053281_P007/Zm00001d053281_P006/Zm00001d053281_P005/Zm00001d053281_P003/Zm00001d053281_P002/Zm00001d053281_P001/Zm00001d053107_P003/Zm00001d053107_P002/Zm00001d053107_P001
GO:0006572	BP	tyrosine catabolic process	10/3120	19/43164	1.93134e-07	3.90688e-06	3.37856e-06	Zm00001d053281_P008/Zm00001d053281_P007/Zm00001d053281_P006/Zm00001d053281_P005/Zm00001d053281_P003/Zm00001d053281_P002/Zm00001d053281_P001/Zm00001d053107_P003/Zm00001d053107_P002/Zm00001d053107_P001
GO:1902222	BP	erythrose 4-phosphate/phosphoenolpyruvate family amino acid catabolic process	10/3120	19/43164	1.93134e-07	3.90688e-06	3.37856e-06	Zm00001d053281_P008/Zm00001d053281_P007/Zm00001d053281_P006/Zm00001d053281_P005/Zm00001d053281_P003/Zm00001d053281_P002/Zm00001d053281_P001/Zm00001d053107_P003/Zm00001d053107_P002/Zm00001d053107_P001
GO:0098586	BP	cellular response to virus	46/3120	283/43164	2.07688e-07	4.1532e-06	3.59157e-06	Zm00001d026111_P088/Zm00001d026111_P087/Zm00001d026111_P086/Zm00001d026111_P085/Zm00001d026111_P077/Zm00001d026111_P075/Zm00001d026111_P074/Zm00001d026111_P070/Zm00001d026111_P069/Zm00001d026111_P068/Zm00001d026111_P067/Zm00001d026111_P065/Zm00001d026111_P064/Zm00001d026111_P061/Zm00001d026111_P058/Zm00001d026111_P055/Zm00001d026111_P054/Zm00001d026111_P053/Zm00001d026111_P052/Zm00001d026111_P051…
GO:0007127	BP	meiosis I	61/3120	423/43164	2.08791e-07	4.1532e-06	3.59157e-06	Zm00001d023262_P070/Zm00001d017720_P072/Zm00001d017720_P070/Zm00001d017720_P069/Zm00001d017720_P067/Zm00001d017720_P064/Zm00001d017720_P061/Zm00001d017720_P060/Zm00001d017720_P056/Zm00001d017720_P054/Zm00001d017720_P052/Zm00001d017720_P051/Zm00001d017720_P049/Zm00001d017720_P047/Zm00001d017720_P045/Zm00001d017720_P042/Zm00001d017720_P036/Zm00001d017720_P028/Zm00001d017720_P027/Zm00001d017720_P025…
GO:0009595	BP	detection of biotic stimulus	15/3120	44/43164	2.2772e-07	4.45547e-06	3.85297e-06	Zm00001d003267_P055/Zm00001d003267_P054/Zm00001d003267_P053/Zm00001d003267_P052/Zm00001d003267_P051/Zm00001d003267_P050/Zm00001d003267_P049/Zm00001d003267_P048/Zm00001d003267_P047/Zm00001d003267_P046/Zm00001d003267_P045/Zm00001d003267_P044/Zm00001d003267_P038/Zm00001d003267_P011/Zm00001d003267_P002
GO:0098581	BP	detection of external biotic stimulus	15/3120	44/43164	2.2772e-07	4.45547e-06	3.85297e-06	Zm00001d003267_P055/Zm00001d003267_P054/Zm00001d003267_P053/Zm00001d003267_P052/Zm00001d003267_P051/Zm00001d003267_P050/Zm00001d003267_P049/Zm00001d003267_P048/Zm00001d003267_P047/Zm00001d003267_P046/Zm00001d003267_P045/Zm00001d003267_P044/Zm00001d003267_P038/Zm00001d003267_P011/Zm00001d003267_P002
GO:2000280	BP	regulation of root development	31/3120	156/43164	2.32636e-07	4.51466e-06	3.90415e-06	Zm00001d049958_P005/Zm00001d049958_P004/Zm00001d049958_P003/Zm00001d049958_P002/Zm00001d049958_P001/Zm00001d016675_P027/Zm00001d016675_P026/Zm00001d016675_P024/Zm00001d016675_P023/Zm00001d016675_P022/Zm00001d016675_P021/Zm00001d016675_P020/Zm00001d016675_P019/Zm00001d016675_P018/Zm00001d016675_P017/Zm00001d016675_P016/Zm00001d016675_P015/Zm00001d016675_P014/Zm00001d016675_P013/Zm00001d016675_P012…
GO:0008654	BP	phospholipid biosynthetic process	62/3120	435/43164	2.53183e-07	4.87376e-06	4.21469e-06	Zm00001d046535_P001/Zm00001d043727_P001/Zm00001d038824_P002/Zm00001d038824_P001/Zm00001d038170_P004/Zm00001d038170_P003/Zm00001d038170_P002/Zm00001d038170_P001/Zm00001d036631_P021/Zm00001d036631_P020/Zm00001d036631_P019/Zm00001d036631_P018/Zm00001d036631_P016/Zm00001d036631_P015/Zm00001d036631_P014/Zm00001d036631_P013/Zm00001d036631_P011/Zm00001d036631_P010/Zm00001d036631_P009/Zm00001d036631_P008…
GO:0061982	BP	meiosis I cell cycle process	61/3120	426/43164	2.67707e-07	5.11213e-06	4.42083e-06	Zm00001d023262_P070/Zm00001d017720_P072/Zm00001d017720_P070/Zm00001d017720_P069/Zm00001d017720_P067/Zm00001d017720_P064/Zm00001d017720_P061/Zm00001d017720_P060/Zm00001d017720_P056/Zm00001d017720_P054/Zm00001d017720_P052/Zm00001d017720_P051/Zm00001d017720_P049/Zm00001d017720_P047/Zm00001d017720_P045/Zm00001d017720_P042/Zm00001d017720_P036/Zm00001d017720_P028/Zm00001d017720_P027/Zm00001d017720_P025…
GO:0015979	BP	photosynthesis	56/3120	382/43164	3.75757e-07	7.1185e-06	6.15588e-06	Zm00001d052801_P024/Zm00001d052801_P023/Zm00001d052801_P021/Zm00001d052801_P020/Zm00001d052801_P018/Zm00001d052801_P016/Zm00001d052801_P014/Zm00001d052801_P013/Zm00001d052801_P011/Zm00001d052801_P009/Zm00001d052801_P006/Zm00001d052801_P004/Zm00001d052801_P003/Zm00001d052801_P002/Zm00001d052801_P001/Zm00001d036535_P001/Zm00001d034401_P012/Zm00001d034401_P011/Zm00001d034401_P010/Zm00001d034401_P009…
GO:0035434	BP	copper ion transmembrane transport	15/3120	46/43164	4.41336e-07	8.29502e-06	7.1733e-06	Zm00001d052801_P024/Zm00001d052801_P023/Zm00001d052801_P021/Zm00001d052801_P020/Zm00001d052801_P018/Zm00001d052801_P016/Zm00001d052801_P014/Zm00001d052801_P013/Zm00001d052801_P011/Zm00001d052801_P009/Zm00001d052801_P006/Zm00001d052801_P004/Zm00001d052801_P003/Zm00001d052801_P002/Zm00001d052801_P001
GO:0043271	BP	negative regulation of ion transport	14/3120	41/43164	5.62053e-07	1.04636e-05	9.04864e-06	Zm00001d012005_P025/Zm00001d012005_P024/Zm00001d012005_P022/Zm00001d012005_P020/Zm00001d012005_P019/Zm00001d012005_P018/Zm00001d012005_P015/Zm00001d012005_P014/Zm00001d012005_P013/Zm00001d012005_P011/Zm00001d012005_P007/Zm00001d012005_P006/Zm00001d012005_P004/Zm00001d012005_P002
GO:0010204	BP	defense response signaling pathway, resistance gene-independent	17/3120	59/43164	5.65482e-07	1.04636e-05	9.04864e-06	Zm00001d004655_P002/Zm00001d004655_P001/Zm00001d003267_P055/Zm00001d003267_P054/Zm00001d003267_P053/Zm00001d003267_P052/Zm00001d003267_P051/Zm00001d003267_P050/Zm00001d003267_P049/Zm00001d003267_P048/Zm00001d003267_P047/Zm00001d003267_P046/Zm00001d003267_P045/Zm00001d003267_P044/Zm00001d003267_P038/Zm00001d003267_P011/Zm00001d003267_P002
GO:0043605	BP	cellular amide catabolic process	8/3120	13/43164	6.83322e-07	1.25468e-05	1.08502e-05	Zm00001d030967_P010/Zm00001d030967_P009/Zm00001d030967_P008/Zm00001d030967_P007/Zm00001d030967_P006/Zm00001d030967_P005/Zm00001d030967_P002/Zm00001d030967_P001
GO:0009683	BP	indoleacetic acid metabolic process	15/3120	48/43164	8.21045e-07	1.48472e-05	1.28395e-05	Zm00001d053281_P008/Zm00001d053281_P007/Zm00001d053281_P006/Zm00001d053281_P005/Zm00001d053281_P003/Zm00001d053281_P002/Zm00001d053281_P001/Zm00001d053107_P003/Zm00001d053107_P002/Zm00001d053107_P001/Zm00001d006886_P005/Zm00001d006886_P004/Zm00001d006886_P003/Zm00001d006886_P002/Zm00001d006886_P001
GO:0009684	BP	indoleacetic acid biosynthetic process	15/3120	48/43164	8.21045e-07	1.48472e-05	1.28395e-05	Zm00001d053281_P008/Zm00001d053281_P007/Zm00001d053281_P006/Zm00001d053281_P005/Zm00001d053281_P003/Zm00001d053281_P002/Zm00001d053281_P001/Zm00001d053107_P003/Zm00001d053107_P002/Zm00001d053107_P001/Zm00001d006886_P005/Zm00001d006886_P004/Zm00001d006886_P003/Zm00001d006886_P002/Zm00001d006886_P001
GO:0017145	BP	stem cell division	26/3120	126/43164	1.00007e-06	1.79486e-05	1.55214e-05	Zm00001d016675_P027/Zm00001d016675_P026/Zm00001d016675_P024/Zm00001d016675_P023/Zm00001d016675_P022/Zm00001d016675_P021/Zm00001d016675_P020/Zm00001d016675_P019/Zm00001d016675_P018/Zm00001d016675_P017/Zm00001d016675_P016/Zm00001d016675_P015/Zm00001d016675_P014/Zm00001d016675_P013/Zm00001d016675_P012/Zm00001d016675_P011/Zm00001d016675_P010/Zm00001d016675_P009/Zm00001d016675_P008/Zm00001d016675_P007…
GO:0000381	BP	regulation of alternative mRNA splicing, via spliceosome	24/3120	111/43164	1.06599e-06	1.87097e-05	1.61796e-05	Zm00001d044195_P020/Zm00001d044195_P019/Zm00001d044195_P018/Zm00001d044195_P017/Zm00001d044195_P016/Zm00001d044195_P015/Zm00001d044195_P014/Zm00001d044195_P013/Zm00001d044195_P012/Zm00001d044195_P011/Zm00001d044195_P010/Zm00001d044195_P009/Zm00001d044195_P008/Zm00001d044195_P007/Zm00001d044195_P006/Zm00001d044195_P005/Zm00001d044195_P004/Zm00001d044195_P003/Zm00001d044195_P002/Zm00001d044195_P001…
GO:0009736	BP	cytokinin-activated signaling pathway	24/3120	111/43164	1.06599e-06	1.87097e-05	1.61796e-05	Zm00001d013412_P016/Zm00001d013412_P013/Zm00001d013412_P012/Zm00001d013412_P010/Zm00001d013412_P008/Zm00001d013412_P006/Zm00001d013412_P005/Zm00001d013412_P004/Zm00001d013412_P003/Zm00001d013412_P002/Zm00001d012005_P025/Zm00001d012005_P024/Zm00001d012005_P022/Zm00001d012005_P020/Zm00001d012005_P019/Zm00001d012005_P018/Zm00001d012005_P015/Zm00001d012005_P014/Zm00001d012005_P013/Zm00001d012005_P011…
GO:0071368	BP	cellular response to cytokinin stimulus	24/3120	111/43164	1.06599e-06	1.87097e-05	1.61796e-05	Zm00001d013412_P016/Zm00001d013412_P013/Zm00001d013412_P012/Zm00001d013412_P010/Zm00001d013412_P008/Zm00001d013412_P006/Zm00001d013412_P005/Zm00001d013412_P004/Zm00001d013412_P003/Zm00001d013412_P002/Zm00001d012005_P025/Zm00001d012005_P024/Zm00001d012005_P022/Zm00001d012005_P020/Zm00001d012005_P019/Zm00001d012005_P018/Zm00001d012005_P015/Zm00001d012005_P014/Zm00001d012005_P013/Zm00001d012005_P011…
GO:0000041	BP	transition metal ion transport	48/3120	322/43164	1.52559e-06	2.65809e-05	2.29865e-05	Zm00001d052801_P024/Zm00001d052801_P023/Zm00001d052801_P021/Zm00001d052801_P020/Zm00001d052801_P018/Zm00001d052801_P016/Zm00001d052801_P014/Zm00001d052801_P013/Zm00001d052801_P011/Zm00001d052801_P009/Zm00001d052801_P006/Zm00001d052801_P004/Zm00001d052801_P003/Zm00001d052801_P002/Zm00001d052801_P001/Zm00001d040157_P001/Zm00001d037756_P004/Zm00001d037756_P003/Zm00001d037756_P002/Zm00001d037756_P001…
GO:0019432	BP	triglyceride biosynthetic process	20/3120	84/43164	1.68871e-06	2.92098e-05	2.52598e-05	Zm00001d052405_P006/Zm00001d052405_P005/Zm00001d052405_P004/Zm00001d052405_P003/Zm00001d052405_P002/Zm00001d052405_P001/Zm00001d040818_P005/Zm00001d040818_P004/Zm00001d040818_P003/Zm00001d040818_P002/Zm00001d040818_P001/Zm00001d036982_P006/Zm00001d036982_P005/Zm00001d036982_P004/Zm00001d036982_P003/Zm00001d036982_P002/Zm00001d036982_P001/Zm00001d021675_P003/Zm00001d021675_P002/Zm00001d021675_P001
GO:0001676	BP	long-chain fatty acid metabolic process	30/3120	162/43164	1.71459e-06	2.94441e-05	2.54624e-05	Zm00001d052399_P018/Zm00001d052399_P017/Zm00001d052399_P016/Zm00001d052399_P014/Zm00001d052399_P013/Zm00001d052399_P012/Zm00001d052399_P010/Zm00001d052399_P009/Zm00001d052399_P008/Zm00001d052399_P007/Zm00001d052399_P006/Zm00001d052399_P005/Zm00001d052399_P004/Zm00001d052399_P003/Zm00001d052399_P002/Zm00001d052399_P001/Zm00001d024723_P002/Zm00001d024723_P001/Zm00001d005019_P012/Zm00001d005019_P011…
GO:0010099	BP	regulation of photomorphogenesis	28/3120	147/43164	2.10837e-06	3.59477e-05	3.10866e-05	Zm00001d009745_P030/Zm00001d009745_P029/Zm00001d009745_P028/Zm00001d009745_P027/Zm00001d009745_P026/Zm00001d009745_P025/Zm00001d009745_P024/Zm00001d009745_P023/Zm00001d009745_P022/Zm00001d009745_P021/Zm00001d009745_P019/Zm00001d009745_P018/Zm00001d009745_P017/Zm00001d009745_P015/Zm00001d009745_P014/Zm00001d009745_P013/Zm00001d009745_P012/Zm00001d009745_P011/Zm00001d009745_P010/Zm00001d009745_P009…
GO:2000030	BP	regulation of response to red or far red light	29/3120	156/43164	2.33652e-06	3.95551e-05	3.42061e-05	Zm00001d012465_P001/Zm00001d009745_P030/Zm00001d009745_P029/Zm00001d009745_P028/Zm00001d009745_P027/Zm00001d009745_P026/Zm00001d009745_P025/Zm00001d009745_P024/Zm00001d009745_P023/Zm00001d009745_P022/Zm00001d009745_P021/Zm00001d009745_P019/Zm00001d009745_P018/Zm00001d009745_P017/Zm00001d009745_P015/Zm00001d009745_P014/Zm00001d009745_P013/Zm00001d009745_P012/Zm00001d009745_P011/Zm00001d009745_P010…
GO:0006425	BP	glutaminyl-tRNA aminoacylation	7/3120	11/43164	2.60592e-06	4.38051e-05	3.78814e-05	Zm00001d039547_P015/Zm00001d039547_P014/Zm00001d039547_P013/Zm00001d039547_P011/Zm00001d039547_P007/Zm00001d039547_P005/Zm00001d039547_P001
GO:0015996	BP	chlorophyll catabolic process	14/3120	46/43164	2.71176e-06	4.50362e-05	3.89461e-05	Zm00001d012005_P025/Zm00001d012005_P024/Zm00001d012005_P022/Zm00001d012005_P020/Zm00001d012005_P019/Zm00001d012005_P018/Zm00001d012005_P015/Zm00001d012005_P014/Zm00001d012005_P013/Zm00001d012005_P011/Zm00001d012005_P007/Zm00001d012005_P006/Zm00001d012005_P004/Zm00001d012005_P002
GO:0071281	BP	cellular response to iron ion	31/3120	174/43164	2.71689e-06	4.50362e-05	3.89461e-05	Zm00001d016675_P027/Zm00001d016675_P026/Zm00001d016675_P024/Zm00001d016675_P023/Zm00001d016675_P022/Zm00001d016675_P021/Zm00001d016675_P020/Zm00001d016675_P019/Zm00001d016675_P018/Zm00001d016675_P017/Zm00001d016675_P016/Zm00001d016675_P015/Zm00001d016675_P014/Zm00001d016675_P013/Zm00001d016675_P012/Zm00001d016675_P011/Zm00001d016675_P010/Zm00001d016675_P009/Zm00001d016675_P008/Zm00001d016675_P007…
GO:0051493	BP	regulation of cytoskeleton organization	63/3120	477/43164	2.83623e-06	4.66901e-05	4.03763e-05	Zm00001d039407_P003/Zm00001d039407_P001/Zm00001d038456_P001/Zm00001d036961_P008/Zm00001d036961_P007/Zm00001d036961_P006/Zm00001d036961_P005/Zm00001d036961_P004/Zm00001d036961_P003/Zm00001d023262_P068/Zm00001d023262_P058/Zm00001d023262_P052/Zm00001d023262_P047/Zm00001d023262_P043/Zm00001d023262_P039/Zm00001d023262_P038/Zm00001d023262_P037/Zm00001d023262_P036/Zm00001d023262_P035/Zm00001d023262_P034…
GO:0001560	BP	regulation of cell growth by extracellular stimulus	10/3120	24/43164	2.92872e-06	4.78826e-05	4.14075e-05	Zm00001d053281_P008/Zm00001d053281_P007/Zm00001d053281_P006/Zm00001d053281_P005/Zm00001d053281_P003/Zm00001d053281_P002/Zm00001d053281_P001/Zm00001d053107_P003/Zm00001d053107_P002/Zm00001d053107_P001
GO:0046149	BP	pigment catabolic process	14/3120	47/43164	3.60558e-06	5.85471e-05	5.06299e-05	Zm00001d012005_P025/Zm00001d012005_P024/Zm00001d012005_P022/Zm00001d012005_P020/Zm00001d012005_P019/Zm00001d012005_P018/Zm00001d012005_P015/Zm00001d012005_P014/Zm00001d012005_P013/Zm00001d012005_P011/Zm00001d012005_P007/Zm00001d012005_P006/Zm00001d012005_P004/Zm00001d012005_P002
GO:0046460	BP	neutral lipid biosynthetic process	20/3120	88/43164	3.6546e-06	5.85471e-05	5.06299e-05	Zm00001d052405_P006/Zm00001d052405_P005/Zm00001d052405_P004/Zm00001d052405_P003/Zm00001d052405_P002/Zm00001d052405_P001/Zm00001d040818_P005/Zm00001d040818_P004/Zm00001d040818_P003/Zm00001d040818_P002/Zm00001d040818_P001/Zm00001d036982_P006/Zm00001d036982_P005/Zm00001d036982_P004/Zm00001d036982_P003/Zm00001d036982_P002/Zm00001d036982_P001/Zm00001d021675_P003/Zm00001d021675_P002/Zm00001d021675_P001
GO:0046463	BP	acylglycerol biosynthetic process	20/3120	88/43164	3.6546e-06	5.85471e-05	5.06299e-05	Zm00001d052405_P006/Zm00001d052405_P005/Zm00001d052405_P004/Zm00001d052405_P003/Zm00001d052405_P002/Zm00001d052405_P001/Zm00001d040818_P005/Zm00001d040818_P004/Zm00001d040818_P003/Zm00001d040818_P002/Zm00001d040818_P001/Zm00001d036982_P006/Zm00001d036982_P005/Zm00001d036982_P004/Zm00001d036982_P003/Zm00001d036982_P002/Zm00001d036982_P001/Zm00001d021675_P003/Zm00001d021675_P002/Zm00001d021675_P001
GO:0016101	BP	diterpenoid metabolic process	33/3120	194/43164	3.76073e-06	5.98457e-05	5.17529e-05	Zm00001d045563_P002/Zm00001d045563_P001/Zm00001d040818_P005/Zm00001d040818_P004/Zm00001d040818_P003/Zm00001d040818_P002/Zm00001d040818_P001/Zm00001d016675_P027/Zm00001d016675_P026/Zm00001d016675_P024/Zm00001d016675_P023/Zm00001d016675_P022/Zm00001d016675_P021/Zm00001d016675_P020/Zm00001d016675_P019/Zm00001d016675_P018/Zm00001d016675_P017/Zm00001d016675_P016/Zm00001d016675_P015/Zm00001d016675_P014…
GO:0044003	BP	modification by symbiont of host morphology or physiology	51/3120	363/43164	4.24841e-06	6.71587e-05	5.80769e-05	Zm00001d026111_P088/Zm00001d026111_P087/Zm00001d026111_P086/Zm00001d026111_P085/Zm00001d026111_P077/Zm00001d026111_P075/Zm00001d026111_P074/Zm00001d026111_P070/Zm00001d026111_P069/Zm00001d026111_P068/Zm00001d026111_P067/Zm00001d026111_P065/Zm00001d026111_P064/Zm00001d026111_P061/Zm00001d026111_P058/Zm00001d026111_P055/Zm00001d026111_P054/Zm00001d026111_P053/Zm00001d026111_P052/Zm00001d026111_P051…
GO:0009311	BP	oligosaccharide metabolic process	56/3120	414/43164	4.79817e-06	7.53502e-05	6.51608e-05	Zm00001d038728_P025/Zm00001d038728_P024/Zm00001d038728_P023/Zm00001d038728_P022/Zm00001d038728_P021/Zm00001d038728_P020/Zm00001d038728_P019/Zm00001d038728_P018/Zm00001d038728_P017/Zm00001d038728_P016/Zm00001d038728_P015/Zm00001d038728_P014/Zm00001d038728_P013/Zm00001d038728_P012/Zm00001d038728_P011/Zm00001d038728_P010/Zm00001d038728_P009/Zm00001d038728_P008/Zm00001d038728_P007/Zm00001d038728_P006…
GO:0035019	BP	somatic stem cell population maintenance	13/3120	42/43164	4.98197e-06	7.77253e-05	6.72146e-05	Zm00001d046438_P013/Zm00001d046438_P012/Zm00001d046438_P011/Zm00001d046438_P010/Zm00001d046438_P009/Zm00001d046438_P008/Zm00001d046438_P006/Zm00001d046438_P005/Zm00001d046438_P004/Zm00001d046438_P003/Zm00001d046438_P001/Zm00001d039407_P003/Zm00001d039407_P001
GO:0044036	BP	cell wall macromolecule metabolic process	41/3120	270/43164	5.364e-06	8.3142e-05	7.18988e-05	Zm00001d052425_P019/Zm00001d052425_P017/Zm00001d052425_P016/Zm00001d052425_P015/Zm00001d052425_P014/Zm00001d052425_P013/Zm00001d052425_P012/Zm00001d052425_P011/Zm00001d052425_P010/Zm00001d052425_P009/Zm00001d052425_P008/Zm00001d052425_P007/Zm00001d052425_P006/Zm00001d052425_P005/Zm00001d052425_P004/Zm00001d052425_P003/Zm00001d052425_P002/Zm00001d052425_P001/Zm00001d044648_P007/Zm00001d044648_P006…
GO:0009396	BP	folic acid-containing compound biosynthetic process	19/3120	83/43164	5.66905e-06	8.67437e-05	7.50136e-05	Zm00001d036484_P001/Zm00001d007318_P019/Zm00001d007318_P018/Zm00001d007318_P017/Zm00001d007318_P016/Zm00001d007318_P014/Zm00001d007318_P013/Zm00001d007318_P012/Zm00001d007318_P011/Zm00001d007318_P010/Zm00001d007318_P009/Zm00001d007318_P008/Zm00001d007318_P007/Zm00001d007318_P006/Zm00001d007318_P005/Zm00001d007318_P004/Zm00001d007318_P003/Zm00001d007318_P002/Zm00001d007318_P001
GO:0042559	BP	pteridine-containing compound biosynthetic process	19/3120	83/43164	5.66905e-06	8.67437e-05	7.50136e-05	Zm00001d036484_P001/Zm00001d007318_P019/Zm00001d007318_P018/Zm00001d007318_P017/Zm00001d007318_P016/Zm00001d007318_P014/Zm00001d007318_P013/Zm00001d007318_P012/Zm00001d007318_P011/Zm00001d007318_P010/Zm00001d007318_P009/Zm00001d007318_P008/Zm00001d007318_P007/Zm00001d007318_P006/Zm00001d007318_P005/Zm00001d007318_P004/Zm00001d007318_P003/Zm00001d007318_P002/Zm00001d007318_P001
GO:0080188	BP	RNA-directed DNA methylation	17/3120	69/43164	6.06543e-06	9.22177e-05	7.97473e-05	Zm00001d044127_P020/Zm00001d044127_P019/Zm00001d044127_P017/Zm00001d044127_P016/Zm00001d044127_P015/Zm00001d044127_P013/Zm00001d044127_P012/Zm00001d044127_P011/Zm00001d044127_P010/Zm00001d044127_P009/Zm00001d044127_P007/Zm00001d044127_P006/Zm00001d044127_P005/Zm00001d044127_P004/Zm00001d044127_P003/Zm00001d044127_P002/Zm00001d044127_P001
GO:0009734	BP	auxin-activated signaling pathway	51/3120	368/43164	6.28413e-06	9.37513e-05	8.10735e-05	Zm00001d032683_P002/Zm00001d032683_P001/Zm00001d023833_P003/Zm00001d023833_P002/Zm00001d023833_P001/Zm00001d018126_P001/Zm00001d015036_P002/Zm00001d012969_P022/Zm00001d012969_P021/Zm00001d012969_P020/Zm00001d012969_P019/Zm00001d012969_P018/Zm00001d012969_P017/Zm00001d012969_P016/Zm00001d012969_P015/Zm00001d012969_P014/Zm00001d012969_P013/Zm00001d012969_P012/Zm00001d012969_P011/Zm00001d012969_P010…
GO:0035821	BP	modification of morphology or physiology of other organism	51/3120	368/43164	6.28413e-06	9.37513e-05	8.10735e-05	Zm00001d026111_P088/Zm00001d026111_P087/Zm00001d026111_P086/Zm00001d026111_P085/Zm00001d026111_P077/Zm00001d026111_P075/Zm00001d026111_P074/Zm00001d026111_P070/Zm00001d026111_P069/Zm00001d026111_P068/Zm00001d026111_P067/Zm00001d026111_P065/Zm00001d026111_P064/Zm00001d026111_P061/Zm00001d026111_P058/Zm00001d026111_P055/Zm00001d026111_P054/Zm00001d026111_P053/Zm00001d026111_P052/Zm00001d026111_P051…
GO:0051817	BP	modification of morphology or physiology of other organism involved in symbiotic interaction	51/3120	368/43164	6.28413e-06	9.37513e-05	8.10735e-05	Zm00001d026111_P088/Zm00001d026111_P087/Zm00001d026111_P086/Zm00001d026111_P085/Zm00001d026111_P077/Zm00001d026111_P075/Zm00001d026111_P074/Zm00001d026111_P070/Zm00001d026111_P069/Zm00001d026111_P068/Zm00001d026111_P067/Zm00001d026111_P065/Zm00001d026111_P064/Zm00001d026111_P061/Zm00001d026111_P058/Zm00001d026111_P055/Zm00001d026111_P054/Zm00001d026111_P053/Zm00001d026111_P052/Zm00001d026111_P051…
GO:0086014	BP	atrial cardiac muscle cell action potential	10/3120	26/43164	6.93516e-06	0.00010094	8.72905e-05	Zm00001d036825_P062/Zm00001d036825_P061/Zm00001d036825_P060/Zm00001d036825_P058/Zm00001d036825_P057/Zm00001d036825_P054/Zm00001d036825_P053/Zm00001d036825_P051/Zm00001d036825_P048/Zm00001d036825_P047
GO:0086019	BP	cell-cell signaling involved in cardiac conduction	10/3120	26/43164	6.93516e-06	0.00010094	8.72905e-05	Zm00001d036825_P062/Zm00001d036825_P061/Zm00001d036825_P060/Zm00001d036825_P058/Zm00001d036825_P057/Zm00001d036825_P054/Zm00001d036825_P053/Zm00001d036825_P051/Zm00001d036825_P048/Zm00001d036825_P047
GO:0086026	BP	atrial cardiac muscle cell to AV node cell signaling	10/3120	26/43164	6.93516e-06	0.00010094	8.72905e-05	Zm00001d036825_P062/Zm00001d036825_P061/Zm00001d036825_P060/Zm00001d036825_P058/Zm00001d036825_P057/Zm00001d036825_P054/Zm00001d036825_P053/Zm00001d036825_P051/Zm00001d036825_P048/Zm00001d036825_P047
GO:0086066	BP	atrial cardiac muscle cell to AV node cell communication	10/3120	26/43164	6.93516e-06	0.00010094	8.72905e-05	Zm00001d036825_P062/Zm00001d036825_P061/Zm00001d036825_P060/Zm00001d036825_P058/Zm00001d036825_P057/Zm00001d036825_P054/Zm00001d036825_P053/Zm00001d036825_P051/Zm00001d036825_P048/Zm00001d036825_P047
GO:0009686	BP	gibberellin biosynthetic process	28/3120	157/43164	7.90452e-06	0.000113663	9.82928e-05	Zm00001d045563_P002/Zm00001d045563_P001/Zm00001d016675_P027/Zm00001d016675_P026/Zm00001d016675_P024/Zm00001d016675_P023/Zm00001d016675_P022/Zm00001d016675_P021/Zm00001d016675_P020/Zm00001d016675_P019/Zm00001d016675_P018/Zm00001d016675_P017/Zm00001d016675_P016/Zm00001d016675_P015/Zm00001d016675_P014/Zm00001d016675_P013/Zm00001d016675_P012/Zm00001d016675_P011/Zm00001d016675_P010/Zm00001d016675_P009…
GO:0016102	BP	diterpenoid biosynthetic process	28/3120	157/43164	7.90452e-06	0.000113663	9.82928e-05	Zm00001d045563_P002/Zm00001d045563_P001/Zm00001d016675_P027/Zm00001d016675_P026/Zm00001d016675_P024/Zm00001d016675_P023/Zm00001d016675_P022/Zm00001d016675_P021/Zm00001d016675_P020/Zm00001d016675_P019/Zm00001d016675_P018/Zm00001d016675_P017/Zm00001d016675_P016/Zm00001d016675_P015/Zm00001d016675_P014/Zm00001d016675_P013/Zm00001d016675_P012/Zm00001d016675_P011/Zm00001d016675_P010/Zm00001d016675_P009…
GO:0010039	BP	response to iron ion	38/3120	247/43164	8.546e-06	0.000122152	0.000105633	Zm00001d029170_P007/Zm00001d029170_P006/Zm00001d029170_P005/Zm00001d029170_P004/Zm00001d029170_P003/Zm00001d029170_P002/Zm00001d029170_P001/Zm00001d016675_P027/Zm00001d016675_P026/Zm00001d016675_P024/Zm00001d016675_P023/Zm00001d016675_P022/Zm00001d016675_P021/Zm00001d016675_P020/Zm00001d016675_P019/Zm00001d016675_P018/Zm00001d016675_P017/Zm00001d016675_P016/Zm00001d016675_P015/Zm00001d016675_P014…
GO:0006825	BP	copper ion transport	15/3120	57/43164	8.9003e-06	0.000126458	0.000109358	Zm00001d052801_P024/Zm00001d052801_P023/Zm00001d052801_P021/Zm00001d052801_P020/Zm00001d052801_P018/Zm00001d052801_P016/Zm00001d052801_P014/Zm00001d052801_P013/Zm00001d052801_P011/Zm00001d052801_P009/Zm00001d052801_P006/Zm00001d052801_P004/Zm00001d052801_P003/Zm00001d052801_P002/Zm00001d052801_P001
GO:0043478	BP	pigment accumulation in response to UV light	17/3120	71/43164	9.16827e-06	0.000127236	0.000110031	Zm00001d002119_P021/Zm00001d002119_P020/Zm00001d002119_P017/Zm00001d002119_P016/Zm00001d002119_P015/Zm00001d002119_P014/Zm00001d002119_P012/Zm00001d002119_P010/Zm00001d002119_P009/Zm00001d002119_P008/Zm00001d002119_P007/Zm00001d002119_P006/Zm00001d002119_P005/Zm00001d002119_P004/Zm00001d002119_P003/Zm00001d002119_P002/Zm00001d002119_P001
GO:0043479	BP	pigment accumulation in tissues in response to UV light	17/3120	71/43164	9.16827e-06	0.000127236	0.000110031	Zm00001d002119_P021/Zm00001d002119_P020/Zm00001d002119_P017/Zm00001d002119_P016/Zm00001d002119_P015/Zm00001d002119_P014/Zm00001d002119_P012/Zm00001d002119_P010/Zm00001d002119_P009/Zm00001d002119_P008/Zm00001d002119_P007/Zm00001d002119_P006/Zm00001d002119_P005/Zm00001d002119_P004/Zm00001d002119_P003/Zm00001d002119_P002/Zm00001d002119_P001
GO:0043480	BP	pigment accumulation in tissues	17/3120	71/43164	9.16827e-06	0.000127236	0.000110031	Zm00001d002119_P021/Zm00001d002119_P020/Zm00001d002119_P017/Zm00001d002119_P016/Zm00001d002119_P015/Zm00001d002119_P014/Zm00001d002119_P012/Zm00001d002119_P010/Zm00001d002119_P009/Zm00001d002119_P008/Zm00001d002119_P007/Zm00001d002119_P006/Zm00001d002119_P005/Zm00001d002119_P004/Zm00001d002119_P003/Zm00001d002119_P002/Zm00001d002119_P001
GO:0043481	BP	anthocyanin accumulation in tissues in response to UV light	17/3120	71/43164	9.16827e-06	0.000127236	0.000110031	Zm00001d002119_P021/Zm00001d002119_P020/Zm00001d002119_P017/Zm00001d002119_P016/Zm00001d002119_P015/Zm00001d002119_P014/Zm00001d002119_P012/Zm00001d002119_P010/Zm00001d002119_P009/Zm00001d002119_P008/Zm00001d002119_P007/Zm00001d002119_P006/Zm00001d002119_P005/Zm00001d002119_P004/Zm00001d002119_P003/Zm00001d002119_P002/Zm00001d002119_P001
GO:0010252	BP	auxin homeostasis	27/3120	150/43164	9.54547e-06	0.000131705	0.000113895	Zm00001d031554_P006/Zm00001d031554_P005/Zm00001d031554_P004/Zm00001d031554_P003/Zm00001d031554_P002/Zm00001d012969_P022/Zm00001d012969_P021/Zm00001d012969_P020/Zm00001d012969_P019/Zm00001d012969_P018/Zm00001d012969_P017/Zm00001d012969_P016/Zm00001d012969_P015/Zm00001d012969_P014/Zm00001d012969_P013/Zm00001d012969_P012/Zm00001d012969_P011/Zm00001d012969_P010/Zm00001d012969_P009/Zm00001d012969_P008…
GO:0000255	BP	allantoin metabolic process	8/3120	17/43164	9.91791e-06	0.000136058	0.000117659	Zm00001d030967_P010/Zm00001d030967_P009/Zm00001d030967_P008/Zm00001d030967_P007/Zm00001d030967_P006/Zm00001d030967_P005/Zm00001d030967_P002/Zm00001d030967_P001
GO:0006750	BP	glutathione biosynthetic process	10/3120	27/43164	1.03001e-05	0.000140493	0.000121494	Zm00001d041710_P007/Zm00001d041710_P006/Zm00001d041710_P005/Zm00001d041710_P004/Zm00001d041710_P003/Zm00001d041710_P002/Zm00001d041710_P001/Zm00001d007661_P003/Zm00001d007661_P002/Zm00001d007661_P001
GO:0035195	BP	gene silencing by miRNA	55/3120	415/43164	1.05917e-05	0.00014365	0.000124225	Zm00001d029170_P007/Zm00001d029170_P006/Zm00001d029170_P005/Zm00001d029170_P004/Zm00001d029170_P003/Zm00001d029170_P002/Zm00001d029170_P001/Zm00001d026111_P088/Zm00001d026111_P087/Zm00001d026111_P086/Zm00001d026111_P085/Zm00001d026111_P077/Zm00001d026111_P075/Zm00001d026111_P074/Zm00001d026111_P070/Zm00001d026111_P069/Zm00001d026111_P068/Zm00001d026111_P067/Zm00001d026111_P065/Zm00001d026111_P064…
GO:0006826	BP	iron ion transport	30/3120	177/43164	1.09115e-05	0.000147151	0.000127252	Zm00001d037756_P004/Zm00001d037756_P003/Zm00001d037756_P002/Zm00001d037756_P001/Zm00001d014391_P012/Zm00001d014391_P011/Zm00001d014391_P010/Zm00001d014391_P009/Zm00001d014391_P008/Zm00001d014391_P007/Zm00001d014391_P006/Zm00001d014391_P005/Zm00001d014391_P004/Zm00001d014391_P003/Zm00001d014391_P002/Zm00001d014391_P001/Zm00001d012005_P025/Zm00001d012005_P024/Zm00001d012005_P022/Zm00001d012005_P020…
GO:0006641	BP	triglyceride metabolic process	21/3120	102/43164	1.10056e-05	0.000147587	0.000127629	Zm00001d052405_P006/Zm00001d052405_P005/Zm00001d052405_P004/Zm00001d052405_P003/Zm00001d052405_P002/Zm00001d052405_P001/Zm00001d040818_P005/Zm00001d040818_P004/Zm00001d040818_P003/Zm00001d040818_P002/Zm00001d040818_P001/Zm00001d036982_P006/Zm00001d036982_P005/Zm00001d036982_P004/Zm00001d036982_P003/Zm00001d036982_P002/Zm00001d036982_P001/Zm00001d021675_P003/Zm00001d021675_P002/Zm00001d021675_P001…
GO:0022604	BP	regulation of cell morphogenesis	63/3120	500/43164	1.29323e-05	0.000172455	0.000149134	Zm00001d048419_P018/Zm00001d048419_P017/Zm00001d048419_P016/Zm00001d048419_P015/Zm00001d048419_P014/Zm00001d048419_P012/Zm00001d048419_P011/Zm00001d048419_P006/Zm00001d048419_P005/Zm00001d048419_P004/Zm00001d048419_P003/Zm00001d042523_P042/Zm00001d042523_P041/Zm00001d042523_P040/Zm00001d042523_P039/Zm00001d042523_P038/Zm00001d042523_P037/Zm00001d042523_P036/Zm00001d042523_P035/Zm00001d042523_P034…
GO:0030834	BP	regulation of actin filament depolymerization	15/3120	59/43164	1.40259e-05	0.000185845	0.000160713	Zm00001d036961_P008/Zm00001d036961_P007/Zm00001d036961_P006/Zm00001d036961_P005/Zm00001d036961_P004/Zm00001d036961_P003/Zm00001d022465_P007/Zm00001d022465_P006/Zm00001d022465_P005/Zm00001d022465_P004/Zm00001d022465_P003/Zm00001d022465_P002/Zm00001d022465_P001/Zm00001d015036_P002/Zm00001d008771_P001
GO:0070417	BP	cellular response to cold	16/3120	66/43164	1.40921e-05	0.000185845	0.000160713	Zm00001d045596_P001/Zm00001d014946_P001/Zm00001d012005_P025/Zm00001d012005_P024/Zm00001d012005_P022/Zm00001d012005_P020/Zm00001d012005_P019/Zm00001d012005_P018/Zm00001d012005_P015/Zm00001d012005_P014/Zm00001d012005_P013/Zm00001d012005_P011/Zm00001d012005_P007/Zm00001d012005_P006/Zm00001d012005_P004/Zm00001d012005_P002
GO:0019184	BP	nonribosomal peptide biosynthetic process	10/3120	28/43164	1.49835e-05	0.000196514	0.00016994	Zm00001d041710_P007/Zm00001d041710_P006/Zm00001d041710_P005/Zm00001d041710_P004/Zm00001d041710_P003/Zm00001d041710_P002/Zm00001d041710_P001/Zm00001d007661_P003/Zm00001d007661_P002/Zm00001d007661_P001
GO:0009750	BP	response to fructose	26/3120	146/43164	1.68308e-05	0.000219536	0.000189848	Zm00001d016675_P027/Zm00001d016675_P026/Zm00001d016675_P024/Zm00001d016675_P023/Zm00001d016675_P022/Zm00001d016675_P021/Zm00001d016675_P020/Zm00001d016675_P019/Zm00001d016675_P018/Zm00001d016675_P017/Zm00001d016675_P016/Zm00001d016675_P015/Zm00001d016675_P014/Zm00001d016675_P013/Zm00001d016675_P012/Zm00001d016675_P011/Zm00001d016675_P010/Zm00001d016675_P009/Zm00001d016675_P008/Zm00001d016675_P007…
GO:0000380	BP	alternative mRNA splicing, via spliceosome	24/3120	133/43164	2.78962e-05	0.000361893	0.000312955	Zm00001d044195_P020/Zm00001d044195_P019/Zm00001d044195_P018/Zm00001d044195_P017/Zm00001d044195_P016/Zm00001d044195_P015/Zm00001d044195_P014/Zm00001d044195_P013/Zm00001d044195_P012/Zm00001d044195_P011/Zm00001d044195_P010/Zm00001d044195_P009/Zm00001d044195_P008/Zm00001d044195_P007/Zm00001d044195_P006/Zm00001d044195_P005/Zm00001d044195_P004/Zm00001d044195_P003/Zm00001d044195_P002/Zm00001d044195_P001…
GO:0043476	BP	pigment accumulation	17/3120	77/43164	2.8651e-05	0.000369675	0.000319685	Zm00001d002119_P021/Zm00001d002119_P020/Zm00001d002119_P017/Zm00001d002119_P016/Zm00001d002119_P015/Zm00001d002119_P014/Zm00001d002119_P012/Zm00001d002119_P010/Zm00001d002119_P009/Zm00001d002119_P008/Zm00001d002119_P007/Zm00001d002119_P006/Zm00001d002119_P005/Zm00001d002119_P004/Zm00001d002119_P003/Zm00001d002119_P002/Zm00001d002119_P001
GO:0061337	BP	cardiac conduction	10/3120	30/43164	3.00045e-05	0.000371093	0.00032091	Zm00001d036825_P062/Zm00001d036825_P061/Zm00001d036825_P060/Zm00001d036825_P058/Zm00001d036825_P057/Zm00001d036825_P054/Zm00001d036825_P053/Zm00001d036825_P051/Zm00001d036825_P048/Zm00001d036825_P047
GO:0086001	BP	cardiac muscle cell action potential	10/3120	30/43164	3.00045e-05	0.000371093	0.00032091	Zm00001d036825_P062/Zm00001d036825_P061/Zm00001d036825_P060/Zm00001d036825_P058/Zm00001d036825_P057/Zm00001d036825_P054/Zm00001d036825_P053/Zm00001d036825_P051/Zm00001d036825_P048/Zm00001d036825_P047
GO:0086002	BP	cardiac muscle cell action potential involved in contraction	10/3120	30/43164	3.00045e-05	0.000371093	0.00032091	Zm00001d036825_P062/Zm00001d036825_P061/Zm00001d036825_P060/Zm00001d036825_P058/Zm00001d036825_P057/Zm00001d036825_P054/Zm00001d036825_P053/Zm00001d036825_P051/Zm00001d036825_P048/Zm00001d036825_P047
GO:0086003	BP	cardiac muscle cell contraction	10/3120	30/43164	3.00045e-05	0.000371093	0.00032091	Zm00001d036825_P062/Zm00001d036825_P061/Zm00001d036825_P060/Zm00001d036825_P058/Zm00001d036825_P057/Zm00001d036825_P054/Zm00001d036825_P053/Zm00001d036825_P051/Zm00001d036825_P048/Zm00001d036825_P047
GO:0086004	BP	regulation of cardiac muscle cell contraction	10/3120	30/43164	3.00045e-05	0.000371093	0.00032091	Zm00001d036825_P062/Zm00001d036825_P061/Zm00001d036825_P060/Zm00001d036825_P058/Zm00001d036825_P057/Zm00001d036825_P054/Zm00001d036825_P053/Zm00001d036825_P051/Zm00001d036825_P048/Zm00001d036825_P047
GO:0086036	BP	regulation of cardiac muscle cell membrane potential	10/3120	30/43164	3.00045e-05	0.000371093	0.00032091	Zm00001d036825_P062/Zm00001d036825_P061/Zm00001d036825_P060/Zm00001d036825_P058/Zm00001d036825_P057/Zm00001d036825_P054/Zm00001d036825_P053/Zm00001d036825_P051/Zm00001d036825_P048/Zm00001d036825_P047
GO:0086065	BP	cell communication involved in cardiac conduction	10/3120	30/43164	3.00045e-05	0.000371093	0.00032091	Zm00001d036825_P062/Zm00001d036825_P061/Zm00001d036825_P060/Zm00001d036825_P058/Zm00001d036825_P057/Zm00001d036825_P054/Zm00001d036825_P053/Zm00001d036825_P051/Zm00001d036825_P048/Zm00001d036825_P047
GO:1903115	BP	regulation of actin filament-based movement	10/3120	30/43164	3.00045e-05	0.000371093	0.00032091	Zm00001d036825_P062/Zm00001d036825_P061/Zm00001d036825_P060/Zm00001d036825_P058/Zm00001d036825_P057/Zm00001d036825_P054/Zm00001d036825_P053/Zm00001d036825_P051/Zm00001d036825_P048/Zm00001d036825_P047
GO:0006638	BP	neutral lipid metabolic process	21/3120	109/43164	3.16617e-05	0.000384897	0.000332848	Zm00001d052405_P006/Zm00001d052405_P005/Zm00001d052405_P004/Zm00001d052405_P003/Zm00001d052405_P002/Zm00001d052405_P001/Zm00001d040818_P005/Zm00001d040818_P004/Zm00001d040818_P003/Zm00001d040818_P002/Zm00001d040818_P001/Zm00001d036982_P006/Zm00001d036982_P005/Zm00001d036982_P004/Zm00001d036982_P003/Zm00001d036982_P002/Zm00001d036982_P001/Zm00001d021675_P003/Zm00001d021675_P002/Zm00001d021675_P001…
GO:0006639	BP	acylglycerol metabolic process	21/3120	109/43164	3.16617e-05	0.000384897	0.000332848	Zm00001d052405_P006/Zm00001d052405_P005/Zm00001d052405_P004/Zm00001d052405_P003/Zm00001d052405_P002/Zm00001d052405_P001/Zm00001d040818_P005/Zm00001d040818_P004/Zm00001d040818_P003/Zm00001d040818_P002/Zm00001d040818_P001/Zm00001d036982_P006/Zm00001d036982_P005/Zm00001d036982_P004/Zm00001d036982_P003/Zm00001d036982_P002/Zm00001d036982_P001/Zm00001d021675_P003/Zm00001d021675_P002/Zm00001d021675_P001…
GO:0006760	BP	folic acid-containing compound metabolic process	19/3120	93/43164	3.17657e-05	0.000384897	0.000332848	Zm00001d036484_P001/Zm00001d007318_P019/Zm00001d007318_P018/Zm00001d007318_P017/Zm00001d007318_P016/Zm00001d007318_P014/Zm00001d007318_P013/Zm00001d007318_P012/Zm00001d007318_P011/Zm00001d007318_P010/Zm00001d007318_P009/Zm00001d007318_P008/Zm00001d007318_P007/Zm00001d007318_P006/Zm00001d007318_P005/Zm00001d007318_P004/Zm00001d007318_P003/Zm00001d007318_P002/Zm00001d007318_P001
GO:0042558	BP	pteridine-containing compound metabolic process	19/3120	93/43164	3.17657e-05	0.000384897	0.000332848	Zm00001d036484_P001/Zm00001d007318_P019/Zm00001d007318_P018/Zm00001d007318_P017/Zm00001d007318_P016/Zm00001d007318_P014/Zm00001d007318_P013/Zm00001d007318_P012/Zm00001d007318_P011/Zm00001d007318_P010/Zm00001d007318_P009/Zm00001d007318_P008/Zm00001d007318_P007/Zm00001d007318_P006/Zm00001d007318_P005/Zm00001d007318_P004/Zm00001d007318_P003/Zm00001d007318_P002/Zm00001d007318_P001
GO:0030835	BP	negative regulation of actin filament depolymerization	14/3120	56/43164	3.30384e-05	0.000396295	0.000342705	Zm00001d036961_P008/Zm00001d036961_P007/Zm00001d036961_P006/Zm00001d036961_P005/Zm00001d036961_P004/Zm00001d036961_P003/Zm00001d022465_P007/Zm00001d022465_P006/Zm00001d022465_P005/Zm00001d022465_P004/Zm00001d022465_P003/Zm00001d022465_P002/Zm00001d022465_P001/Zm00001d008771_P001
GO:0051693	BP	actin filament capping	14/3120	56/43164	3.30384e-05	0.000396295	0.000342705	Zm00001d036961_P008/Zm00001d036961_P007/Zm00001d036961_P006/Zm00001d036961_P005/Zm00001d036961_P004/Zm00001d036961_P003/Zm00001d022465_P007/Zm00001d022465_P006/Zm00001d022465_P005/Zm00001d022465_P004/Zm00001d022465_P003/Zm00001d022465_P002/Zm00001d022465_P001/Zm00001d008771_P001
GO:0001558	BP	regulation of cell growth	56/3120	443/43164	3.45959e-05	0.000412902	0.000357066	Zm00001d053281_P008/Zm00001d053281_P007/Zm00001d053281_P006/Zm00001d053281_P005/Zm00001d053281_P003/Zm00001d053281_P002/Zm00001d053281_P001/Zm00001d053107_P003/Zm00001d053107_P002/Zm00001d053107_P001/Zm00001d042523_P042/Zm00001d042523_P041/Zm00001d042523_P040/Zm00001d042523_P039/Zm00001d042523_P038/Zm00001d042523_P037/Zm00001d042523_P036/Zm00001d042523_P035/Zm00001d042523_P034/Zm00001d042523_P033…
GO:0031125	BP	rRNA 3'-end processing	19/3120	94/43164	3.71379e-05	0.000441035	0.000381395	Zm00001d045590_P018/Zm00001d045590_P017/Zm00001d045590_P016/Zm00001d045590_P015/Zm00001d045590_P014/Zm00001d045590_P013/Zm00001d045590_P012/Zm00001d045590_P011/Zm00001d045590_P010/Zm00001d045590_P009/Zm00001d045590_P008/Zm00001d045590_P007/Zm00001d045590_P006/Zm00001d045590_P005/Zm00001d045590_P004/Zm00001d045590_P003/Zm00001d045590_P002/Zm00001d045590_P001/Zm00001d043981_P002
GO:0009816	BP	defense response to bacterium, incompatible interaction	33/3120	219/43164	4.92569e-05	0.00058206	0.00050335	Zm00001d052855_P008/Zm00001d052855_P007/Zm00001d052855_P006/Zm00001d052855_P005/Zm00001d052855_P004/Zm00001d052855_P003/Zm00001d052855_P002/Zm00001d052855_P001/Zm00001d020898_P009/Zm00001d020898_P008/Zm00001d020898_P006/Zm00001d020898_P005/Zm00001d020898_P004/Zm00001d020898_P002/Zm00001d020898_P001/Zm00001d008249_P020/Zm00001d008249_P019/Zm00001d008249_P018/Zm00001d008249_P015/Zm00001d008249_P014…
GO:0010086	BP	embryonic root morphogenesis	10/3120	32/43164	5.63609e-05	0.000662726	0.000573107	Zm00001d013412_P016/Zm00001d013412_P013/Zm00001d013412_P012/Zm00001d013412_P010/Zm00001d013412_P008/Zm00001d013412_P006/Zm00001d013412_P005/Zm00001d013412_P004/Zm00001d013412_P003/Zm00001d013412_P002
GO:0010586	BP	miRNA metabolic process	17/3120	81/43164	5.68901e-05	0.00066567	0.000575652	Zm00001d049449_P007/Zm00001d049449_P005/Zm00001d049449_P004/Zm00001d049449_P003/Zm00001d049449_P002/Zm00001d049449_P001/Zm00001d046438_P013/Zm00001d046438_P012/Zm00001d046438_P011/Zm00001d046438_P010/Zm00001d046438_P009/Zm00001d046438_P008/Zm00001d046438_P006/Zm00001d046438_P005/Zm00001d046438_P004/Zm00001d046438_P003/Zm00001d046438_P001
GO:0006388	BP	tRNA splicing, via endonucleolytic cleavage and ligation	8/3120	21/43164	6.38558e-05	0.000743531	0.000642985	Zm00001d019075_P009/Zm00001d019075_P008/Zm00001d019075_P006/Zm00001d019075_P005/Zm00001d019075_P004/Zm00001d019075_P003/Zm00001d019075_P002/Zm00001d019075_P001
GO:0031048	BP	chromatin silencing by small RNA	18/3120	90/43164	6.81238e-05	0.000789376	0.000682631	Zm00001d008249_P020/Zm00001d008249_P019/Zm00001d008249_P018/Zm00001d008249_P015/Zm00001d008249_P014/Zm00001d008249_P013/Zm00001d008249_P012/Zm00001d008249_P011/Zm00001d008249_P010/Zm00001d008249_P009/Zm00001d008249_P008/Zm00001d008249_P007/Zm00001d008249_P006/Zm00001d008249_P005/Zm00001d008249_P004/Zm00001d008249_P003/Zm00001d008249_P002/Zm00001d008249_P001
GO:0009911	BP	positive regulation of flower development	32/3120	215/43164	8.07417e-05	0.000931065	0.000805159	Zm00001d049442_P013/Zm00001d049442_P012/Zm00001d049442_P010/Zm00001d049442_P009/Zm00001d049442_P008/Zm00001d049442_P006/Zm00001d049442_P005/Zm00001d049442_P004/Zm00001d049442_P002/Zm00001d049442_P001/Zm00001d049295_P009/Zm00001d049295_P008/Zm00001d049295_P007/Zm00001d049295_P006/Zm00001d049295_P003/Zm00001d049295_P002/Zm00001d049295_P001/Zm00001d045944_P011/Zm00001d045944_P010/Zm00001d045944_P009…
GO:0006787	BP	porphyrin-containing compound catabolic process	14/3120	61/43164	9.10228e-05	0.00103958	0.000898996	Zm00001d012005_P025/Zm00001d012005_P024/Zm00001d012005_P022/Zm00001d012005_P020/Zm00001d012005_P019/Zm00001d012005_P018/Zm00001d012005_P015/Zm00001d012005_P014/Zm00001d012005_P013/Zm00001d012005_P011/Zm00001d012005_P007/Zm00001d012005_P006/Zm00001d012005_P004/Zm00001d012005_P002
GO:0033015	BP	tetrapyrrole catabolic process	14/3120	61/43164	9.10228e-05	0.00103958	0.000898996	Zm00001d012005_P025/Zm00001d012005_P024/Zm00001d012005_P022/Zm00001d012005_P020/Zm00001d012005_P019/Zm00001d012005_P018/Zm00001d012005_P015/Zm00001d012005_P014/Zm00001d012005_P013/Zm00001d012005_P011/Zm00001d012005_P007/Zm00001d012005_P006/Zm00001d012005_P004/Zm00001d012005_P002
GO:0001510	BP	RNA methylation	13/3120	54/43164	9.54376e-05	0.00108481	0.000938111	Zm00001d053927_P022/Zm00001d053927_P021/Zm00001d053927_P020/Zm00001d053927_P019/Zm00001d053927_P018/Zm00001d053927_P015/Zm00001d053927_P014/Zm00001d053927_P013/Zm00001d053927_P012/Zm00001d003621_P017/Zm00001d003621_P015/Zm00001d003621_P013/Zm00001d003621_P002
GO:0009074	BP	aromatic amino acid family catabolic process	10/3120	34/43164	0.000100239	0.00112341	0.000971495	Zm00001d053281_P008/Zm00001d053281_P007/Zm00001d053281_P006/Zm00001d053281_P005/Zm00001d053281_P003/Zm00001d053281_P002/Zm00001d053281_P001/Zm00001d053107_P003/Zm00001d053107_P002/Zm00001d053107_P001
GO:0010617	BP	circadian regulation of calcium ion oscillation	10/3120	34/43164	0.000100239	0.00112341	0.000971495	Zm00001d045944_P011/Zm00001d045944_P010/Zm00001d045944_P009/Zm00001d045944_P008/Zm00001d045944_P007/Zm00001d045944_P006/Zm00001d045944_P005/Zm00001d045944_P003/Zm00001d045944_P002/Zm00001d045944_P001
GO:0002764	BP	immune response-regulating signaling pathway	15/3120	69/43164	0.000100246	0.00112341	0.000971495	Zm00001d003267_P055/Zm00001d003267_P054/Zm00001d003267_P053/Zm00001d003267_P052/Zm00001d003267_P051/Zm00001d003267_P050/Zm00001d003267_P049/Zm00001d003267_P048/Zm00001d003267_P047/Zm00001d003267_P046/Zm00001d003267_P045/Zm00001d003267_P044/Zm00001d003267_P038/Zm00001d003267_P011/Zm00001d003267_P002
GO:0048442	BP	sepal development	7/3120	17/43164	0.000104154	0.00115635	0.000999983	Zm00001d049958_P005/Zm00001d049958_P004/Zm00001d049958_P003/Zm00001d049958_P002/Zm00001d049958_P001/Zm00001d032683_P002/Zm00001d032683_P001
GO:0048464	BP	flower calyx development	7/3120	17/43164	0.000104154	0.00115635	0.000999983	Zm00001d049958_P005/Zm00001d049958_P004/Zm00001d049958_P003/Zm00001d049958_P002/Zm00001d049958_P001/Zm00001d032683_P002/Zm00001d032683_P001
GO:0009955	BP	adaxial/abaxial pattern specification	58/3120	483/43164	0.000107027	0.00118275	0.00102281	Zm00001d049945_P010/Zm00001d049945_P009/Zm00001d049945_P008/Zm00001d049945_P007/Zm00001d049945_P006/Zm00001d049945_P005/Zm00001d049945_P004/Zm00001d049945_P003/Zm00001d049945_P002/Zm00001d049945_P001/Zm00001d026111_P088/Zm00001d026111_P087/Zm00001d026111_P086/Zm00001d026111_P085/Zm00001d026111_P077/Zm00001d026111_P075/Zm00001d026111_P074/Zm00001d026111_P070/Zm00001d026111_P069/Zm00001d026111_P068…
GO:0009685	BP	gibberellin metabolic process	28/3120	181/43164	0.000111622	0.00122784	0.0010618	Zm00001d045563_P002/Zm00001d045563_P001/Zm00001d016675_P027/Zm00001d016675_P026/Zm00001d016675_P024/Zm00001d016675_P023/Zm00001d016675_P022/Zm00001d016675_P021/Zm00001d016675_P020/Zm00001d016675_P019/Zm00001d016675_P018/Zm00001d016675_P017/Zm00001d016675_P016/Zm00001d016675_P015/Zm00001d016675_P014/Zm00001d016675_P013/Zm00001d016675_P012/Zm00001d016675_P011/Zm00001d016675_P010/Zm00001d016675_P009…
GO:0048227	BP	plasma membrane to endosome transport	10/3120	35/43164	0.000131281	0.00143746	0.00124308	Zm00001d010251_P011/Zm00001d010251_P009/Zm00001d010251_P008/Zm00001d010251_P007/Zm00001d010251_P006/Zm00001d010251_P005/Zm00001d010251_P004/Zm00001d010251_P003/Zm00001d010251_P002/Zm00001d010251_P001
GO:0008299	BP	isoprenoid biosynthetic process	53/3120	436/43164	0.000151949	0.00165618	0.00143221	Zm00001d045563_P002/Zm00001d045563_P001/Zm00001d043727_P001/Zm00001d038170_P004/Zm00001d038170_P003/Zm00001d038170_P002/Zm00001d038170_P001/Zm00001d036345_P002/Zm00001d036345_P001/Zm00001d029715_P001/Zm00001d027936_P007/Zm00001d027936_P006/Zm00001d027936_P005/Zm00001d027936_P003/Zm00001d027936_P002/Zm00001d027936_P001/Zm00001d017139_P004/Zm00001d017139_P003/Zm00001d017139_P002/Zm00001d017139_P001…
GO:0030042	BP	actin filament depolymerization	15/3120	72/43164	0.000166359	0.001805	0.00156091	Zm00001d036961_P008/Zm00001d036961_P007/Zm00001d036961_P006/Zm00001d036961_P005/Zm00001d036961_P004/Zm00001d036961_P003/Zm00001d022465_P007/Zm00001d022465_P006/Zm00001d022465_P005/Zm00001d022465_P004/Zm00001d022465_P003/Zm00001d022465_P002/Zm00001d022465_P001/Zm00001d015036_P002/Zm00001d008771_P001
GO:0006570	BP	tyrosine metabolic process	10/3120	36/43164	0.000170054	0.00183674	0.00158836	Zm00001d053281_P008/Zm00001d053281_P007/Zm00001d053281_P006/Zm00001d053281_P005/Zm00001d053281_P003/Zm00001d053281_P002/Zm00001d053281_P001/Zm00001d053107_P003/Zm00001d053107_P002/Zm00001d053107_P001
GO:1900140	BP	regulation of seedling development	34/3120	245/43164	0.0001978	0.0021268	0.00183919	Zm00001d042922_P008/Zm00001d036982_P006/Zm00001d036982_P005/Zm00001d036982_P004/Zm00001d036982_P003/Zm00001d036982_P002/Zm00001d036982_P001/Zm00001d013412_P016/Zm00001d013412_P013/Zm00001d013412_P012/Zm00001d013412_P010/Zm00001d013412_P008/Zm00001d013412_P006/Zm00001d013412_P005/Zm00001d013412_P004/Zm00001d013412_P003/Zm00001d013412_P002/Zm00001d012005_P025/Zm00001d012005_P024/Zm00001d012005_P022…
GO:0030048	BP	actin filament-based movement	10/3120	38/43164	0.000276842	0.0029501	0.00255116	Zm00001d036825_P062/Zm00001d036825_P061/Zm00001d036825_P060/Zm00001d036825_P058/Zm00001d036825_P057/Zm00001d036825_P054/Zm00001d036825_P053/Zm00001d036825_P051/Zm00001d036825_P048/Zm00001d036825_P047
GO:0070252	BP	actin-mediated cell contraction	10/3120	38/43164	0.000276842	0.0029501	0.00255116	Zm00001d036825_P062/Zm00001d036825_P061/Zm00001d036825_P060/Zm00001d036825_P058/Zm00001d036825_P057/Zm00001d036825_P054/Zm00001d036825_P053/Zm00001d036825_P051/Zm00001d036825_P048/Zm00001d036825_P047
GO:0030837	BP	negative regulation of actin filament polymerization	14/3120	68/43164	0.000309117	0.00327939	0.00283592	Zm00001d036961_P008/Zm00001d036961_P007/Zm00001d036961_P006/Zm00001d036961_P005/Zm00001d036961_P004/Zm00001d036961_P003/Zm00001d022465_P007/Zm00001d022465_P006/Zm00001d022465_P005/Zm00001d022465_P004/Zm00001d022465_P003/Zm00001d022465_P002/Zm00001d022465_P001/Zm00001d008771_P001
GO:0050879	BP	multicellular organismal movement	19/3120	110/43164	0.00032805	0.00346484	0.0029963	Zm00001d039156_P002/Zm00001d039156_P001/Zm00001d021641_P029/Zm00001d021641_P028/Zm00001d021641_P026/Zm00001d021641_P023/Zm00001d021641_P022/Zm00001d021641_P020/Zm00001d021641_P018/Zm00001d021641_P016/Zm00001d021641_P014/Zm00001d021641_P013/Zm00001d021641_P011/Zm00001d021641_P010/Zm00001d021641_P009/Zm00001d021641_P008/Zm00001d021641_P006/Zm00001d021641_P004/Zm00001d021641_P002
GO:0006524	BP	alanine catabolic process	7/3120	20/43164	0.000342254	0.00353662	0.00305837	Zm00001d014258_P010/Zm00001d014258_P008/Zm00001d014258_P007/Zm00001d014258_P006/Zm00001d014258_P005/Zm00001d014258_P004/Zm00001d014258_P002
GO:0009080	BP	pyruvate family amino acid catabolic process	7/3120	20/43164	0.000342254	0.00353662	0.00305837	Zm00001d014258_P010/Zm00001d014258_P008/Zm00001d014258_P007/Zm00001d014258_P006/Zm00001d014258_P005/Zm00001d014258_P004/Zm00001d014258_P002
GO:0019481	BP	L-alanine catabolic process, by transamination	7/3120	20/43164	0.000342254	0.00353662	0.00305837	Zm00001d014258_P010/Zm00001d014258_P008/Zm00001d014258_P007/Zm00001d014258_P006/Zm00001d014258_P005/Zm00001d014258_P004/Zm00001d014258_P002
GO:0042851	BP	L-alanine metabolic process	7/3120	20/43164	0.000342254	0.00353662	0.00305837	Zm00001d014258_P010/Zm00001d014258_P008/Zm00001d014258_P007/Zm00001d014258_P006/Zm00001d014258_P005/Zm00001d014258_P004/Zm00001d014258_P002
GO:0042853	BP	L-alanine catabolic process	7/3120	20/43164	0.000342254	0.00353662	0.00305837	Zm00001d014258_P010/Zm00001d014258_P008/Zm00001d014258_P007/Zm00001d014258_P006/Zm00001d014258_P005/Zm00001d014258_P004/Zm00001d014258_P002
GO:0010541	BP	acropetal auxin transport	18/3120	102/43164	0.000355269	0.00365529	0.00316099	Zm00001d003778_P001/Zm00001d002119_P021/Zm00001d002119_P020/Zm00001d002119_P017/Zm00001d002119_P016/Zm00001d002119_P015/Zm00001d002119_P014/Zm00001d002119_P012/Zm00001d002119_P010/Zm00001d002119_P009/Zm00001d002119_P008/Zm00001d002119_P007/Zm00001d002119_P006/Zm00001d002119_P005/Zm00001d002119_P004/Zm00001d002119_P003/Zm00001d002119_P002/Zm00001d002119_P001
GO:0010029	BP	regulation of seed germination	33/3120	243/43164	0.000362628	0.00371499	0.00321262	Zm00001d042922_P008/Zm00001d036982_P006/Zm00001d036982_P005/Zm00001d036982_P004/Zm00001d036982_P003/Zm00001d036982_P002/Zm00001d036982_P001/Zm00001d013412_P016/Zm00001d013412_P013/Zm00001d013412_P012/Zm00001d013412_P010/Zm00001d013412_P008/Zm00001d013412_P006/Zm00001d013412_P005/Zm00001d013412_P004/Zm00001d013412_P003/Zm00001d013412_P002/Zm00001d012005_P025/Zm00001d012005_P024/Zm00001d012005_P022…
GO:0051211	BP	anisotropic cell growth	10/3120	40/43164	0.000434619	0.00443348	0.00383395	Zm00001d037214_P010/Zm00001d037214_P009/Zm00001d037214_P008/Zm00001d037214_P007/Zm00001d037214_P006/Zm00001d037214_P005/Zm00001d037214_P004/Zm00001d037214_P003/Zm00001d037214_P002/Zm00001d037214_P001
GO:0071280	BP	cellular response to copper ion	7/3120	21/43164	0.000481453	0.00489033	0.00422902	Zm00001d029170_P007/Zm00001d029170_P006/Zm00001d029170_P005/Zm00001d029170_P004/Zm00001d029170_P003/Zm00001d029170_P002/Zm00001d029170_P001
GO:0032392	BP	DNA geometric change	27/3120	189/43164	0.000540175	0.0054405	0.00470479	Zm00001d041606_P013/Zm00001d041606_P012/Zm00001d041606_P011/Zm00001d041606_P010/Zm00001d041606_P009/Zm00001d041606_P008/Zm00001d041606_P007/Zm00001d041606_P006/Zm00001d041606_P005/Zm00001d041606_P004/Zm00001d041606_P003/Zm00001d041606_P002/Zm00001d041606_P001/Zm00001d038467_P008/Zm00001d038467_P007/Zm00001d038467_P006/Zm00001d038467_P005/Zm00001d038467_P004/Zm00001d038467_P003/Zm00001d038467_P002…
GO:0032508	BP	DNA duplex unwinding	27/3120	189/43164	0.000540175	0.0054405	0.00470479	Zm00001d041606_P013/Zm00001d041606_P012/Zm00001d041606_P011/Zm00001d041606_P010/Zm00001d041606_P009/Zm00001d041606_P008/Zm00001d041606_P007/Zm00001d041606_P006/Zm00001d041606_P005/Zm00001d041606_P004/Zm00001d041606_P003/Zm00001d041606_P002/Zm00001d041606_P001/Zm00001d038467_P008/Zm00001d038467_P007/Zm00001d038467_P006/Zm00001d038467_P005/Zm00001d038467_P004/Zm00001d038467_P003/Zm00001d038467_P002…
GO:0010338	BP	leaf formation	6/3120	16/43164	0.000603013	0.00604787	0.00523003	Zm00001d049958_P005/Zm00001d049958_P004/Zm00001d049958_P003/Zm00001d049958_P002/Zm00001d049958_P001/Zm00001d044812_P001
GO:0008272	BP	sulfate transport	12/3120	58/43164	0.000777267	0.00776292	0.00671315	Zm00001d013412_P016/Zm00001d013412_P013/Zm00001d013412_P012/Zm00001d013412_P010/Zm00001d013412_P008/Zm00001d013412_P006/Zm00001d013412_P005/Zm00001d013412_P004/Zm00001d013412_P003/Zm00001d013412_P002/Zm00001d004857_P002/Zm00001d004857_P001
GO:0016233	BP	telomere capping	9/3120	36/43164	0.000835065	0.00830541	0.00718229	Zm00001d025653_P009/Zm00001d025653_P008/Zm00001d025653_P007/Zm00001d025653_P006/Zm00001d025653_P005/Zm00001d025653_P004/Zm00001d025653_P003/Zm00001d025653_P002/Zm00001d025653_P001
GO:1900407	BP	regulation of cellular response to oxidative stress	6/3120	17/43164	0.000875118	0.00856109	0.00740339	Zm00001d049525_P007/Zm00001d049525_P005/Zm00001d049525_P004/Zm00001d049525_P003/Zm00001d049525_P002/Zm00001d049525_P001
GO:1901031	BP	regulation of response to reactive oxygen species	6/3120	17/43164	0.000875118	0.00856109	0.00740339	Zm00001d049525_P007/Zm00001d049525_P005/Zm00001d049525_P004/Zm00001d049525_P003/Zm00001d049525_P002/Zm00001d049525_P001
GO:1902882	BP	regulation of response to oxidative stress	6/3120	17/43164	0.000875118	0.00856109	0.00740339	Zm00001d049525_P007/Zm00001d049525_P005/Zm00001d049525_P004/Zm00001d049525_P003/Zm00001d049525_P002/Zm00001d049525_P001
GO:2000121	BP	regulation of removal of superoxide radicals	6/3120	17/43164	0.000875118	0.00856109	0.00740339	Zm00001d049525_P007/Zm00001d049525_P005/Zm00001d049525_P004/Zm00001d049525_P003/Zm00001d049525_P002/Zm00001d049525_P001
GO:0019430	BP	removal of superoxide radicals	13/3120	68/43164	0.00104658	0.0100733	0.00871112	Zm00001d049525_P007/Zm00001d049525_P005/Zm00001d049525_P004/Zm00001d049525_P003/Zm00001d049525_P002/Zm00001d049525_P001/Zm00001d029170_P007/Zm00001d029170_P006/Zm00001d029170_P005/Zm00001d029170_P004/Zm00001d029170_P003/Zm00001d029170_P002/Zm00001d029170_P001
GO:0071450	BP	cellular response to oxygen radical	13/3120	68/43164	0.00104658	0.0100733	0.00871112	Zm00001d049525_P007/Zm00001d049525_P005/Zm00001d049525_P004/Zm00001d049525_P003/Zm00001d049525_P002/Zm00001d049525_P001/Zm00001d029170_P007/Zm00001d029170_P006/Zm00001d029170_P005/Zm00001d029170_P004/Zm00001d029170_P003/Zm00001d029170_P002/Zm00001d029170_P001
GO:0071451	BP	cellular response to superoxide	13/3120	68/43164	0.00104658	0.0100733	0.00871112	Zm00001d049525_P007/Zm00001d049525_P005/Zm00001d049525_P004/Zm00001d049525_P003/Zm00001d049525_P002/Zm00001d049525_P001/Zm00001d029170_P007/Zm00001d029170_P006/Zm00001d029170_P005/Zm00001d029170_P004/Zm00001d029170_P003/Zm00001d029170_P002/Zm00001d029170_P001
GO:0098869	BP	cellular oxidant detoxification	13/3120	68/43164	0.00104658	0.0100733	0.00871112	Zm00001d049525_P007/Zm00001d049525_P005/Zm00001d049525_P004/Zm00001d049525_P003/Zm00001d049525_P002/Zm00001d049525_P001/Zm00001d029170_P007/Zm00001d029170_P006/Zm00001d029170_P005/Zm00001d029170_P004/Zm00001d029170_P003/Zm00001d029170_P002/Zm00001d029170_P001
GO:0042149	BP	cellular response to glucose starvation	6/3120	18/43164	0.00123278	0.0118178	0.0102197	Zm00001d012817_P006/Zm00001d012817_P005/Zm00001d012817_P004/Zm00001d012817_P003/Zm00001d012817_P002/Zm00001d012817_P001
GO:0019288	BP	isopentenyl diphosphate biosynthetic process, methylerythritol 4-phosphate pathway	8/3120	31/43164	0.00129048	0.0123215	0.0106553	Zm00001d038170_P004/Zm00001d038170_P003/Zm00001d038170_P002/Zm00001d038170_P001/Zm00001d017139_P004/Zm00001d017139_P003/Zm00001d017139_P002/Zm00001d017139_P001
GO:0032875	BP	regulation of DNA endoreduplication	22/3120	151/43164	0.0012982	0.0123458	0.0106763	Zm00001d041711_P005/Zm00001d041711_P004/Zm00001d041711_P003/Zm00001d041711_P002/Zm00001d041711_P001/Zm00001d037836_P023/Zm00001d037836_P021/Zm00001d037836_P020/Zm00001d037836_P019/Zm00001d037836_P018/Zm00001d037836_P016/Zm00001d037836_P015/Zm00001d037836_P012/Zm00001d037836_P011/Zm00001d037836_P009/Zm00001d037836_P007/Zm00001d037836_P005/Zm00001d037836_P004/Zm00001d037836_P003/Zm00001d037836_P002…
GO:0009767	BP	photosynthetic electron transport chain	17/3120	105/43164	0.00139242	0.0131893	0.0114057	Zm00001d052801_P024/Zm00001d052801_P023/Zm00001d052801_P021/Zm00001d052801_P020/Zm00001d052801_P018/Zm00001d052801_P016/Zm00001d052801_P014/Zm00001d052801_P013/Zm00001d052801_P011/Zm00001d052801_P009/Zm00001d052801_P006/Zm00001d052801_P004/Zm00001d052801_P003/Zm00001d052801_P002/Zm00001d052801_P001/Zm00001d036535_P001/Zm00001d021370_P001
GO:0042435	BP	indole-containing compound biosynthetic process	20/3120	133/43164	0.0014263	0.0134568	0.0116371	Zm00001d053281_P008/Zm00001d053281_P007/Zm00001d053281_P006/Zm00001d053281_P005/Zm00001d053281_P003/Zm00001d053281_P002/Zm00001d053281_P001/Zm00001d053107_P003/Zm00001d053107_P002/Zm00001d053107_P001/Zm00001d048461_P004/Zm00001d048461_P003/Zm00001d048461_P002/Zm00001d048461_P001/Zm00001d046676_P001/Zm00001d006886_P005/Zm00001d006886_P004/Zm00001d006886_P003/Zm00001d006886_P002/Zm00001d006886_P001
GO:0010529	BP	negative regulation of transposition	18/3120	115/43164	0.00152208	0.014304	0.0123697	Zm00001d008249_P020/Zm00001d008249_P019/Zm00001d008249_P018/Zm00001d008249_P015/Zm00001d008249_P014/Zm00001d008249_P013/Zm00001d008249_P012/Zm00001d008249_P011/Zm00001d008249_P010/Zm00001d008249_P009/Zm00001d008249_P008/Zm00001d008249_P007/Zm00001d008249_P006/Zm00001d008249_P005/Zm00001d008249_P004/Zm00001d008249_P003/Zm00001d008249_P002/Zm00001d008249_P001
GO:0006522	BP	alanine metabolic process	7/3120	25/43164	0.00154078	0.0143666	0.0124238	Zm00001d014258_P010/Zm00001d014258_P008/Zm00001d014258_P007/Zm00001d014258_P006/Zm00001d014258_P005/Zm00001d014258_P004/Zm00001d014258_P002
GO:0009078	BP	pyruvate family amino acid metabolic process	7/3120	25/43164	0.00154078	0.0143666	0.0124238	Zm00001d014258_P010/Zm00001d014258_P008/Zm00001d014258_P007/Zm00001d014258_P006/Zm00001d014258_P005/Zm00001d014258_P004/Zm00001d014258_P002
GO:1990748	BP	cellular detoxification	13/3120	71/43164	0.00158369	0.0147092	0.0127201	Zm00001d049525_P007/Zm00001d049525_P005/Zm00001d049525_P004/Zm00001d049525_P003/Zm00001d049525_P002/Zm00001d049525_P001/Zm00001d029170_P007/Zm00001d029170_P006/Zm00001d029170_P005/Zm00001d029170_P004/Zm00001d029170_P003/Zm00001d029170_P002/Zm00001d029170_P001
GO:0016114	BP	terpenoid biosynthetic process	41/3120	350/43164	0.00161769	0.0149668	0.0129429	Zm00001d045563_P002/Zm00001d045563_P001/Zm00001d043727_P001/Zm00001d036345_P002/Zm00001d036345_P001/Zm00001d029715_P001/Zm00001d027936_P007/Zm00001d027936_P006/Zm00001d027936_P005/Zm00001d027936_P003/Zm00001d027936_P002/Zm00001d027936_P001/Zm00001d016675_P027/Zm00001d016675_P026/Zm00001d016675_P024/Zm00001d016675_P023/Zm00001d016675_P022/Zm00001d016675_P021/Zm00001d016675_P020/Zm00001d016675_P019…
GO:0051480	BP	regulation of cytosolic calcium ion concentration	10/3120	47/43164	0.0016701	0.015392	0.0133105	Zm00001d045944_P011/Zm00001d045944_P010/Zm00001d045944_P009/Zm00001d045944_P008/Zm00001d045944_P007/Zm00001d045944_P006/Zm00001d045944_P005/Zm00001d045944_P003/Zm00001d045944_P002/Zm00001d045944_P001
GO:0010528	BP	regulation of transposition	18/3120	116/43164	0.00168214	0.0154434	0.013355	Zm00001d008249_P020/Zm00001d008249_P019/Zm00001d008249_P018/Zm00001d008249_P015/Zm00001d008249_P014/Zm00001d008249_P013/Zm00001d008249_P012/Zm00001d008249_P011/Zm00001d008249_P010/Zm00001d008249_P009/Zm00001d008249_P008/Zm00001d008249_P007/Zm00001d008249_P006/Zm00001d008249_P005/Zm00001d008249_P004/Zm00001d008249_P003/Zm00001d008249_P002/Zm00001d008249_P001
GO:0009668	BP	plastid membrane organization	16/3120	98/43164	0.00173534	0.0158101	0.0136721	Zm00001d034401_P012/Zm00001d034401_P011/Zm00001d034401_P010/Zm00001d034401_P009/Zm00001d034401_P008/Zm00001d034401_P007/Zm00001d034401_P006/Zm00001d034401_P005/Zm00001d034401_P004/Zm00001d034401_P003/Zm00001d034401_P002/Zm00001d034401_P001/Zm00001d016072_P002/Zm00001d016072_P001/Zm00001d007117_P002/Zm00001d007117_P001
GO:0010027	BP	thylakoid membrane organization	16/3120	98/43164	0.00173534	0.0158101	0.0136721	Zm00001d034401_P012/Zm00001d034401_P011/Zm00001d034401_P010/Zm00001d034401_P009/Zm00001d034401_P008/Zm00001d034401_P007/Zm00001d034401_P006/Zm00001d034401_P005/Zm00001d034401_P004/Zm00001d034401_P003/Zm00001d034401_P002/Zm00001d034401_P001/Zm00001d016072_P002/Zm00001d016072_P001/Zm00001d007117_P002/Zm00001d007117_P001
GO:0034762	BP	regulation of transmembrane transport	40/3120	341/43164	0.00178297	0.0161823	0.013994	Zm00001d051912_P002/Zm00001d039407_P003/Zm00001d039407_P001/Zm00001d036825_P062/Zm00001d036825_P061/Zm00001d036825_P060/Zm00001d036825_P058/Zm00001d036825_P057/Zm00001d036825_P054/Zm00001d036825_P053/Zm00001d036825_P051/Zm00001d036825_P048/Zm00001d036825_P047/Zm00001d011473_P012/Zm00001d011473_P010/Zm00001d011473_P009/Zm00001d011473_P008/Zm00001d011473_P007/Zm00001d011473_P006/Zm00001d011473_P003…
GO:0016556	BP	mRNA modification	9/3120	40/43164	0.00186626	0.0168741	0.0145923	Zm00001d053927_P022/Zm00001d053927_P021/Zm00001d053927_P020/Zm00001d053927_P019/Zm00001d053927_P018/Zm00001d053927_P015/Zm00001d053927_P014/Zm00001d053927_P013/Zm00001d053927_P012
GO:0090056	BP	regulation of chlorophyll metabolic process	14/3120	81/43164	0.00189315	0.0170526	0.0147466	Zm00001d012005_P025/Zm00001d012005_P024/Zm00001d012005_P022/Zm00001d012005_P020/Zm00001d012005_P019/Zm00001d012005_P018/Zm00001d012005_P015/Zm00001d012005_P014/Zm00001d012005_P013/Zm00001d012005_P011/Zm00001d012005_P007/Zm00001d012005_P006/Zm00001d012005_P004/Zm00001d012005_P002
GO:0009746	BP	response to hexose	42/3120	364/43164	0.00190813	0.017123	0.0148075	Zm00001d036982_P006/Zm00001d036982_P005/Zm00001d036982_P004/Zm00001d036982_P003/Zm00001d036982_P002/Zm00001d036982_P001/Zm00001d036961_P008/Zm00001d036961_P007/Zm00001d036961_P006/Zm00001d036961_P004/Zm00001d036961_P003/Zm00001d016675_P027/Zm00001d016675_P026/Zm00001d016675_P024/Zm00001d016675_P023/Zm00001d016675_P022/Zm00001d016675_P021/Zm00001d016675_P020/Zm00001d016675_P019/Zm00001d016675_P018…
GO:0044275	BP	cellular carbohydrate catabolic process	29/3120	226/43164	0.00192675	0.0172253	0.0148959	Zm00001d053685_P010/Zm00001d052405_P006/Zm00001d052405_P005/Zm00001d052405_P004/Zm00001d052405_P003/Zm00001d052405_P002/Zm00001d052405_P001/Zm00001d039407_P003/Zm00001d039407_P001/Zm00001d032333_P006/Zm00001d032333_P005/Zm00001d032333_P004/Zm00001d032333_P003/Zm00001d032333_P002/Zm00001d032333_P001/Zm00001d027619_P005/Zm00001d027619_P004/Zm00001d027619_P003/Zm00001d027619_P002/Zm00001d027309_P010…
GO:0006998	BP	nuclear envelope organization	10/3120	48/43164	0.00197486	0.0175895	0.0152109	Zm00001d036825_P062/Zm00001d036825_P061/Zm00001d036825_P060/Zm00001d036825_P058/Zm00001d036825_P057/Zm00001d036825_P054/Zm00001d036825_P053/Zm00001d036825_P051/Zm00001d036825_P048/Zm00001d036825_P047
GO:0043473	BP	pigmentation	26/3120	197/43164	0.00216219	0.0191864	0.0165919	Zm00001d048311_P004/Zm00001d048311_P003/Zm00001d048311_P002/Zm00001d048311_P001/Zm00001d040257_P009/Zm00001d023263_P004/Zm00001d023263_P003/Zm00001d023263_P002/Zm00001d023263_P001/Zm00001d002119_P021/Zm00001d002119_P020/Zm00001d002119_P017/Zm00001d002119_P016/Zm00001d002119_P015/Zm00001d002119_P014/Zm00001d002119_P012/Zm00001d002119_P010/Zm00001d002119_P009/Zm00001d002119_P008/Zm00001d002119_P007…
GO:0042398	BP	cellular modified amino acid biosynthetic process	29/3120	228/43164	0.00220024	0.0194518	0.0168213	Zm00001d041710_P007/Zm00001d041710_P006/Zm00001d041710_P005/Zm00001d041710_P004/Zm00001d041710_P003/Zm00001d041710_P002/Zm00001d041710_P001/Zm00001d036484_P001/Zm00001d007661_P003/Zm00001d007661_P002/Zm00001d007661_P001/Zm00001d007318_P019/Zm00001d007318_P018/Zm00001d007318_P017/Zm00001d007318_P016/Zm00001d007318_P014/Zm00001d007318_P013/Zm00001d007318_P012/Zm00001d007318_P011/Zm00001d007318_P010…
GO:0015712	BP	hexose phosphate transport	5/3120	14/43164	0.00226331	0.0196394	0.0169836	Zm00001d006511_P006/Zm00001d006511_P004/Zm00001d006511_P003/Zm00001d006511_P002/Zm00001d006511_P001
GO:0015760	BP	glucose-6-phosphate transport	5/3120	14/43164	0.00226331	0.0196394	0.0169836	Zm00001d006511_P006/Zm00001d006511_P004/Zm00001d006511_P003/Zm00001d006511_P002/Zm00001d006511_P001
GO:0032877	BP	positive regulation of DNA endoreduplication	5/3120	14/43164	0.00226331	0.0196394	0.0169836	Zm00001d041711_P005/Zm00001d041711_P004/Zm00001d041711_P003/Zm00001d041711_P002/Zm00001d041711_P001
GO:0010358	BP	leaf shaping	6/3120	20/43164	0.00227083	0.0196394	0.0169836	Zm00001d049958_P005/Zm00001d049958_P004/Zm00001d049958_P003/Zm00001d049958_P002/Zm00001d049958_P001/Zm00001d044812_P001
GO:0018342	BP	protein prenylation	6/3120	20/43164	0.00227083	0.0196394	0.0169836	Zm00001d043727_P001/Zm00001d006118_P005/Zm00001d006118_P004/Zm00001d006118_P003/Zm00001d006118_P002/Zm00001d006118_P001
GO:0097354	BP	prenylation	6/3120	20/43164	0.00227083	0.0196394	0.0169836	Zm00001d043727_P001/Zm00001d006118_P005/Zm00001d006118_P004/Zm00001d006118_P003/Zm00001d006118_P002/Zm00001d006118_P001
GO:0009642	BP	response to light intensity	47/3120	423/43164	0.00231106	0.0199152	0.0172221	Zm00001d049913_P001/Zm00001d047951_P008/Zm00001d047951_P007/Zm00001d047951_P006/Zm00001d047951_P005/Zm00001d047951_P004/Zm00001d047951_P003/Zm00001d047951_P002/Zm00001d047951_P001/Zm00001d042922_P007/Zm00001d042922_P006/Zm00001d042922_P005/Zm00001d042922_P004/Zm00001d042922_P003/Zm00001d042922_P002/Zm00001d042922_P001/Zm00001d039483_P003/Zm00001d039483_P002/Zm00001d039483_P001/Zm00001d036535_P001…
GO:0006611	BP	protein export from nucleus	44/3120	390/43164	0.00233838	0.0200781	0.017363	Zm00001d042340_P001/Zm00001d039935_P002/Zm00001d039935_P001/Zm00001d039407_P003/Zm00001d039407_P002/Zm00001d039407_P001/Zm00001d036825_P062/Zm00001d036825_P061/Zm00001d036825_P060/Zm00001d036825_P058/Zm00001d036825_P057/Zm00001d036825_P054/Zm00001d036825_P053/Zm00001d036825_P051/Zm00001d036825_P048/Zm00001d036825_P047/Zm00001d015086_P013/Zm00001d015086_P010/Zm00001d012815_P038/Zm00001d012815_P037…
GO:0032272	BP	negative regulation of protein polymerization	14/3120	83/43164	0.00239899	0.0205247	0.0177492	Zm00001d036961_P008/Zm00001d036961_P007/Zm00001d036961_P006/Zm00001d036961_P005/Zm00001d036961_P004/Zm00001d036961_P003/Zm00001d022465_P007/Zm00001d022465_P006/Zm00001d022465_P005/Zm00001d022465_P004/Zm00001d022465_P003/Zm00001d022465_P002/Zm00001d022465_P001/Zm00001d008771_P001
GO:0034284	BP	response to monosaccharide	42/3120	370/43164	0.00258449	0.0220328	0.0190533	Zm00001d036982_P006/Zm00001d036982_P005/Zm00001d036982_P004/Zm00001d036982_P003/Zm00001d036982_P002/Zm00001d036982_P001/Zm00001d036961_P008/Zm00001d036961_P007/Zm00001d036961_P006/Zm00001d036961_P004/Zm00001d036961_P003/Zm00001d016675_P027/Zm00001d016675_P026/Zm00001d016675_P024/Zm00001d016675_P023/Zm00001d016675_P022/Zm00001d016675_P021/Zm00001d016675_P020/Zm00001d016675_P019/Zm00001d016675_P018…
GO:0005983	BP	starch catabolic process	20/3120	140/43164	0.00265771	0.0225764	0.0195234	Zm00001d032333_P006/Zm00001d032333_P005/Zm00001d032333_P004/Zm00001d032333_P003/Zm00001d032333_P002/Zm00001d032333_P001/Zm00001d027619_P005/Zm00001d027619_P004/Zm00001d027619_P003/Zm00001d027619_P002/Zm00001d027309_P010/Zm00001d027309_P009/Zm00001d027309_P008/Zm00001d027309_P007/Zm00001d027309_P006/Zm00001d027309_P005/Zm00001d027309_P004/Zm00001d027309_P003/Zm00001d027309_P002/Zm00001d027309_P001
GO:0051014	BP	actin filament severing	21/3120	150/43164	0.00270842	0.0229255	0.0198253	Zm00001d029215_P032/Zm00001d029215_P031/Zm00001d029215_P030/Zm00001d029215_P029/Zm00001d029215_P028/Zm00001d029215_P025/Zm00001d029215_P022/Zm00001d029215_P020/Zm00001d029215_P019/Zm00001d029215_P017/Zm00001d029215_P016/Zm00001d029215_P015/Zm00001d029215_P014/Zm00001d029215_P013/Zm00001d029215_P012/Zm00001d029215_P011/Zm00001d029215_P010/Zm00001d029215_P009/Zm00001d029215_P007/Zm00001d029215_P002…
GO:0042737	BP	drug catabolic process	28/3120	221/43164	0.00274221	0.0231295	0.0200018	Zm00001d053685_P010/Zm00001d053281_P008/Zm00001d053281_P007/Zm00001d053281_P006/Zm00001d053281_P005/Zm00001d053281_P003/Zm00001d053281_P002/Zm00001d053281_P001/Zm00001d053107_P003/Zm00001d053107_P002/Zm00001d053107_P001/Zm00001d049954_P001/Zm00001d047757_P012/Zm00001d047757_P011/Zm00001d047757_P009/Zm00001d047757_P005/Zm00001d034551_P001/Zm00001d030967_P010/Zm00001d030967_P009/Zm00001d030967_P008…
GO:0071365	BP	cellular response to auxin stimulus	51/3120	473/43164	0.00290622	0.0243533	0.02106	Zm00001d032683_P002/Zm00001d032683_P001/Zm00001d023833_P003/Zm00001d023833_P002/Zm00001d023833_P001/Zm00001d018126_P001/Zm00001d015036_P002/Zm00001d012969_P022/Zm00001d012969_P021/Zm00001d012969_P020/Zm00001d012969_P019/Zm00001d012969_P018/Zm00001d012969_P017/Zm00001d012969_P016/Zm00001d012969_P015/Zm00001d012969_P014/Zm00001d012969_P013/Zm00001d012969_P012/Zm00001d012969_P011/Zm00001d012969_P010…
GO:0006721	BP	terpenoid metabolic process	47/3120	428/43164	0.0029077	0.0243533	0.02106	Zm00001d051554_P002/Zm00001d045563_P002/Zm00001d045563_P001/Zm00001d043727_P001/Zm00001d040818_P005/Zm00001d040818_P004/Zm00001d040818_P003/Zm00001d040818_P002/Zm00001d040818_P001/Zm00001d036345_P002/Zm00001d036345_P001/Zm00001d029715_P001/Zm00001d027936_P007/Zm00001d027936_P006/Zm00001d027936_P005/Zm00001d027936_P003/Zm00001d027936_P002/Zm00001d027936_P001/Zm00001d016675_P027/Zm00001d016675_P026…
GO:0010540	BP	basipetal auxin transport	22/3120	161/43164	0.00295692	0.0246789	0.0213416	Zm00001d047092_P002/Zm00001d047092_P001/Zm00001d029910_P002/Zm00001d029910_P001/Zm00001d003778_P001/Zm00001d002119_P021/Zm00001d002119_P020/Zm00001d002119_P017/Zm00001d002119_P016/Zm00001d002119_P015/Zm00001d002119_P014/Zm00001d002119_P012/Zm00001d002119_P010/Zm00001d002119_P009/Zm00001d002119_P008/Zm00001d002119_P007/Zm00001d002119_P006/Zm00001d002119_P005/Zm00001d002119_P004/Zm00001d002119_P003…
GO:0006558	BP	L-phenylalanine metabolic process	10/3120	51/43164	0.00316614	0.0262416	0.022693	Zm00001d053281_P008/Zm00001d053281_P007/Zm00001d053281_P006/Zm00001d053281_P005/Zm00001d053281_P003/Zm00001d053281_P002/Zm00001d053281_P001/Zm00001d053107_P003/Zm00001d053107_P002/Zm00001d053107_P001
GO:1902221	BP	erythrose 4-phosphate/phosphoenolpyruvate family amino acid metabolic process	10/3120	51/43164	0.00316614	0.0262416	0.022693	Zm00001d053281_P008/Zm00001d053281_P007/Zm00001d053281_P006/Zm00001d053281_P005/Zm00001d053281_P003/Zm00001d053281_P002/Zm00001d053281_P001/Zm00001d053107_P003/Zm00001d053107_P002/Zm00001d053107_P001
GO:0018344	BP	protein geranylgeranylation	5/3120	15/43164	0.00319428	0.0263832	0.0228154	Zm00001d006118_P005/Zm00001d006118_P004/Zm00001d006118_P003/Zm00001d006118_P002/Zm00001d006118_P001
GO:0070574	BP	cadmium ion transmembrane transport	12/3120	68/43164	0.00324927	0.0267449	0.0231282	Zm00001d014391_P012/Zm00001d014391_P011/Zm00001d014391_P010/Zm00001d014391_P009/Zm00001d014391_P008/Zm00001d014391_P007/Zm00001d014391_P006/Zm00001d014391_P005/Zm00001d014391_P004/Zm00001d014391_P003/Zm00001d014391_P002/Zm00001d014391_P001
GO:1901401	BP	regulation of tetrapyrrole metabolic process	14/3120	86/43164	0.00336227	0.0275799	0.0238503	Zm00001d012005_P025/Zm00001d012005_P024/Zm00001d012005_P022/Zm00001d012005_P020/Zm00001d012005_P019/Zm00001d012005_P018/Zm00001d012005_P015/Zm00001d012005_P014/Zm00001d012005_P013/Zm00001d012005_P011/Zm00001d012005_P007/Zm00001d012005_P006/Zm00001d012005_P004/Zm00001d012005_P002
GO:0048443	BP	stamen development	36/3120	312/43164	0.00382735	0.0311805	0.026964	Zm00001d049958_P005/Zm00001d049958_P004/Zm00001d049958_P003/Zm00001d049958_P002/Zm00001d049958_P001/Zm00001d034551_P001/Zm00001d015233_P011/Zm00001d015233_P010/Zm00001d015233_P009/Zm00001d015233_P008/Zm00001d015233_P007/Zm00001d015233_P006/Zm00001d015233_P005/Zm00001d015233_P004/Zm00001d015233_P003/Zm00001d015233_P002/Zm00001d015233_P001/Zm00001d011721_P001/Zm00001d004664_P001/Zm00001d002119_P021…
GO:0048466	BP	androecium development	36/3120	312/43164	0.00382735	0.0311805	0.026964	Zm00001d049958_P005/Zm00001d049958_P004/Zm00001d049958_P003/Zm00001d049958_P002/Zm00001d049958_P001/Zm00001d034551_P001/Zm00001d015233_P011/Zm00001d015233_P010/Zm00001d015233_P009/Zm00001d015233_P008/Zm00001d015233_P007/Zm00001d015233_P006/Zm00001d015233_P005/Zm00001d015233_P004/Zm00001d015233_P003/Zm00001d015233_P002/Zm00001d015233_P001/Zm00001d011721_P001/Zm00001d004664_P001/Zm00001d002119_P021…
GO:0006048	BP	UDP-N-acetylglucosamine biosynthetic process	4/3120	10/43164	0.00401405	0.0321528	0.0278048	Zm00001d023263_P004/Zm00001d023263_P003/Zm00001d023263_P002/Zm00001d023263_P001
GO:0046349	BP	amino sugar biosynthetic process	4/3120	10/43164	0.00401405	0.0321528	0.0278048	Zm00001d023263_P004/Zm00001d023263_P003/Zm00001d023263_P002/Zm00001d023263_P001
GO:0048701	BP	embryonic cranial skeleton morphogenesis	4/3120	10/43164	0.00401405	0.0321528	0.0278048	Zm00001d023263_P004/Zm00001d023263_P003/Zm00001d023263_P002/Zm00001d023263_P001
GO:0080182	BP	histone H3-K4 trimethylation	4/3120	10/43164	0.00401405	0.0321528	0.0278048	Zm00001d045760_P005/Zm00001d045760_P004/Zm00001d045760_P003/Zm00001d045760_P001
GO:1904888	BP	cranial skeletal system development	4/3120	10/43164	0.00401405	0.0321528	0.0278048	Zm00001d023263_P004/Zm00001d023263_P003/Zm00001d023263_P002/Zm00001d023263_P001
GO:0001508	BP	action potential	10/3120	53/43164	0.0042364	0.0338204	0.0292469	Zm00001d036825_P062/Zm00001d036825_P061/Zm00001d036825_P060/Zm00001d036825_P058/Zm00001d036825_P057/Zm00001d036825_P054/Zm00001d036825_P053/Zm00001d036825_P051/Zm00001d036825_P048/Zm00001d036825_P047
GO:0031333	BP	negative regulation of protein complex assembly	16/3120	107/43164	0.00430387	0.0342445	0.0296137	Zm00001d039407_P003/Zm00001d039407_P001/Zm00001d036961_P008/Zm00001d036961_P007/Zm00001d036961_P006/Zm00001d036961_P005/Zm00001d036961_P004/Zm00001d036961_P003/Zm00001d022465_P007/Zm00001d022465_P006/Zm00001d022465_P005/Zm00001d022465_P004/Zm00001d022465_P003/Zm00001d022465_P002/Zm00001d022465_P001/Zm00001d008771_P001
GO:0009251	BP	glucan catabolic process	20/3120	146/43164	0.00433009	0.0343386	0.0296951	Zm00001d032333_P006/Zm00001d032333_P005/Zm00001d032333_P004/Zm00001d032333_P003/Zm00001d032333_P002/Zm00001d032333_P001/Zm00001d027619_P005/Zm00001d027619_P004/Zm00001d027619_P003/Zm00001d027619_P002/Zm00001d027309_P010/Zm00001d027309_P009/Zm00001d027309_P008/Zm00001d027309_P007/Zm00001d027309_P006/Zm00001d027309_P005/Zm00001d027309_P004/Zm00001d027309_P003/Zm00001d027309_P002/Zm00001d027309_P001
GO:0048832	BP	specification of plant organ number	5/3120	16/43164	0.00437212	0.0344431	0.0297854	Zm00001d021836_P001/Zm00001d006094_P004/Zm00001d006094_P003/Zm00001d006094_P002/Zm00001d006094_P001
GO:0048833	BP	specification of floral organ number	5/3120	16/43164	0.00437212	0.0344431	0.0297854	Zm00001d021836_P001/Zm00001d006094_P004/Zm00001d006094_P003/Zm00001d006094_P002/Zm00001d006094_P001
GO:0051168	BP	nuclear export	45/3120	415/43164	0.00443369	0.0348132	0.0301055	Zm00001d042340_P001/Zm00001d039935_P002/Zm00001d039935_P001/Zm00001d039407_P003/Zm00001d039407_P002/Zm00001d039407_P001/Zm00001d036825_P062/Zm00001d036825_P061/Zm00001d036825_P060/Zm00001d036825_P058/Zm00001d036825_P057/Zm00001d036825_P054/Zm00001d036825_P053/Zm00001d036825_P051/Zm00001d036825_P048/Zm00001d036825_P047/Zm00001d015086_P013/Zm00001d015086_P010/Zm00001d012815_P038/Zm00001d012815_P037…
GO:0051567	BP	histone H3-K9 methylation	20/3120	147/43164	0.00467938	0.0365022	0.0315661	Zm00001d009745_P030/Zm00001d009745_P027/Zm00001d008249_P020/Zm00001d008249_P019/Zm00001d008249_P018/Zm00001d008249_P015/Zm00001d008249_P014/Zm00001d008249_P013/Zm00001d008249_P012/Zm00001d008249_P011/Zm00001d008249_P010/Zm00001d008249_P009/Zm00001d008249_P008/Zm00001d008249_P007/Zm00001d008249_P006/Zm00001d008249_P005/Zm00001d008249_P004/Zm00001d008249_P003/Zm00001d008249_P002/Zm00001d008249_P001
GO:0061647	BP	histone H3-K9 modification	20/3120	147/43164	0.00467938	0.0365022	0.0315661	Zm00001d009745_P030/Zm00001d009745_P027/Zm00001d008249_P020/Zm00001d008249_P019/Zm00001d008249_P018/Zm00001d008249_P015/Zm00001d008249_P014/Zm00001d008249_P013/Zm00001d008249_P012/Zm00001d008249_P011/Zm00001d008249_P010/Zm00001d008249_P009/Zm00001d008249_P008/Zm00001d008249_P007/Zm00001d008249_P006/Zm00001d008249_P005/Zm00001d008249_P004/Zm00001d008249_P003/Zm00001d008249_P002/Zm00001d008249_P001
GO:0009451	BP	RNA modification	25/3120	199/43164	0.00498333	0.0387466	0.033507	Zm00001d053927_P022/Zm00001d053927_P021/Zm00001d053927_P020/Zm00001d053927_P019/Zm00001d053927_P018/Zm00001d053927_P015/Zm00001d053927_P014/Zm00001d053927_P013/Zm00001d053927_P012/Zm00001d052952_P002/Zm00001d019648_P002/Zm00001d019648_P001/Zm00001d012869_P016/Zm00001d012869_P015/Zm00001d012869_P011/Zm00001d012869_P010/Zm00001d012869_P009/Zm00001d012869_P008/Zm00001d012869_P003/Zm00001d012869_P002…
GO:0044247	BP	cellular polysaccharide catabolic process	20/3120	148/43164	0.0050516	0.0391499	0.0338557	Zm00001d032333_P006/Zm00001d032333_P005/Zm00001d032333_P004/Zm00001d032333_P003/Zm00001d032333_P002/Zm00001d032333_P001/Zm00001d027619_P005/Zm00001d027619_P004/Zm00001d027619_P003/Zm00001d027619_P002/Zm00001d027309_P010/Zm00001d027309_P009/Zm00001d027309_P008/Zm00001d027309_P007/Zm00001d027309_P006/Zm00001d027309_P005/Zm00001d027309_P004/Zm00001d027309_P003/Zm00001d027309_P002/Zm00001d027309_P001
GO:0008645	BP	hexose transmembrane transport	16/3120	109/43164	0.00517036	0.0399406	0.0345395	Zm00001d048311_P004/Zm00001d048311_P003/Zm00001d048311_P002/Zm00001d048311_P001/Zm00001d039407_P003/Zm00001d039407_P001/Zm00001d036825_P062/Zm00001d036825_P061/Zm00001d036825_P060/Zm00001d036825_P058/Zm00001d036825_P057/Zm00001d036825_P054/Zm00001d036825_P053/Zm00001d036825_P051/Zm00001d036825_P048/Zm00001d036825_P047
GO:2000105	BP	positive regulation of DNA-dependent DNA replication	5/3120	17/43164	0.00582921	0.0448849	0.0388152	Zm00001d041711_P005/Zm00001d041711_P004/Zm00001d041711_P003/Zm00001d041711_P002/Zm00001d041711_P001
GO:0007525	BP	somatic muscle development	4/3120	11/43164	0.00594919	0.0451174	0.0390162	Zm00001d014037_P016/Zm00001d014037_P010/Zm00001d014037_P007/Zm00001d014037_P005
GO:0009272	BP	fungal-type cell wall biogenesis	4/3120	11/43164	0.00594919	0.0451174	0.0390162	Zm00001d023263_P004/Zm00001d023263_P003/Zm00001d023263_P002/Zm00001d023263_P001
GO:0080178	BP	5-carbamoylmethyl uridine residue modification	4/3120	11/43164	0.00594919	0.0451174	0.0390162	Zm00001d003621_P017/Zm00001d003621_P015/Zm00001d003621_P013/Zm00001d003621_P002
GO:0090263	BP	positive regulation of canonical Wnt signaling pathway	4/3120	11/43164	0.00594919	0.0451174	0.0390162	Zm00001d014037_P016/Zm00001d014037_P010/Zm00001d014037_P007/Zm00001d014037_P005
GO:0051017	BP	actin filament bundle assembly	27/3120	223/43164	0.00597281	0.0451174	0.0390162	Zm00001d036961_P008/Zm00001d036961_P007/Zm00001d036961_P006/Zm00001d036961_P005/Zm00001d036961_P004/Zm00001d036961_P003/Zm00001d029215_P032/Zm00001d029215_P031/Zm00001d029215_P030/Zm00001d029215_P029/Zm00001d029215_P028/Zm00001d029215_P025/Zm00001d029215_P022/Zm00001d029215_P020/Zm00001d029215_P019/Zm00001d029215_P017/Zm00001d029215_P016/Zm00001d029215_P015/Zm00001d029215_P014/Zm00001d029215_P013…
GO:0061572	BP	actin filament bundle organization	27/3120	223/43164	0.00597281	0.0451174	0.0390162	Zm00001d036961_P008/Zm00001d036961_P007/Zm00001d036961_P006/Zm00001d036961_P005/Zm00001d036961_P004/Zm00001d036961_P003/Zm00001d029215_P032/Zm00001d029215_P031/Zm00001d029215_P030/Zm00001d029215_P029/Zm00001d029215_P028/Zm00001d029215_P025/Zm00001d029215_P022/Zm00001d029215_P020/Zm00001d029215_P019/Zm00001d029215_P017/Zm00001d029215_P016/Zm00001d029215_P015/Zm00001d029215_P014/Zm00001d029215_P013…
GO:0015691	BP	cadmium ion transport	12/3120	74/43164	0.00656723	0.049451	0.0427639	Zm00001d014391_P012/Zm00001d014391_P011/Zm00001d014391_P010/Zm00001d014391_P009/Zm00001d014391_P008/Zm00001d014391_P007/Zm00001d014391_P006/Zm00001d014391_P005/Zm00001d014391_P004/Zm00001d014391_P003/Zm00001d014391_P002/Zm00001d014391_P001
GO:0031209	CC	SCAR complex	46/4334	64/63631	1.79442e-39	6.35225e-37	5.40215e-37	Zm00001d038456_P001/Zm00001d023262_P068/Zm00001d023262_P058/Zm00001d023262_P052/Zm00001d023262_P047/Zm00001d023262_P043/Zm00001d023262_P039/Zm00001d023262_P038/Zm00001d023262_P037/Zm00001d023262_P036/Zm00001d023262_P035/Zm00001d023262_P034/Zm00001d023262_P033/Zm00001d023262_P032/Zm00001d023262_P031/Zm00001d023262_P030/Zm00001d023262_P029/Zm00001d023262_P028/Zm00001d023262_P027/Zm00001d023262_P026…
GO:0005680	CC	anaphase-promoting complex	42/4334	61/63631	6.67832e-35	1.18206e-32	1.00526e-32	Zm00001d042523_P042/Zm00001d042523_P041/Zm00001d042523_P040/Zm00001d042523_P039/Zm00001d042523_P038/Zm00001d042523_P037/Zm00001d042523_P036/Zm00001d042523_P035/Zm00001d042523_P034/Zm00001d042523_P033/Zm00001d042523_P032/Zm00001d042523_P031/Zm00001d042523_P030/Zm00001d042523_P029/Zm00001d042523_P028/Zm00001d042523_P027/Zm00001d042523_P026/Zm00001d042523_P025/Zm00001d042523_P024/Zm00001d042523_P023…
GO:0009504	CC	cell plate	57/4334	176/63631	5.66047e-24	6.67936e-22	5.68033e-22	Zm00001d053028_P007/Zm00001d053028_P006/Zm00001d053028_P004/Zm00001d053028_P003/Zm00001d053028_P001/Zm00001d042523_P042/Zm00001d042523_P041/Zm00001d042523_P040/Zm00001d042523_P039/Zm00001d042523_P038/Zm00001d042523_P037/Zm00001d042523_P036/Zm00001d042523_P035/Zm00001d042523_P034/Zm00001d042523_P033/Zm00001d042523_P032/Zm00001d042523_P031/Zm00001d042523_P030/Zm00001d042523_P029/Zm00001d042523_P028…
GO:0005847	CC	mRNA cleavage and polyadenylation specificity factor complex	37/4334	74/63631	8.2413e-24	7.29355e-22	6.20267e-22	Zm00001d022586_P038/Zm00001d022586_P037/Zm00001d022586_P036/Zm00001d022586_P035/Zm00001d022586_P034/Zm00001d022586_P033/Zm00001d022586_P032/Zm00001d022586_P031/Zm00001d022586_P030/Zm00001d022586_P029/Zm00001d022586_P028/Zm00001d022586_P027/Zm00001d022586_P026/Zm00001d022586_P025/Zm00001d022586_P023/Zm00001d022586_P022/Zm00001d022586_P021/Zm00001d022586_P020/Zm00001d022586_P019/Zm00001d022586_P018…
GO:0005849	CC	mRNA cleavage factor complex	37/4334	76/63631	2.76691e-23	1.95897e-21	1.66597e-21	Zm00001d022586_P038/Zm00001d022586_P037/Zm00001d022586_P036/Zm00001d022586_P035/Zm00001d022586_P034/Zm00001d022586_P033/Zm00001d022586_P032/Zm00001d022586_P031/Zm00001d022586_P030/Zm00001d022586_P029/Zm00001d022586_P028/Zm00001d022586_P027/Zm00001d022586_P026/Zm00001d022586_P025/Zm00001d022586_P023/Zm00001d022586_P022/Zm00001d022586_P021/Zm00001d022586_P020/Zm00001d022586_P019/Zm00001d022586_P018…
GO:0000152	CC	nuclear ubiquitin ligase complex	44/4334	113/63631	1.66047e-22	9.79677e-21	8.33148e-21	Zm00001d042523_P042/Zm00001d042523_P041/Zm00001d042523_P040/Zm00001d042523_P039/Zm00001d042523_P038/Zm00001d042523_P037/Zm00001d042523_P036/Zm00001d042523_P035/Zm00001d042523_P034/Zm00001d042523_P033/Zm00001d042523_P032/Zm00001d042523_P031/Zm00001d042523_P030/Zm00001d042523_P029/Zm00001d042523_P028/Zm00001d042523_P027/Zm00001d042523_P026/Zm00001d042523_P025/Zm00001d042523_P024/Zm00001d042523_P023…
GO:0009330	CC	DNA topoisomerase complex (ATP-hydrolyzing)	41/4334	106/63631	6.03892e-21	3.05397e-19	2.59719e-19	Zm00001d040416_P006/Zm00001d040416_P005/Zm00001d040416_P004/Zm00001d040416_P003/Zm00001d040416_P002/Zm00001d040416_P001/Zm00001d017720_P072/Zm00001d017720_P070/Zm00001d017720_P069/Zm00001d017720_P067/Zm00001d017720_P064/Zm00001d017720_P061/Zm00001d017720_P060/Zm00001d017720_P056/Zm00001d017720_P054/Zm00001d017720_P052/Zm00001d017720_P051/Zm00001d017720_P049/Zm00001d017720_P047/Zm00001d017720_P045…
GO:0008622	CC	epsilon DNA polymerase complex	22/4334	31/63631	2.24812e-19	9.94794e-18	8.46004e-18	Zm00001d016581_P024/Zm00001d016581_P023/Zm00001d016581_P022/Zm00001d016581_P021/Zm00001d016581_P020/Zm00001d016581_P019/Zm00001d016581_P018/Zm00001d016581_P017/Zm00001d016581_P015/Zm00001d016581_P014/Zm00001d016581_P013/Zm00001d016581_P012/Zm00001d016581_P011/Zm00001d016581_P010/Zm00001d016581_P009/Zm00001d016581_P007/Zm00001d016581_P006/Zm00001d016581_P005/Zm00001d016581_P004/Zm00001d016581_P003…
GO:0000795	CC	synaptonemal complex	43/4334	137/63631	6.99284e-18	2.75052e-16	2.33912e-16	Zm00001d017720_P072/Zm00001d017720_P070/Zm00001d017720_P069/Zm00001d017720_P067/Zm00001d017720_P064/Zm00001d017720_P061/Zm00001d017720_P060/Zm00001d017720_P056/Zm00001d017720_P054/Zm00001d017720_P052/Zm00001d017720_P051/Zm00001d017720_P049/Zm00001d017720_P047/Zm00001d017720_P045/Zm00001d017720_P042/Zm00001d017720_P036/Zm00001d017720_P028/Zm00001d017720_P027/Zm00001d017720_P025/Zm00001d017720_P023…
GO:0099086	CC	synaptonemal structure	43/4334	152/63631	4.96575e-16	1.75788e-14	1.49495e-14	Zm00001d017720_P072/Zm00001d017720_P070/Zm00001d017720_P069/Zm00001d017720_P067/Zm00001d017720_P064/Zm00001d017720_P061/Zm00001d017720_P060/Zm00001d017720_P056/Zm00001d017720_P054/Zm00001d017720_P052/Zm00001d017720_P051/Zm00001d017720_P049/Zm00001d017720_P047/Zm00001d017720_P045/Zm00001d017720_P042/Zm00001d017720_P036/Zm00001d017720_P028/Zm00001d017720_P027/Zm00001d017720_P025/Zm00001d017720_P023…
GO:0042575	CC	DNA polymerase complex	22/4334	52/63631	7.40666e-13	2.3836e-11	2.02709e-11	Zm00001d016581_P024/Zm00001d016581_P023/Zm00001d016581_P022/Zm00001d016581_P021/Zm00001d016581_P020/Zm00001d016581_P019/Zm00001d016581_P018/Zm00001d016581_P017/Zm00001d016581_P015/Zm00001d016581_P014/Zm00001d016581_P013/Zm00001d016581_P012/Zm00001d016581_P011/Zm00001d016581_P010/Zm00001d016581_P009/Zm00001d016581_P007/Zm00001d016581_P006/Zm00001d016581_P005/Zm00001d016581_P004/Zm00001d016581_P003…
GO:0000109	CC	nucleotide-excision repair complex	24/4334	65/63631	2.3745e-12	7.00477e-11	5.95708e-11	Zm00001d016581_P024/Zm00001d016581_P023/Zm00001d016581_P022/Zm00001d016581_P021/Zm00001d016581_P020/Zm00001d016581_P019/Zm00001d016581_P018/Zm00001d016581_P017/Zm00001d016581_P015/Zm00001d016581_P014/Zm00001d016581_P013/Zm00001d016581_P012/Zm00001d016581_P011/Zm00001d016581_P010/Zm00001d016581_P009/Zm00001d016581_P007/Zm00001d016581_P006/Zm00001d016581_P005/Zm00001d016581_P004/Zm00001d016581_P003…
GO:0030894	CC	replisome	22/4334	57/63631	6.84207e-12	1.73007e-10	1.4713e-10	Zm00001d016581_P024/Zm00001d016581_P023/Zm00001d016581_P022/Zm00001d016581_P021/Zm00001d016581_P020/Zm00001d016581_P019/Zm00001d016581_P018/Zm00001d016581_P017/Zm00001d016581_P015/Zm00001d016581_P014/Zm00001d016581_P013/Zm00001d016581_P012/Zm00001d016581_P011/Zm00001d016581_P010/Zm00001d016581_P009/Zm00001d016581_P007/Zm00001d016581_P006/Zm00001d016581_P005/Zm00001d016581_P004/Zm00001d016581_P003…
GO:0043601	CC	nuclear replisome	22/4334	57/63631	6.84207e-12	1.73007e-10	1.4713e-10	Zm00001d016581_P024/Zm00001d016581_P023/Zm00001d016581_P022/Zm00001d016581_P021/Zm00001d016581_P020/Zm00001d016581_P019/Zm00001d016581_P018/Zm00001d016581_P017/Zm00001d016581_P015/Zm00001d016581_P014/Zm00001d016581_P013/Zm00001d016581_P012/Zm00001d016581_P011/Zm00001d016581_P010/Zm00001d016581_P009/Zm00001d016581_P007/Zm00001d016581_P006/Zm00001d016581_P005/Zm00001d016581_P004/Zm00001d016581_P003…
GO:0019898	CC	extrinsic component of membrane	68/4334	412/63631	1.2681e-11	2.99272e-10	2.5451e-10	Zm00001d047540_P036/Zm00001d047540_P034/Zm00001d047540_P033/Zm00001d047540_P031/Zm00001d047540_P029/Zm00001d047540_P025/Zm00001d047540_P024/Zm00001d047540_P015/Zm00001d047540_P014/Zm00001d047540_P013/Zm00001d047540_P012/Zm00001d047540_P011/Zm00001d047540_P010/Zm00001d047540_P009/Zm00001d047540_P008/Zm00001d047540_P007/Zm00001d047540_P006/Zm00001d047540_P005/Zm00001d047540_P004/Zm00001d047540_P003…
GO:0000418	CC	RNA polymerase IV complex	25/4334	84/63631	1.85914e-10	4.11335e-09	3.49812e-09	Zm00001d053872_P045/Zm00001d053872_P042/Zm00001d053872_P041/Zm00001d053872_P040/Zm00001d053872_P037/Zm00001d053872_P036/Zm00001d053872_P034/Zm00001d053872_P032/Zm00001d053872_P030/Zm00001d053872_P028/Zm00001d053872_P026/Zm00001d053872_P023/Zm00001d053872_P022/Zm00001d053872_P021/Zm00001d053872_P018/Zm00001d053872_P016/Zm00001d053872_P015/Zm00001d053872_P008/Zm00001d053872_P007/Zm00001d053872_P006…
GO:0000419	CC	RNA polymerase V complex	24/4334	79/63631	2.66011e-10	5.53928e-09	4.71078e-09	Zm00001d053872_P045/Zm00001d053872_P042/Zm00001d053872_P041/Zm00001d053872_P040/Zm00001d053872_P037/Zm00001d053872_P036/Zm00001d053872_P034/Zm00001d053872_P032/Zm00001d053872_P030/Zm00001d053872_P028/Zm00001d053872_P026/Zm00001d053872_P023/Zm00001d053872_P022/Zm00001d053872_P021/Zm00001d053872_P018/Zm00001d053872_P016/Zm00001d053872_P015/Zm00001d053872_P008/Zm00001d053872_P007/Zm00001d053872_P006…
GO:0030660	CC	Golgi-associated vesicle membrane	61/4334	419/63631	1.95131e-08	3.83758e-07	3.2636e-07	Zm00001d039411_P018/Zm00001d039411_P016/Zm00001d039411_P013/Zm00001d039411_P012/Zm00001d039411_P011/Zm00001d039411_P010/Zm00001d039411_P009/Zm00001d039411_P007/Zm00001d039411_P005/Zm00001d039411_P003/Zm00001d039411_P001/Zm00001d028332_P034/Zm00001d028332_P033/Zm00001d028332_P032/Zm00001d028332_P031/Zm00001d028332_P030/Zm00001d028332_P029/Zm00001d028332_P027/Zm00001d028332_P026/Zm00001d028332_P025…
GO:1990391	CC	DNA repair complex	33/4334	169/63631	3.81464e-08	7.10727e-07	6.04425e-07	Zm00001d023262_P070/Zm00001d016581_P024/Zm00001d016581_P023/Zm00001d016581_P022/Zm00001d016581_P021/Zm00001d016581_P020/Zm00001d016581_P019/Zm00001d016581_P018/Zm00001d016581_P017/Zm00001d016581_P015/Zm00001d016581_P014/Zm00001d016581_P013/Zm00001d016581_P012/Zm00001d016581_P011/Zm00001d016581_P010/Zm00001d016581_P009/Zm00001d016581_P007/Zm00001d016581_P006/Zm00001d016581_P005/Zm00001d016581_P004…
GO:0005719	CC	nuclear euchromatin	19/4334	67/63631	6.53809e-08	1.15724e-06	9.84155e-07	Zm00001d014998_P001/Zm00001d008249_P020/Zm00001d008249_P019/Zm00001d008249_P018/Zm00001d008249_P015/Zm00001d008249_P014/Zm00001d008249_P013/Zm00001d008249_P012/Zm00001d008249_P011/Zm00001d008249_P010/Zm00001d008249_P009/Zm00001d008249_P008/Zm00001d008249_P007/Zm00001d008249_P006/Zm00001d008249_P005/Zm00001d008249_P004/Zm00001d008249_P003/Zm00001d008249_P002/Zm00001d008249_P001
GO:0010005	CC	cortical microtubule, transverse to long axis	20/4334	78/63631	1.85978e-07	3.13506e-06	2.66615e-06	Zm00001d037291_P003/Zm00001d037291_P002/Zm00001d037291_P001/Zm00001d021641_P029/Zm00001d021641_P028/Zm00001d021641_P026/Zm00001d021641_P023/Zm00001d021641_P022/Zm00001d021641_P020/Zm00001d021641_P018/Zm00001d021641_P016/Zm00001d021641_P014/Zm00001d021641_P013/Zm00001d021641_P011/Zm00001d021641_P010/Zm00001d021641_P009/Zm00001d021641_P008/Zm00001d021641_P006/Zm00001d021641_P004/Zm00001d021641_P002
GO:0070971	CC	endoplasmic reticulum exit site	22/4334	97/63631	4.72868e-07	7.60888e-06	6.47083e-06	Zm00001d047540_P036/Zm00001d047540_P034/Zm00001d047540_P033/Zm00001d047540_P031/Zm00001d047540_P029/Zm00001d047540_P025/Zm00001d047540_P024/Zm00001d047540_P015/Zm00001d047540_P014/Zm00001d047540_P013/Zm00001d047540_P012/Zm00001d047540_P011/Zm00001d047540_P010/Zm00001d047540_P009/Zm00001d047540_P008/Zm00001d047540_P007/Zm00001d047540_P006/Zm00001d047540_P005/Zm00001d047540_P004/Zm00001d047540_P003…
GO:0043596	CC	nuclear replication fork	22/4334	100/63631	8.23902e-07	1.26809e-05	1.07843e-05	Zm00001d016581_P024/Zm00001d016581_P023/Zm00001d016581_P022/Zm00001d016581_P021/Zm00001d016581_P020/Zm00001d016581_P019/Zm00001d016581_P018/Zm00001d016581_P017/Zm00001d016581_P015/Zm00001d016581_P014/Zm00001d016581_P013/Zm00001d016581_P012/Zm00001d016581_P011/Zm00001d016581_P010/Zm00001d016581_P009/Zm00001d016581_P007/Zm00001d016581_P006/Zm00001d016581_P005/Zm00001d016581_P004/Zm00001d016581_P003…
GO:0000791	CC	euchromatin	19/4334	85/63631	3.51919e-06	5.1908e-05	4.41442e-05	Zm00001d014998_P001/Zm00001d008249_P020/Zm00001d008249_P019/Zm00001d008249_P018/Zm00001d008249_P015/Zm00001d008249_P014/Zm00001d008249_P013/Zm00001d008249_P012/Zm00001d008249_P011/Zm00001d008249_P010/Zm00001d008249_P009/Zm00001d008249_P008/Zm00001d008249_P007/Zm00001d008249_P006/Zm00001d008249_P005/Zm00001d008249_P004/Zm00001d008249_P003/Zm00001d008249_P002/Zm00001d008249_P001
GO:0005657	CC	replication fork	22/4334	110/63631	4.41689e-06	6.25432e-05	5.31887e-05	Zm00001d016581_P024/Zm00001d016581_P023/Zm00001d016581_P022/Zm00001d016581_P021/Zm00001d016581_P020/Zm00001d016581_P019/Zm00001d016581_P018/Zm00001d016581_P017/Zm00001d016581_P015/Zm00001d016581_P014/Zm00001d016581_P013/Zm00001d016581_P012/Zm00001d016581_P011/Zm00001d016581_P010/Zm00001d016581_P009/Zm00001d016581_P007/Zm00001d016581_P006/Zm00001d016581_P005/Zm00001d016581_P004/Zm00001d016581_P003…
GO:0016592	CC	mediator complex	52/4334	399/63631	5.93504e-06	7.59615e-05	6.46e-05	Zm00001d044573_P071/Zm00001d044573_P070/Zm00001d044573_P069/Zm00001d044573_P068/Zm00001d044573_P067/Zm00001d044573_P066/Zm00001d044573_P065/Zm00001d044573_P055/Zm00001d044573_P054/Zm00001d044573_P051/Zm00001d044573_P047/Zm00001d044573_P044/Zm00001d044573_P041/Zm00001d044573_P039/Zm00001d044573_P038/Zm00001d044573_P037/Zm00001d044573_P036/Zm00001d044573_P034/Zm00001d044573_P033/Zm00001d044573_P032…
GO:0032993	CC	protein-DNA complex	22/4334	112/63631	6.00649e-06	7.59615e-05	6.46e-05	Zm00001d016581_P024/Zm00001d016581_P023/Zm00001d016581_P022/Zm00001d016581_P021/Zm00001d016581_P020/Zm00001d016581_P019/Zm00001d016581_P018/Zm00001d016581_P017/Zm00001d016581_P015/Zm00001d016581_P014/Zm00001d016581_P013/Zm00001d016581_P012/Zm00001d016581_P011/Zm00001d016581_P010/Zm00001d016581_P009/Zm00001d016581_P007/Zm00001d016581_P006/Zm00001d016581_P005/Zm00001d016581_P004/Zm00001d016581_P003…
GO:0030663	CC	COPI-coated vesicle membrane	40/4334	277/63631	6.00825e-06	7.59615e-05	6.46e-05	Zm00001d039411_P018/Zm00001d039411_P016/Zm00001d039411_P013/Zm00001d039411_P012/Zm00001d039411_P011/Zm00001d039411_P010/Zm00001d039411_P009/Zm00001d039411_P007/Zm00001d039411_P005/Zm00001d039411_P003/Zm00001d039411_P001/Zm00001d028332_P034/Zm00001d028332_P033/Zm00001d028332_P032/Zm00001d028332_P031/Zm00001d028332_P030/Zm00001d028332_P029/Zm00001d028332_P027/Zm00001d028332_P026/Zm00001d028332_P025…
GO:0030137	CC	COPI-coated vesicle	40/4334	279/63631	7.16112e-06	8.51654e-05	7.24273e-05	Zm00001d039411_P018/Zm00001d039411_P016/Zm00001d039411_P013/Zm00001d039411_P012/Zm00001d039411_P011/Zm00001d039411_P010/Zm00001d039411_P009/Zm00001d039411_P007/Zm00001d039411_P005/Zm00001d039411_P003/Zm00001d039411_P001/Zm00001d028332_P034/Zm00001d028332_P033/Zm00001d028332_P032/Zm00001d028332_P031/Zm00001d028332_P030/Zm00001d028332_P029/Zm00001d028332_P027/Zm00001d028332_P026/Zm00001d028332_P025…
GO:0012510	CC	trans-Golgi network transport vesicle membrane	21/4334	105/63631	7.21741e-06	8.51654e-05	7.24273e-05	Zm00001d012446_P030/Zm00001d012446_P028/Zm00001d012446_P027/Zm00001d012446_P026/Zm00001d012446_P024/Zm00001d012446_P023/Zm00001d012446_P021/Zm00001d012446_P018/Zm00001d012446_P017/Zm00001d012446_P016/Zm00001d012446_P015/Zm00001d012446_P014/Zm00001d012446_P011/Zm00001d012446_P008/Zm00001d012446_P007/Zm00001d012446_P006/Zm00001d012446_P005/Zm00001d012446_P004/Zm00001d012446_P003/Zm00001d012446_P002…
GO:0031012	CC	extracellular matrix	34/4334	227/63631	1.32137e-05	0.000150892	0.000128324	Zm00001d052425_P019/Zm00001d052425_P017/Zm00001d052425_P016/Zm00001d052425_P015/Zm00001d052425_P014/Zm00001d052425_P013/Zm00001d052425_P012/Zm00001d052425_P011/Zm00001d052425_P010/Zm00001d052425_P009/Zm00001d052425_P008/Zm00001d052425_P007/Zm00001d052425_P006/Zm00001d052425_P005/Zm00001d052425_P004/Zm00001d052425_P003/Zm00001d052425_P002/Zm00001d052425_P001/Zm00001d044648_P007/Zm00001d044648_P006…
GO:0005885	CC	Arp2/3 protein complex	9/4334	24/63631	1.59508e-05	0.000176456	0.000150063	Zm00001d050981_P004/Zm00001d050981_P003/Zm00001d050981_P002/Zm00001d050981_P001/Zm00001d017106_P005/Zm00001d017106_P004/Zm00001d017106_P003/Zm00001d017106_P002/Zm00001d017106_P001
GO:0000794	CC	condensed nuclear chromosome	43/4334	320/63631	1.71869e-05	0.000184368	0.000156793	Zm00001d017720_P072/Zm00001d017720_P070/Zm00001d017720_P069/Zm00001d017720_P067/Zm00001d017720_P064/Zm00001d017720_P061/Zm00001d017720_P060/Zm00001d017720_P056/Zm00001d017720_P054/Zm00001d017720_P052/Zm00001d017720_P051/Zm00001d017720_P049/Zm00001d017720_P047/Zm00001d017720_P045/Zm00001d017720_P042/Zm00001d017720_P036/Zm00001d017720_P028/Zm00001d017720_P027/Zm00001d017720_P025/Zm00001d017720_P023…
GO:0010287	CC	plastoglobule	26/4334	166/63631	6.07842e-05	0.00063287	0.000538213	Zm00001d051785_P001/Zm00001d040818_P005/Zm00001d040818_P004/Zm00001d040818_P003/Zm00001d040818_P002/Zm00001d040818_P001/Zm00001d039687_P001/Zm00001d039667_P001/Zm00001d038984_P001/Zm00001d037323_P001/Zm00001d036535_P001/Zm00001d036345_P002/Zm00001d036345_P001/Zm00001d034543_P001/Zm00001d034283_P001/Zm00001d025845_P001/Zm00001d023559_P001/Zm00001d019217_P005/Zm00001d019217_P004/Zm00001d019217_P003…
GO:0016587	CC	Isw1 complex	6/4334	12/63631	6.42057e-05	0.000649394	0.000552265	Zm00001d040831_P040/Zm00001d040831_P031/Zm00001d040831_P019/Zm00001d040831_P018/Zm00001d040831_P009/Zm00001d040831_P007
GO:0061695	CC	transferase complex, transferring phosphorus-containing groups	48/4334	399/63631	0.000100581	0.000989048	0.000841117	Zm00001d053872_P045/Zm00001d053872_P042/Zm00001d053872_P041/Zm00001d053872_P040/Zm00001d053872_P037/Zm00001d053872_P036/Zm00001d053872_P034/Zm00001d053872_P032/Zm00001d053872_P030/Zm00001d053872_P028/Zm00001d053872_P026/Zm00001d053872_P023/Zm00001d053872_P022/Zm00001d053872_P021/Zm00001d053872_P018/Zm00001d053872_P016/Zm00001d053872_P015/Zm00001d053872_P008/Zm00001d053872_P007/Zm00001d053872_P006…
GO:0009705	CC	plant-type vacuole membrane	39/4334	307/63631	0.000139219	0.00133198	0.00113276	Zm00001d051362_P001/Zm00001d049522_P006/Zm00001d049522_P005/Zm00001d049522_P004/Zm00001d049522_P002/Zm00001d049522_P001/Zm00001d046591_P003/Zm00001d046591_P002/Zm00001d046591_P001/Zm00001d044533_P003/Zm00001d044533_P002/Zm00001d044533_P001/Zm00001d044285_P015/Zm00001d044285_P014/Zm00001d044285_P013/Zm00001d044285_P012/Zm00001d044285_P011/Zm00001d044285_P010/Zm00001d044285_P009/Zm00001d044285_P008…
GO:0015030	CC	Cajal body	23/4334	146/63631	0.000143641	0.00133813	0.00113799	Zm00001d052952_P002/Zm00001d034858_P006/Zm00001d034858_P005/Zm00001d034858_P004/Zm00001d034858_P003/Zm00001d008249_P020/Zm00001d008249_P019/Zm00001d008249_P018/Zm00001d008249_P015/Zm00001d008249_P014/Zm00001d008249_P013/Zm00001d008249_P012/Zm00001d008249_P011/Zm00001d008249_P010/Zm00001d008249_P009/Zm00001d008249_P008/Zm00001d008249_P007/Zm00001d008249_P006/Zm00001d008249_P005/Zm00001d008249_P004…
GO:0000221	CC	vacuolar proton-transporting V-type ATPase, V1 domain	8/4334	25/63631	0.000173815	0.00153826	0.00130818	Zm00001d039157_P008/Zm00001d039157_P007/Zm00001d039157_P006/Zm00001d039157_P005/Zm00001d039157_P004/Zm00001d039157_P003/Zm00001d039157_P002/Zm00001d039157_P001
GO:0033180	CC	proton-transporting V-type ATPase, V1 domain	8/4334	25/63631	0.000173815	0.00153826	0.00130818	Zm00001d039157_P008/Zm00001d039157_P007/Zm00001d039157_P006/Zm00001d039157_P005/Zm00001d039157_P004/Zm00001d039157_P003/Zm00001d039157_P002/Zm00001d039157_P001
GO:0031010	CC	ISWI-type complex	6/4334	17/63631	0.000638942	0.00551672	0.00469159	Zm00001d040831_P040/Zm00001d040831_P031/Zm00001d040831_P019/Zm00001d040831_P018/Zm00001d040831_P009/Zm00001d040831_P007
GO:0005750	CC	mitochondrial respiratory chain complex III	12/4334	63/63631	0.00100174	0.0082469	0.00701342	Zm00001d049959_P006/Zm00001d049959_P005/Zm00001d049959_P004/Zm00001d049959_P003/Zm00001d049959_P002/Zm00001d049959_P001/Zm00001d028194_P006/Zm00001d028194_P005/Zm00001d028194_P004/Zm00001d028194_P003/Zm00001d028194_P002/Zm00001d028194_P001
GO:0045275	CC	respiratory chain complex III	12/4334	63/63631	0.00100174	0.0082469	0.00701342	Zm00001d049959_P006/Zm00001d049959_P005/Zm00001d049959_P004/Zm00001d049959_P003/Zm00001d049959_P002/Zm00001d049959_P001/Zm00001d028194_P006/Zm00001d028194_P005/Zm00001d028194_P004/Zm00001d028194_P003/Zm00001d028194_P002/Zm00001d028194_P001
GO:0016471	CC	vacuolar proton-transporting V-type ATPase complex	9/4334	40/63631	0.00123553	0.00950818	0.00808605	Zm00001d039157_P008/Zm00001d039157_P007/Zm00001d039157_P006/Zm00001d039157_P005/Zm00001d039157_P004/Zm00001d039157_P003/Zm00001d039157_P002/Zm00001d039157_P001/Zm00001d012446_P003
GO:0033176	CC	proton-transporting V-type ATPase complex	9/4334	40/63631	0.00123553	0.00950818	0.00808605	Zm00001d039157_P008/Zm00001d039157_P007/Zm00001d039157_P006/Zm00001d039157_P005/Zm00001d039157_P004/Zm00001d039157_P003/Zm00001d039157_P002/Zm00001d039157_P001/Zm00001d012446_P003
GO:0033178	CC	proton-transporting two-sector ATPase complex, catalytic domain	9/4334	40/63631	0.00123553	0.00950818	0.00808605	Zm00001d050853_P001/Zm00001d039157_P008/Zm00001d039157_P007/Zm00001d039157_P006/Zm00001d039157_P005/Zm00001d039157_P004/Zm00001d039157_P003/Zm00001d039157_P002/Zm00001d039157_P001
GO:0070069	CC	cytochrome complex	12/4334	66/63631	0.00152943	0.0115196	0.00979659	Zm00001d049959_P006/Zm00001d049959_P005/Zm00001d049959_P004/Zm00001d049959_P003/Zm00001d049959_P002/Zm00001d049959_P001/Zm00001d028194_P006/Zm00001d028194_P005/Zm00001d028194_P004/Zm00001d028194_P003/Zm00001d028194_P002/Zm00001d028194_P001
GO:0042807	CC	central vacuole	6/4334	20/63631	0.00167614	0.0123616	0.0105126	Zm00001d051362_P001/Zm00001d032610_P006/Zm00001d032610_P004/Zm00001d032610_P003/Zm00001d032610_P002/Zm00001d032610_P001
GO:0030140	CC	trans-Golgi network transport vesicle	21/4334	157/63631	0.00235409	0.0170071	0.0144634	Zm00001d012446_P030/Zm00001d012446_P028/Zm00001d012446_P027/Zm00001d012446_P026/Zm00001d012446_P024/Zm00001d012446_P023/Zm00001d012446_P021/Zm00001d012446_P018/Zm00001d012446_P017/Zm00001d012446_P016/Zm00001d012446_P015/Zm00001d012446_P014/Zm00001d012446_P011/Zm00001d012446_P008/Zm00001d012446_P007/Zm00001d012446_P006/Zm00001d012446_P005/Zm00001d012446_P004/Zm00001d012446_P003/Zm00001d012446_P002…
GO:0043073	CC	germ cell nucleus	8/4334	37/63631	0.00298194	0.0211122	0.0179544	Zm00001d006382_P010/Zm00001d006382_P008/Zm00001d006382_P007/Zm00001d006382_P006/Zm00001d006382_P005/Zm00001d006382_P004/Zm00001d006382_P003/Zm00001d006382_P002
GO:0009569	CC	chloroplast starch grain	6/4334	24/63631	0.00460163	0.0313265	0.026641	Zm00001d032333_P006/Zm00001d032333_P005/Zm00001d032333_P004/Zm00001d032333_P003/Zm00001d032333_P002/Zm00001d032333_P001
GO:0043036	CC	starch grain	6/4334	24/63631	0.00460163	0.0313265	0.026641	Zm00001d032333_P006/Zm00001d032333_P005/Zm00001d032333_P004/Zm00001d032333_P003/Zm00001d032333_P002/Zm00001d032333_P001
GO:0005956	CC	protein kinase CK2 complex	4/4334	12/63631	0.0068256	0.0455899	0.038771	Zm00001d029978_P004/Zm00001d029978_P003/Zm00001d029978_P002/Zm00001d029978_P001
GO:0003989	MF	acetyl-CoA carboxylase activity	126/2070	258/29469	3.37078e-75	1.82696e-72	1.23832e-72	Zm00001d004125_P185/Zm00001d004125_P183/Zm00001d004125_P182/Zm00001d004125_P181/Zm00001d004125_P179/Zm00001d004125_P178/Zm00001d004125_P177/Zm00001d004125_P174/Zm00001d004125_P172/Zm00001d004125_P171/Zm00001d004125_P170/Zm00001d004125_P168/Zm00001d004125_P167/Zm00001d004125_P165/Zm00001d004125_P164/Zm00001d004125_P163/Zm00001d004125_P162/Zm00001d004125_P159/Zm00001d004125_P158/Zm00001d004125_P157…
GO:0016421	MF	CoA carboxylase activity	126/2070	272/29469	1.06494e-71	1.92399e-69	1.30408e-69	Zm00001d004125_P185/Zm00001d004125_P183/Zm00001d004125_P182/Zm00001d004125_P181/Zm00001d004125_P179/Zm00001d004125_P178/Zm00001d004125_P177/Zm00001d004125_P174/Zm00001d004125_P172/Zm00001d004125_P171/Zm00001d004125_P170/Zm00001d004125_P168/Zm00001d004125_P167/Zm00001d004125_P165/Zm00001d004125_P164/Zm00001d004125_P163/Zm00001d004125_P162/Zm00001d004125_P159/Zm00001d004125_P158/Zm00001d004125_P157…
GO:0016885	MF	ligase activity, forming carbon-carbon bonds	126/2070	272/29469	1.06494e-71	1.92399e-69	1.30408e-69	Zm00001d004125_P185/Zm00001d004125_P183/Zm00001d004125_P182/Zm00001d004125_P181/Zm00001d004125_P179/Zm00001d004125_P178/Zm00001d004125_P177/Zm00001d004125_P174/Zm00001d004125_P172/Zm00001d004125_P171/Zm00001d004125_P170/Zm00001d004125_P168/Zm00001d004125_P167/Zm00001d004125_P165/Zm00001d004125_P164/Zm00001d004125_P163/Zm00001d004125_P162/Zm00001d004125_P159/Zm00001d004125_P158/Zm00001d004125_P157…
GO:0003825	MF	alpha,alpha-trehalose-phosphate synthase (UDP-forming) activity	55/2070	61/29469	6.82073e-57	9.24209e-55	6.2643e-55	Zm00001d038728_P025/Zm00001d038728_P024/Zm00001d038728_P023/Zm00001d038728_P022/Zm00001d038728_P021/Zm00001d038728_P020/Zm00001d038728_P019/Zm00001d038728_P018/Zm00001d038728_P017/Zm00001d038728_P016/Zm00001d038728_P015/Zm00001d038728_P014/Zm00001d038728_P013/Zm00001d038728_P012/Zm00001d038728_P011/Zm00001d038728_P010/Zm00001d038728_P009/Zm00001d038728_P008/Zm00001d038728_P007/Zm00001d038728_P006…
GO:0009044	MF	xylan 1,4-beta-xylosidase activity	33/2070	54/29469	8.25608e-25	8.94959e-23	6.06605e-23	Zm00001d052425_P019/Zm00001d052425_P017/Zm00001d052425_P016/Zm00001d052425_P015/Zm00001d052425_P014/Zm00001d052425_P013/Zm00001d052425_P012/Zm00001d052425_P011/Zm00001d052425_P010/Zm00001d052425_P009/Zm00001d052425_P008/Zm00001d052425_P007/Zm00001d052425_P006/Zm00001d052425_P005/Zm00001d052425_P004/Zm00001d052425_P003/Zm00001d052425_P002/Zm00001d052425_P001/Zm00001d044648_P007/Zm00001d044648_P006…
GO:0061980	MF	regulatory RNA binding	77/2070	294/29469	1.62846e-24	1.47104e-22	9.97074e-23	Zm00001d046438_P013/Zm00001d046438_P012/Zm00001d046438_P011/Zm00001d046438_P010/Zm00001d046438_P009/Zm00001d046438_P008/Zm00001d046438_P006/Zm00001d046438_P005/Zm00001d046438_P004/Zm00001d046438_P003/Zm00001d046438_P001/Zm00001d032683_P002/Zm00001d032683_P001/Zm00001d026111_P088/Zm00001d026111_P087/Zm00001d026111_P086/Zm00001d026111_P085/Zm00001d026111_P077/Zm00001d026111_P075/Zm00001d026111_P074…
GO:0035198	MF	miRNA binding	59/2070	200/29469	6.65822e-22	5.15536e-20	3.49431e-20	Zm00001d046438_P013/Zm00001d046438_P012/Zm00001d046438_P011/Zm00001d046438_P010/Zm00001d046438_P009/Zm00001d046438_P008/Zm00001d046438_P006/Zm00001d046438_P005/Zm00001d046438_P004/Zm00001d046438_P003/Zm00001d046438_P001/Zm00001d032683_P002/Zm00001d032683_P001/Zm00001d026111_P088/Zm00001d026111_P087/Zm00001d026111_P086/Zm00001d026111_P085/Zm00001d026111_P077/Zm00001d026111_P075/Zm00001d026111_P074…
GO:0003918	MF	DNA topoisomerase type II (ATP-hydrolyzing) activity	41/2070	107/29469	2.40771e-20	1.44998e-18	9.82797e-19	Zm00001d040416_P006/Zm00001d040416_P005/Zm00001d040416_P004/Zm00001d040416_P003/Zm00001d040416_P002/Zm00001d040416_P001/Zm00001d017720_P072/Zm00001d017720_P070/Zm00001d017720_P069/Zm00001d017720_P067/Zm00001d017720_P064/Zm00001d017720_P061/Zm00001d017720_P060/Zm00001d017720_P056/Zm00001d017720_P054/Zm00001d017720_P052/Zm00001d017720_P051/Zm00001d017720_P049/Zm00001d017720_P047/Zm00001d017720_P045…
GO:0061505	MF	DNA topoisomerase II activity	41/2070	107/29469	2.40771e-20	1.44998e-18	9.82797e-19	Zm00001d040416_P006/Zm00001d040416_P005/Zm00001d040416_P004/Zm00001d040416_P003/Zm00001d040416_P002/Zm00001d040416_P001/Zm00001d017720_P072/Zm00001d017720_P070/Zm00001d017720_P069/Zm00001d017720_P067/Zm00001d017720_P064/Zm00001d017720_P061/Zm00001d017720_P060/Zm00001d017720_P056/Zm00001d017720_P054/Zm00001d017720_P052/Zm00001d017720_P051/Zm00001d017720_P049/Zm00001d017720_P047/Zm00001d017720_P045…
GO:0035197	MF	siRNA binding	64/2070	252/29469	7.5336e-20	4.08321e-18	2.76761e-18	Zm00001d026111_P088/Zm00001d026111_P087/Zm00001d026111_P086/Zm00001d026111_P085/Zm00001d026111_P077/Zm00001d026111_P075/Zm00001d026111_P074/Zm00001d026111_P070/Zm00001d026111_P069/Zm00001d026111_P068/Zm00001d026111_P067/Zm00001d026111_P065/Zm00001d026111_P064/Zm00001d026111_P061/Zm00001d026111_P058/Zm00001d026111_P055/Zm00001d026111_P054/Zm00001d026111_P053/Zm00001d026111_P052/Zm00001d026111_P051…
GO:0003881	MF	CDP-diacylglycerol-inositol 3-phosphatidyltransferase activity	19/2070	22/29469	1.41378e-19	6.96606e-18	4.72161e-18	Zm00001d036631_P021/Zm00001d036631_P020/Zm00001d036631_P019/Zm00001d036631_P018/Zm00001d036631_P016/Zm00001d036631_P015/Zm00001d036631_P014/Zm00001d036631_P013/Zm00001d036631_P011/Zm00001d036631_P010/Zm00001d036631_P009/Zm00001d036631_P008/Zm00001d036631_P007/Zm00001d036631_P006/Zm00001d036631_P005/Zm00001d036631_P004/Zm00001d036631_P003/Zm00001d036631_P002/Zm00001d036631_P001
GO:0003919	MF	FMN adenylyltransferase activity	16/2070	16/29469	3.32819e-19	1.3876e-17	9.40517e-18	Zm00001d037045_P026/Zm00001d037045_P025/Zm00001d037045_P024/Zm00001d037045_P023/Zm00001d037045_P022/Zm00001d037045_P021/Zm00001d037045_P020/Zm00001d037045_P019/Zm00001d037045_P018/Zm00001d037045_P013/Zm00001d037045_P010/Zm00001d037045_P007/Zm00001d037045_P005/Zm00001d037045_P004/Zm00001d037045_P003/Zm00001d037045_P002
GO:0008531	MF	riboflavin kinase activity	16/2070	16/29469	3.32819e-19	1.3876e-17	9.40517e-18	Zm00001d037045_P026/Zm00001d037045_P025/Zm00001d037045_P024/Zm00001d037045_P023/Zm00001d037045_P022/Zm00001d037045_P021/Zm00001d037045_P020/Zm00001d037045_P019/Zm00001d037045_P018/Zm00001d037045_P013/Zm00001d037045_P010/Zm00001d037045_P007/Zm00001d037045_P005/Zm00001d037045_P004/Zm00001d037045_P003/Zm00001d037045_P002
GO:0046556	MF	alpha-L-arabinofuranosidase activity	26/2070	45/29469	5.81544e-19	2.25141e-17	1.52601e-17	Zm00001d052425_P019/Zm00001d052425_P017/Zm00001d052425_P016/Zm00001d052425_P015/Zm00001d052425_P014/Zm00001d052425_P013/Zm00001d052425_P012/Zm00001d052425_P011/Zm00001d052425_P010/Zm00001d052425_P009/Zm00001d052425_P008/Zm00001d052425_P007/Zm00001d052425_P006/Zm00001d052425_P005/Zm00001d052425_P004/Zm00001d052425_P003/Zm00001d052425_P002/Zm00001d052425_P001/Zm00001d044648_P007/Zm00001d044648_P006…
GO:0097599	MF	xylanase activity	33/2070	76/29469	1.23739e-18	4.47111e-17	3.03053e-17	Zm00001d052425_P019/Zm00001d052425_P017/Zm00001d052425_P016/Zm00001d052425_P015/Zm00001d052425_P014/Zm00001d052425_P013/Zm00001d052425_P012/Zm00001d052425_P011/Zm00001d052425_P010/Zm00001d052425_P009/Zm00001d052425_P008/Zm00001d052425_P007/Zm00001d052425_P006/Zm00001d052425_P005/Zm00001d052425_P004/Zm00001d052425_P003/Zm00001d052425_P002/Zm00001d052425_P001/Zm00001d044648_P007/Zm00001d044648_P006…
GO:0060090	MF	molecular adaptor activity	38/2070	112/29469	7.14164e-17	2.41923e-15	1.63976e-15	Zm00001d023706_P033/Zm00001d023706_P032/Zm00001d023706_P031/Zm00001d023706_P030/Zm00001d023706_P029/Zm00001d023706_P028/Zm00001d023706_P025/Zm00001d023706_P024/Zm00001d023706_P023/Zm00001d023706_P022/Zm00001d023706_P021/Zm00001d023706_P020/Zm00001d023706_P018/Zm00001d023706_P017/Zm00001d023706_P016/Zm00001d023706_P015/Zm00001d023706_P014/Zm00001d023706_P013/Zm00001d023706_P012/Zm00001d023706_P011…
GO:0003916	MF	DNA topoisomerase activity	41/2070	130/29469	8.44432e-17	2.69225e-15	1.82481e-15	Zm00001d040416_P006/Zm00001d040416_P005/Zm00001d040416_P004/Zm00001d040416_P003/Zm00001d040416_P002/Zm00001d040416_P001/Zm00001d017720_P072/Zm00001d017720_P070/Zm00001d017720_P069/Zm00001d017720_P067/Zm00001d017720_P064/Zm00001d017720_P061/Zm00001d017720_P060/Zm00001d017720_P056/Zm00001d017720_P054/Zm00001d017720_P052/Zm00001d017720_P051/Zm00001d017720_P049/Zm00001d017720_P047/Zm00001d017720_P045…
GO:0004108	MF	citrate (Si)-synthase activity	23/2070	44/29469	1.25308e-15	3.57457e-14	2.42285e-14	Zm00001d053685_P011/Zm00001d053685_P010/Zm00001d053685_P009/Zm00001d053685_P008/Zm00001d053685_P007/Zm00001d053685_P006/Zm00001d053685_P005/Zm00001d053685_P004/Zm00001d053685_P003/Zm00001d053685_P002/Zm00001d053685_P001/Zm00001d053684_P012/Zm00001d053684_P011/Zm00001d053684_P010/Zm00001d053684_P009/Zm00001d053684_P008/Zm00001d053684_P007/Zm00001d053684_P006/Zm00001d053684_P005/Zm00001d053684_P004…
GO:0036440	MF	citrate synthase activity	23/2070	44/29469	1.25308e-15	3.57457e-14	2.42285e-14	Zm00001d053685_P011/Zm00001d053685_P010/Zm00001d053685_P009/Zm00001d053685_P008/Zm00001d053685_P007/Zm00001d053685_P006/Zm00001d053685_P005/Zm00001d053685_P004/Zm00001d053685_P003/Zm00001d053685_P002/Zm00001d053685_P001/Zm00001d053684_P012/Zm00001d053684_P011/Zm00001d053684_P010/Zm00001d053684_P009/Zm00001d053684_P008/Zm00001d053684_P007/Zm00001d053684_P006/Zm00001d053684_P005/Zm00001d053684_P004…
GO:0046527	MF	glucosyltransferase activity	68/2070	362/29469	8.08787e-14	2.19181e-12	1.48561e-12	Zm00001d038728_P025/Zm00001d038728_P024/Zm00001d038728_P023/Zm00001d038728_P022/Zm00001d038728_P021/Zm00001d038728_P020/Zm00001d038728_P019/Zm00001d038728_P018/Zm00001d038728_P017/Zm00001d038728_P016/Zm00001d038728_P015/Zm00001d038728_P014/Zm00001d038728_P013/Zm00001d038728_P012/Zm00001d038728_P011/Zm00001d038728_P010/Zm00001d038728_P009/Zm00001d038728_P008/Zm00001d038728_P007/Zm00001d038728_P006…
GO:0004605	MF	phosphatidate cytidylyltransferase activity	24/2070	56/29469	8.81865e-14	2.27605e-12	1.54271e-12	Zm00001d012701_P024/Zm00001d012701_P023/Zm00001d012701_P022/Zm00001d012701_P021/Zm00001d012701_P020/Zm00001d012701_P019/Zm00001d012701_P018/Zm00001d012701_P017/Zm00001d012701_P016/Zm00001d012701_P015/Zm00001d012701_P014/Zm00001d012701_P013/Zm00001d012701_P012/Zm00001d012701_P011/Zm00001d012701_P010/Zm00001d012701_P009/Zm00001d012701_P008/Zm00001d012701_P007/Zm00001d012701_P006/Zm00001d012701_P005…
GO:0035251	MF	UDP-glucosyltransferase activity	58/2070	284/29469	1.38414e-13	3.41001e-12	2.31131e-12	Zm00001d038728_P025/Zm00001d038728_P024/Zm00001d038728_P023/Zm00001d038728_P022/Zm00001d038728_P021/Zm00001d038728_P020/Zm00001d038728_P019/Zm00001d038728_P018/Zm00001d038728_P017/Zm00001d038728_P016/Zm00001d038728_P015/Zm00001d038728_P014/Zm00001d038728_P013/Zm00001d038728_P012/Zm00001d038728_P011/Zm00001d038728_P010/Zm00001d038728_P009/Zm00001d038728_P008/Zm00001d038728_P007/Zm00001d038728_P006…
GO:0051731	MF	polynucleotide 5'-hydroxyl-kinase activity	11/2070	11/29469	2.00404e-13	4.72256e-12	3.20096e-12	Zm00001d039568_P003/Zm00001d039568_P002/Zm00001d039568_P001/Zm00001d019075_P009/Zm00001d019075_P008/Zm00001d019075_P006/Zm00001d019075_P005/Zm00001d019075_P004/Zm00001d019075_P003/Zm00001d019075_P002/Zm00001d019075_P001
GO:0004673	MF	protein histidine kinase activity	24/2070	59/29469	3.56316e-13	7.15271e-12	4.84812e-12	Zm00001d013412_P016/Zm00001d013412_P013/Zm00001d013412_P012/Zm00001d013412_P010/Zm00001d013412_P008/Zm00001d013412_P006/Zm00001d013412_P005/Zm00001d013412_P004/Zm00001d013412_P003/Zm00001d013412_P002/Zm00001d012005_P025/Zm00001d012005_P024/Zm00001d012005_P022/Zm00001d012005_P020/Zm00001d012005_P019/Zm00001d012005_P018/Zm00001d012005_P015/Zm00001d012005_P014/Zm00001d012005_P013/Zm00001d012005_P011…
GO:0005034	MF	osmosensor activity	24/2070	59/29469	3.56316e-13	7.15271e-12	4.84812e-12	Zm00001d013412_P016/Zm00001d013412_P013/Zm00001d013412_P012/Zm00001d013412_P010/Zm00001d013412_P008/Zm00001d013412_P006/Zm00001d013412_P005/Zm00001d013412_P004/Zm00001d013412_P003/Zm00001d013412_P002/Zm00001d012005_P025/Zm00001d012005_P024/Zm00001d012005_P022/Zm00001d012005_P020/Zm00001d012005_P019/Zm00001d012005_P018/Zm00001d012005_P015/Zm00001d012005_P014/Zm00001d012005_P013/Zm00001d012005_P011…
GO:0009884	MF	cytokinin receptor activity	24/2070	59/29469	3.56316e-13	7.15271e-12	4.84812e-12	Zm00001d013412_P016/Zm00001d013412_P013/Zm00001d013412_P012/Zm00001d013412_P010/Zm00001d013412_P008/Zm00001d013412_P006/Zm00001d013412_P005/Zm00001d013412_P004/Zm00001d013412_P003/Zm00001d013412_P002/Zm00001d012005_P025/Zm00001d012005_P024/Zm00001d012005_P022/Zm00001d012005_P020/Zm00001d012005_P019/Zm00001d012005_P018/Zm00001d012005_P015/Zm00001d012005_P014/Zm00001d012005_P013/Zm00001d012005_P011…
GO:0016775	MF	phosphotransferase activity, nitrogenous group as acceptor	24/2070	59/29469	3.56316e-13	7.15271e-12	4.84812e-12	Zm00001d013412_P016/Zm00001d013412_P013/Zm00001d013412_P012/Zm00001d013412_P010/Zm00001d013412_P008/Zm00001d013412_P006/Zm00001d013412_P005/Zm00001d013412_P004/Zm00001d013412_P003/Zm00001d013412_P002/Zm00001d012005_P025/Zm00001d012005_P024/Zm00001d012005_P022/Zm00001d012005_P020/Zm00001d012005_P019/Zm00001d012005_P018/Zm00001d012005_P015/Zm00001d012005_P014/Zm00001d012005_P013/Zm00001d012005_P011…
GO:0017169	MF	CDP-alcohol phosphatidyltransferase activity	20/2070	41/29469	5.0134e-13	9.70451e-12	6.57773e-12	Zm00001d046535_P001/Zm00001d036631_P021/Zm00001d036631_P020/Zm00001d036631_P019/Zm00001d036631_P018/Zm00001d036631_P016/Zm00001d036631_P015/Zm00001d036631_P014/Zm00001d036631_P013/Zm00001d036631_P011/Zm00001d036631_P010/Zm00001d036631_P009/Zm00001d036631_P008/Zm00001d036631_P007/Zm00001d036631_P006/Zm00001d036631_P005/Zm00001d036631_P004/Zm00001d036631_P003/Zm00001d036631_P002/Zm00001d036631_P001
GO:0004799	MF	thymidylate synthase activity	18/2070	33/29469	6.03245e-13	1.08986e-11	7.3871e-12	Zm00001d007318_P019/Zm00001d007318_P018/Zm00001d007318_P017/Zm00001d007318_P016/Zm00001d007318_P014/Zm00001d007318_P013/Zm00001d007318_P012/Zm00001d007318_P011/Zm00001d007318_P010/Zm00001d007318_P009/Zm00001d007318_P008/Zm00001d007318_P007/Zm00001d007318_P006/Zm00001d007318_P005/Zm00001d007318_P004/Zm00001d007318_P003/Zm00001d007318_P002/Zm00001d007318_P001
GO:0042083	MF	5,10-methylenetetrahydrofolate-dependent methyltransferase activity	18/2070	33/29469	6.03245e-13	1.08986e-11	7.3871e-12	Zm00001d007318_P019/Zm00001d007318_P018/Zm00001d007318_P017/Zm00001d007318_P016/Zm00001d007318_P014/Zm00001d007318_P013/Zm00001d007318_P012/Zm00001d007318_P011/Zm00001d007318_P010/Zm00001d007318_P009/Zm00001d007318_P008/Zm00001d007318_P007/Zm00001d007318_P006/Zm00001d007318_P005/Zm00001d007318_P004/Zm00001d007318_P003/Zm00001d007318_P002/Zm00001d007318_P001
GO:0016780	MF	phosphotransferase activity, for other substituted phosphate groups	20/2070	42/29469	8.93836e-13	1.56277e-11	1.05925e-11	Zm00001d046535_P001/Zm00001d036631_P021/Zm00001d036631_P020/Zm00001d036631_P019/Zm00001d036631_P018/Zm00001d036631_P016/Zm00001d036631_P015/Zm00001d036631_P014/Zm00001d036631_P013/Zm00001d036631_P011/Zm00001d036631_P010/Zm00001d036631_P009/Zm00001d036631_P008/Zm00001d036631_P007/Zm00001d036631_P006/Zm00001d036631_P005/Zm00001d036631_P004/Zm00001d036631_P003/Zm00001d036631_P002/Zm00001d036631_P001
GO:0004146	MF	dihydrofolate reductase activity	18/2070	34/29469	1.1975e-12	2.02827e-11	1.37476e-11	Zm00001d007318_P019/Zm00001d007318_P018/Zm00001d007318_P017/Zm00001d007318_P016/Zm00001d007318_P014/Zm00001d007318_P013/Zm00001d007318_P012/Zm00001d007318_P011/Zm00001d007318_P010/Zm00001d007318_P009/Zm00001d007318_P008/Zm00001d007318_P007/Zm00001d007318_P006/Zm00001d007318_P005/Zm00001d007318_P004/Zm00001d007318_P003/Zm00001d007318_P002/Zm00001d007318_P001
GO:0004521	MF	endoribonuclease activity	49/2070	231/29469	2.47169e-12	4.05956e-11	2.75158e-11	Zm00001d026111_P088/Zm00001d026111_P087/Zm00001d026111_P086/Zm00001d026111_P085/Zm00001d026111_P077/Zm00001d026111_P075/Zm00001d026111_P074/Zm00001d026111_P070/Zm00001d026111_P069/Zm00001d026111_P068/Zm00001d026111_P067/Zm00001d026111_P065/Zm00001d026111_P064/Zm00001d026111_P061/Zm00001d026111_P058/Zm00001d026111_P055/Zm00001d026111_P054/Zm00001d026111_P053/Zm00001d026111_P052/Zm00001d026111_P051…
GO:0004467	MF	long-chain fatty acid-CoA ligase activity	30/2070	100/29469	4.72426e-12	7.33152e-11	4.96931e-11	Zm00001d052399_P018/Zm00001d052399_P017/Zm00001d052399_P016/Zm00001d052399_P014/Zm00001d052399_P013/Zm00001d052399_P012/Zm00001d052399_P010/Zm00001d052399_P009/Zm00001d052399_P008/Zm00001d052399_P007/Zm00001d052399_P006/Zm00001d052399_P005/Zm00001d052399_P004/Zm00001d052399_P003/Zm00001d052399_P002/Zm00001d052399_P001/Zm00001d024723_P002/Zm00001d024723_P001/Zm00001d005019_P012/Zm00001d005019_P011…
GO:0016688	MF	L-ascorbate peroxidase activity	17/2070	32/29469	4.73438e-12	7.33152e-11	4.96931e-11	Zm00001d047757_P012/Zm00001d047757_P011/Zm00001d047757_P009/Zm00001d047757_P005/Zm00001d012674_P013/Zm00001d012674_P012/Zm00001d012674_P011/Zm00001d012674_P010/Zm00001d012674_P009/Zm00001d012674_P008/Zm00001d012674_P007/Zm00001d012674_P006/Zm00001d012674_P005/Zm00001d012674_P004/Zm00001d012674_P003/Zm00001d012674_P002/Zm00001d012674_P001
GO:0008094	MF	DNA-dependent ATPase activity	50/2070	244/29469	5.74851e-12	8.65471e-11	5.86617e-11	Zm00001d040416_P006/Zm00001d040416_P005/Zm00001d040416_P004/Zm00001d040416_P003/Zm00001d040416_P002/Zm00001d040416_P001/Zm00001d023262_P070/Zm00001d017720_P072/Zm00001d017720_P070/Zm00001d017720_P069/Zm00001d017720_P067/Zm00001d017720_P064/Zm00001d017720_P061/Zm00001d017720_P060/Zm00001d017720_P056/Zm00001d017720_P054/Zm00001d017720_P052/Zm00001d017720_P051/Zm00001d017720_P049/Zm00001d017720_P047…
GO:0004144	MF	diacylglycerol O-acyltransferase activity	11/2070	13/29469	1.3693e-11	2.00584e-10	1.35956e-10	Zm00001d040818_P005/Zm00001d040818_P004/Zm00001d040818_P003/Zm00001d040818_P002/Zm00001d040818_P001/Zm00001d036982_P006/Zm00001d036982_P005/Zm00001d036982_P004/Zm00001d036982_P003/Zm00001d036982_P002/Zm00001d036982_P001
GO:0015645	MF	fatty acid ligase activity	30/2070	108/29469	4.08016e-11	5.81959e-10	3.94453e-10	Zm00001d052399_P018/Zm00001d052399_P017/Zm00001d052399_P016/Zm00001d052399_P014/Zm00001d052399_P013/Zm00001d052399_P012/Zm00001d052399_P010/Zm00001d052399_P009/Zm00001d052399_P008/Zm00001d052399_P007/Zm00001d052399_P006/Zm00001d052399_P005/Zm00001d052399_P004/Zm00001d052399_P003/Zm00001d052399_P002/Zm00001d052399_P001/Zm00001d024723_P002/Zm00001d024723_P001/Zm00001d005019_P012/Zm00001d005019_P011…
GO:0004601	MF	peroxidase activity	20/2070	50/29469	4.74595e-11	6.43077e-10	4.35878e-10	Zm00001d051392_P001/Zm00001d047757_P012/Zm00001d047757_P011/Zm00001d047757_P009/Zm00001d047757_P005/Zm00001d037211_P001/Zm00001d016736_P001/Zm00001d012674_P013/Zm00001d012674_P012/Zm00001d012674_P011/Zm00001d012674_P010/Zm00001d012674_P009/Zm00001d012674_P008/Zm00001d012674_P007/Zm00001d012674_P006/Zm00001d012674_P005/Zm00001d012674_P004/Zm00001d012674_P003/Zm00001d012674_P002/Zm00001d012674_P001
GO:0016684	MF	oxidoreductase activity, acting on peroxide as acceptor	20/2070	50/29469	4.74595e-11	6.43077e-10	4.35878e-10	Zm00001d051392_P001/Zm00001d047757_P012/Zm00001d047757_P011/Zm00001d047757_P009/Zm00001d047757_P005/Zm00001d037211_P001/Zm00001d016736_P001/Zm00001d012674_P013/Zm00001d012674_P012/Zm00001d012674_P011/Zm00001d012674_P010/Zm00001d012674_P009/Zm00001d012674_P008/Zm00001d012674_P007/Zm00001d012674_P006/Zm00001d012674_P005/Zm00001d012674_P004/Zm00001d012674_P003/Zm00001d012674_P002/Zm00001d012674_P001
GO:0003838	MF	sterol 24-C-methyltransferase activity	12/2070	18/29469	1.74378e-10	2.3052e-09	1.56247e-09	Zm00001d027548_P001/Zm00001d019139_P013/Zm00001d019139_P012/Zm00001d019139_P011/Zm00001d019139_P010/Zm00001d019139_P008/Zm00001d019139_P007/Zm00001d019139_P006/Zm00001d019139_P005/Zm00001d019139_P004/Zm00001d019139_P003/Zm00001d019139_P001
GO:0019203	MF	carbohydrate phosphatase activity	17/2070	40/29469	4.31558e-10	5.56916e-09	3.77478e-09	Zm00001d032333_P006/Zm00001d032333_P005/Zm00001d032333_P004/Zm00001d032333_P003/Zm00001d032333_P002/Zm00001d032333_P001/Zm00001d027309_P010/Zm00001d027309_P009/Zm00001d027309_P008/Zm00001d027309_P007/Zm00001d027309_P006/Zm00001d027309_P005/Zm00001d027309_P004/Zm00001d027309_P003/Zm00001d027309_P002/Zm00001d027309_P001/Zm00001d020272_P001
GO:0008174	MF	mRNA methyltransferase activity	9/2070	11/29469	1.97837e-09	2.43699e-08	1.65179e-08	Zm00001d053927_P022/Zm00001d053927_P021/Zm00001d053927_P020/Zm00001d053927_P019/Zm00001d053927_P018/Zm00001d053927_P015/Zm00001d053927_P014/Zm00001d053927_P013/Zm00001d053927_P012
GO:0016422	MF	mRNA (2'-O-methyladenosine-N6-)-methyltransferase activity	9/2070	11/29469	1.97837e-09	2.43699e-08	1.65179e-08	Zm00001d053927_P022/Zm00001d053927_P021/Zm00001d053927_P020/Zm00001d053927_P019/Zm00001d053927_P018/Zm00001d053927_P015/Zm00001d053927_P014/Zm00001d053927_P013/Zm00001d053927_P012
GO:0070567	MF	cytidylyltransferase activity	24/2070	88/29469	5.29444e-09	6.37686e-08	4.32225e-08	Zm00001d012701_P024/Zm00001d012701_P023/Zm00001d012701_P022/Zm00001d012701_P021/Zm00001d012701_P020/Zm00001d012701_P019/Zm00001d012701_P018/Zm00001d012701_P017/Zm00001d012701_P016/Zm00001d012701_P015/Zm00001d012701_P014/Zm00001d012701_P013/Zm00001d012701_P012/Zm00001d012701_P011/Zm00001d012701_P010/Zm00001d012701_P009/Zm00001d012701_P008/Zm00001d012701_P007/Zm00001d012701_P006/Zm00001d012701_P005…
GO:0005381	MF	iron ion transmembrane transporter activity	16/2070	41/29469	6.31455e-09	7.44018e-08	5.04297e-08	Zm00001d037756_P004/Zm00001d037756_P003/Zm00001d037756_P002/Zm00001d037756_P001/Zm00001d014391_P012/Zm00001d014391_P011/Zm00001d014391_P010/Zm00001d014391_P009/Zm00001d014391_P008/Zm00001d014391_P007/Zm00001d014391_P006/Zm00001d014391_P005/Zm00001d014391_P004/Zm00001d014391_P003/Zm00001d014391_P002/Zm00001d014391_P001
GO:0005384	MF	manganese ion transmembrane transporter activity	13/2070	28/29469	1.34368e-08	1.54953e-07	1.05027e-07	Zm00001d040157_P001/Zm00001d014391_P012/Zm00001d014391_P011/Zm00001d014391_P010/Zm00001d014391_P009/Zm00001d014391_P008/Zm00001d014391_P007/Zm00001d014391_P006/Zm00001d014391_P005/Zm00001d014391_P004/Zm00001d014391_P003/Zm00001d014391_P002/Zm00001d014391_P001
GO:0070566	MF	adenylyltransferase activity	19/2070	60/29469	1.40569e-08	1.58726e-07	1.07585e-07	Zm00001d037045_P026/Zm00001d037045_P025/Zm00001d037045_P024/Zm00001d037045_P023/Zm00001d037045_P022/Zm00001d037045_P021/Zm00001d037045_P020/Zm00001d037045_P019/Zm00001d037045_P018/Zm00001d037045_P013/Zm00001d037045_P010/Zm00001d037045_P007/Zm00001d037045_P005/Zm00001d037045_P004/Zm00001d037045_P003/Zm00001d037045_P002/Zm00001d032385_P002/Zm00001d032385_P001/Zm00001d018902_P001
GO:0003725	MF	double-stranded RNA binding	17/2070	50/29469	2.43369e-08	2.69196e-07	1.82461e-07	Zm00001d044127_P020/Zm00001d044127_P019/Zm00001d044127_P017/Zm00001d044127_P016/Zm00001d044127_P015/Zm00001d044127_P013/Zm00001d044127_P012/Zm00001d044127_P011/Zm00001d044127_P010/Zm00001d044127_P009/Zm00001d044127_P007/Zm00001d044127_P006/Zm00001d044127_P005/Zm00001d044127_P004/Zm00001d044127_P003/Zm00001d044127_P002/Zm00001d044127_P001
GO:0004838	MF	L-tyrosine:2-oxoglutarate aminotransferase activity	10/2070	18/29469	7.42276e-08	7.7368e-07	5.24401e-07	Zm00001d053281_P008/Zm00001d053281_P007/Zm00001d053281_P006/Zm00001d053281_P005/Zm00001d053281_P003/Zm00001d053281_P002/Zm00001d053281_P001/Zm00001d053107_P003/Zm00001d053107_P002/Zm00001d053107_P001
GO:0070547	MF	L-tyrosine aminotransferase activity	10/2070	18/29469	7.42276e-08	7.7368e-07	5.24401e-07	Zm00001d053281_P008/Zm00001d053281_P007/Zm00001d053281_P006/Zm00001d053281_P005/Zm00001d053281_P003/Zm00001d053281_P002/Zm00001d053281_P001/Zm00001d053107_P003/Zm00001d053107_P002/Zm00001d053107_P001
GO:0080108	MF	S-alkylthiohydroximate lyase activity	10/2070	18/29469	7.42276e-08	7.7368e-07	5.24401e-07	Zm00001d053281_P008/Zm00001d053281_P007/Zm00001d053281_P006/Zm00001d053281_P005/Zm00001d053281_P003/Zm00001d053281_P002/Zm00001d053281_P001/Zm00001d053107_P003/Zm00001d053107_P002/Zm00001d053107_P001
GO:0004888	MF	transmembrane signaling receptor activity	43/2070	256/29469	8.69195e-08	8.88874e-07	6.0248e-07	Zm00001d013412_P016/Zm00001d013412_P013/Zm00001d013412_P012/Zm00001d013412_P010/Zm00001d013412_P008/Zm00001d013412_P006/Zm00001d013412_P005/Zm00001d013412_P004/Zm00001d013412_P003/Zm00001d013412_P002/Zm00001d012005_P025/Zm00001d012005_P024/Zm00001d012005_P022/Zm00001d012005_P020/Zm00001d012005_P019/Zm00001d012005_P018/Zm00001d012005_P015/Zm00001d012005_P014/Zm00001d012005_P013/Zm00001d012005_P011…
GO:0016209	MF	antioxidant activity	27/2070	123/29469	9.20105e-08	9.23513e-07	6.25958e-07	Zm00001d051392_P001/Zm00001d047757_P012/Zm00001d047757_P011/Zm00001d047757_P009/Zm00001d047757_P005/Zm00001d037211_P001/Zm00001d029170_P007/Zm00001d029170_P006/Zm00001d029170_P005/Zm00001d029170_P004/Zm00001d029170_P003/Zm00001d029170_P002/Zm00001d029170_P001/Zm00001d016736_P001/Zm00001d012674_P013/Zm00001d012674_P012/Zm00001d012674_P011/Zm00001d012674_P010/Zm00001d012674_P009/Zm00001d012674_P008…
GO:0004363	MF	glutathione synthase activity	10/2070	19/29469	1.46785e-07	1.4465e-06	9.8044e-07	Zm00001d041710_P007/Zm00001d041710_P006/Zm00001d041710_P005/Zm00001d041710_P004/Zm00001d041710_P003/Zm00001d041710_P002/Zm00001d041710_P001/Zm00001d007661_P003/Zm00001d007661_P002/Zm00001d007661_P001
GO:0046915	MF	transition metal ion transmembrane transporter activity	32/2070	166/29469	1.57746e-07	1.52675e-06	1.03484e-06	Zm00001d052801_P024/Zm00001d052801_P023/Zm00001d052801_P021/Zm00001d052801_P020/Zm00001d052801_P018/Zm00001d052801_P016/Zm00001d052801_P014/Zm00001d052801_P013/Zm00001d052801_P011/Zm00001d052801_P009/Zm00001d052801_P006/Zm00001d052801_P004/Zm00001d052801_P003/Zm00001d052801_P002/Zm00001d052801_P001/Zm00001d040157_P001/Zm00001d037756_P004/Zm00001d037756_P003/Zm00001d037756_P002/Zm00001d037756_P001…
GO:0038023	MF	signaling receptor activity	53/2070	361/29469	2.83963e-07	2.70014e-06	1.83016e-06	Zm00001d045944_P011/Zm00001d045944_P010/Zm00001d045944_P009/Zm00001d045944_P008/Zm00001d045944_P007/Zm00001d045944_P006/Zm00001d045944_P005/Zm00001d045944_P003/Zm00001d045944_P002/Zm00001d045944_P001/Zm00001d013412_P016/Zm00001d013412_P013/Zm00001d013412_P012/Zm00001d013412_P010/Zm00001d013412_P008/Zm00001d013412_P006/Zm00001d013412_P005/Zm00001d013412_P004/Zm00001d013412_P003/Zm00001d013412_P002…
GO:0005375	MF	copper ion transmembrane transporter activity	15/2070	46/29469	3.024e-07	2.82587e-06	1.91538e-06	Zm00001d052801_P024/Zm00001d052801_P023/Zm00001d052801_P021/Zm00001d052801_P020/Zm00001d052801_P018/Zm00001d052801_P016/Zm00001d052801_P014/Zm00001d052801_P013/Zm00001d052801_P011/Zm00001d052801_P009/Zm00001d052801_P006/Zm00001d052801_P004/Zm00001d052801_P003/Zm00001d052801_P002/Zm00001d052801_P001
GO:0046912	MF	transferase activity, transferring acyl groups, acyl groups converted into alkyl on transfer	27/2070	137/29469	9.07274e-07	8.33462e-06	5.64922e-06	Zm00001d053685_P011/Zm00001d053685_P010/Zm00001d053685_P009/Zm00001d053685_P008/Zm00001d053685_P007/Zm00001d053685_P006/Zm00001d053685_P005/Zm00001d053685_P004/Zm00001d053685_P003/Zm00001d053685_P002/Zm00001d053685_P001/Zm00001d053684_P012/Zm00001d053684_P011/Zm00001d053684_P010/Zm00001d053684_P009/Zm00001d053684_P008/Zm00001d053684_P007/Zm00001d053684_P006/Zm00001d053684_P005/Zm00001d053684_P004…
GO:0019948	MF	SUMO activating enzyme activity	10/2070	23/29469	1.4001e-06	1.26476e-05	8.57256e-06	Zm00001d006717_P010/Zm00001d006717_P009/Zm00001d006717_P008/Zm00001d006717_P007/Zm00001d006717_P006/Zm00001d006717_P005/Zm00001d006717_P004/Zm00001d006717_P003/Zm00001d006717_P002/Zm00001d006717_P001
GO:0008837	MF	diaminopimelate epimerase activity	9/2070	19/29469	1.97889e-06	1.75829e-05	1.19177e-05	Zm00001d030677_P009/Zm00001d030677_P008/Zm00001d030677_P007/Zm00001d030677_P006/Zm00001d030677_P005/Zm00001d030677_P004/Zm00001d030677_P003/Zm00001d030677_P002/Zm00001d030677_P001
GO:0016411	MF	acylglycerol O-acyltransferase activity	11/2070	29/29469	2.11574e-06	1.8435e-05	1.24952e-05	Zm00001d040818_P005/Zm00001d040818_P004/Zm00001d040818_P003/Zm00001d040818_P002/Zm00001d040818_P001/Zm00001d036982_P006/Zm00001d036982_P005/Zm00001d036982_P004/Zm00001d036982_P003/Zm00001d036982_P002/Zm00001d036982_P001
GO:0004819	MF	glutamine-tRNA ligase activity	7/2070	11/29469	2.14281e-06	1.8435e-05	1.24952e-05	Zm00001d039547_P015/Zm00001d039547_P014/Zm00001d039547_P013/Zm00001d039547_P011/Zm00001d039547_P007/Zm00001d039547_P005/Zm00001d039547_P001
GO:0016877	MF	ligase activity, forming carbon-sulfur bonds	40/2070	259/29469	2.20405e-06	1.86656e-05	1.26516e-05	Zm00001d052399_P018/Zm00001d052399_P017/Zm00001d052399_P016/Zm00001d052399_P014/Zm00001d052399_P013/Zm00001d052399_P012/Zm00001d052399_P010/Zm00001d052399_P009/Zm00001d052399_P008/Zm00001d052399_P007/Zm00001d052399_P006/Zm00001d052399_P005/Zm00001d052399_P004/Zm00001d052399_P003/Zm00001d052399_P002/Zm00001d052399_P001/Zm00001d024723_P002/Zm00001d024723_P001/Zm00001d006717_P010/Zm00001d006717_P009…
GO:0008169	MF	C-methyltransferase activity	12/2070	37/29469	4.94287e-06	4.1216e-05	2.79362e-05	Zm00001d027548_P001/Zm00001d019139_P013/Zm00001d019139_P012/Zm00001d019139_P011/Zm00001d019139_P010/Zm00001d019139_P008/Zm00001d019139_P007/Zm00001d019139_P006/Zm00001d019139_P005/Zm00001d019139_P004/Zm00001d019139_P003/Zm00001d019139_P001
GO:0004540	MF	ribonuclease activity	56/2070	433/29469	7.57344e-06	6.2194e-05	4.21552e-05	Zm00001d049449_P007/Zm00001d049449_P005/Zm00001d049449_P004/Zm00001d049449_P003/Zm00001d049449_P002/Zm00001d049449_P001/Zm00001d043981_P002/Zm00001d026111_P088/Zm00001d026111_P087/Zm00001d026111_P086/Zm00001d026111_P085/Zm00001d026111_P077/Zm00001d026111_P075/Zm00001d026111_P074/Zm00001d026111_P070/Zm00001d026111_P069/Zm00001d026111_P068/Zm00001d026111_P067/Zm00001d026111_P065/Zm00001d026111_P064…
GO:0016855	MF	racemase and epimerase activity, acting on amino acids and derivatives	9/2070	22/29469	8.78019e-06	6.8969e-05	4.67473e-05	Zm00001d030677_P009/Zm00001d030677_P008/Zm00001d030677_P007/Zm00001d030677_P006/Zm00001d030677_P005/Zm00001d030677_P004/Zm00001d030677_P003/Zm00001d030677_P002/Zm00001d030677_P001
GO:0036361	MF	racemase activity, acting on amino acids and derivatives	9/2070	22/29469	8.78019e-06	6.8969e-05	4.67473e-05	Zm00001d030677_P009/Zm00001d030677_P008/Zm00001d030677_P007/Zm00001d030677_P006/Zm00001d030677_P005/Zm00001d030677_P004/Zm00001d030677_P003/Zm00001d030677_P002/Zm00001d030677_P001
GO:0047661	MF	amino-acid racemase activity	9/2070	22/29469	8.78019e-06	6.8969e-05	4.67473e-05	Zm00001d030677_P009/Zm00001d030677_P008/Zm00001d030677_P007/Zm00001d030677_P006/Zm00001d030677_P005/Zm00001d030677_P004/Zm00001d030677_P003/Zm00001d030677_P002/Zm00001d030677_P001
GO:0043047	MF	single-stranded telomeric DNA binding	10/2070	28/29469	1.15982e-05	8.85385e-05	6.00115e-05	Zm00001d025653_P009/Zm00001d025653_P008/Zm00001d025653_P007/Zm00001d025653_P006/Zm00001d025653_P005/Zm00001d025653_P004/Zm00001d025653_P003/Zm00001d025653_P002/Zm00001d025653_P001/Zm00001d007757_P008
GO:0098847	MF	sequence-specific single stranded DNA binding	10/2070	28/29469	1.15982e-05	8.85385e-05	6.00115e-05	Zm00001d025653_P009/Zm00001d025653_P008/Zm00001d025653_P007/Zm00001d025653_P006/Zm00001d025653_P005/Zm00001d025653_P004/Zm00001d025653_P003/Zm00001d025653_P002/Zm00001d025653_P001/Zm00001d007757_P008
GO:0004659	MF	prenyltransferase activity	16/2070	68/29469	1.46594e-05	0.000110353	7.47974e-05	Zm00001d043727_P001/Zm00001d036345_P002/Zm00001d036345_P001/Zm00001d014367_P005/Zm00001d014367_P004/Zm00001d014367_P003/Zm00001d014367_P002/Zm00001d014367_P001/Zm00001d009431_P003/Zm00001d009431_P002/Zm00001d009431_P001/Zm00001d006118_P005/Zm00001d006118_P004/Zm00001d006118_P003/Zm00001d006118_P002/Zm00001d006118_P001
GO:0033855	MF	nicotianamine aminotransferase activity	7/2070	14/29469	1.84534e-05	0.000137011	9.2866e-05	Zm00001d053281_P008/Zm00001d053281_P007/Zm00001d053281_P006/Zm00001d053281_P005/Zm00001d053281_P003/Zm00001d053281_P002/Zm00001d053281_P001
GO:0008318	MF	protein prenyltransferase activity	6/2070	10/29469	1.95688e-05	0.000143328	9.71482e-05	Zm00001d043727_P001/Zm00001d006118_P005/Zm00001d006118_P004/Zm00001d006118_P003/Zm00001d006118_P002/Zm00001d006118_P001
GO:0043295	MF	glutathione binding	10/2070	30/29469	2.33192e-05	0.000166303	0.00011272	Zm00001d041710_P007/Zm00001d041710_P006/Zm00001d041710_P005/Zm00001d041710_P004/Zm00001d041710_P003/Zm00001d041710_P002/Zm00001d041710_P001/Zm00001d007661_P003/Zm00001d007661_P002/Zm00001d007661_P001
GO:1900750	MF	oligopeptide binding	10/2070	30/29469	2.33192e-05	0.000166303	0.00011272	Zm00001d041710_P007/Zm00001d041710_P006/Zm00001d041710_P005/Zm00001d041710_P004/Zm00001d041710_P003/Zm00001d041710_P002/Zm00001d041710_P001/Zm00001d007661_P003/Zm00001d007661_P002/Zm00001d007661_P001
GO:0004712	MF	protein serine/threonine/tyrosine kinase activity	39/2070	282/29469	3.99689e-05	0.000281284	0.000190655	Zm00001d039407_P003/Zm00001d039407_P001/Zm00001d035817_P001/Zm00001d030937_P011/Zm00001d030937_P010/Zm00001d030937_P008/Zm00001d030937_P007/Zm00001d030937_P006/Zm00001d030937_P005/Zm00001d030937_P004/Zm00001d030937_P003/Zm00001d030937_P002/Zm00001d030937_P001/Zm00001d016675_P027/Zm00001d016675_P026/Zm00001d016675_P024/Zm00001d016675_P023/Zm00001d016675_P022/Zm00001d016675_P021/Zm00001d016675_P020…
GO:0009940	MF	amino-terminal vacuolar sorting propeptide binding	6/2070	11/29469	4.048e-05	0.000281284	0.000190655	Zm00001d052354_P006/Zm00001d052354_P005/Zm00001d052354_P004/Zm00001d052354_P003/Zm00001d052354_P002/Zm00001d052354_P001
GO:0009784	MF	transmembrane receptor histidine kinase activity	10/2070	32/29469	4.39793e-05	0.000294281	0.000199464	Zm00001d013412_P016/Zm00001d013412_P013/Zm00001d013412_P012/Zm00001d013412_P010/Zm00001d013412_P008/Zm00001d013412_P006/Zm00001d013412_P005/Zm00001d013412_P004/Zm00001d013412_P003/Zm00001d013412_P002
GO:0009885	MF	transmembrane histidine kinase cytokinin receptor activity	10/2070	32/29469	4.39793e-05	0.000294281	0.000199464	Zm00001d013412_P016/Zm00001d013412_P013/Zm00001d013412_P012/Zm00001d013412_P010/Zm00001d013412_P008/Zm00001d013412_P006/Zm00001d013412_P005/Zm00001d013412_P004/Zm00001d013412_P003/Zm00001d013412_P002
GO:0019955	MF	cytokine binding	10/2070	32/29469	4.39793e-05	0.000294281	0.000199464	Zm00001d013412_P016/Zm00001d013412_P013/Zm00001d013412_P012/Zm00001d013412_P010/Zm00001d013412_P008/Zm00001d013412_P006/Zm00001d013412_P005/Zm00001d013412_P004/Zm00001d013412_P003/Zm00001d013412_P002
GO:0042162	MF	telomeric DNA binding	12/2070	46/29469	5.74268e-05	0.000379577	0.000257278	Zm00001d053662_P015/Zm00001d053662_P010/Zm00001d025653_P009/Zm00001d025653_P008/Zm00001d025653_P007/Zm00001d025653_P006/Zm00001d025653_P005/Zm00001d025653_P004/Zm00001d025653_P003/Zm00001d025653_P002/Zm00001d025653_P001/Zm00001d007757_P008
GO:0005249	MF	voltage-gated potassium channel activity	10/2070	33/29469	5.9142e-05	0.000386204	0.00026177	Zm00001d051912_P002/Zm00001d011473_P012/Zm00001d011473_P010/Zm00001d011473_P009/Zm00001d011473_P008/Zm00001d011473_P007/Zm00001d011473_P006/Zm00001d011473_P003/Zm00001d011473_P002/Zm00001d011473_P001
GO:0008483	MF	transaminase activity	22/2070	126/29469	6.37653e-05	0.000411438	0.000278873	Zm00001d053281_P008/Zm00001d053281_P007/Zm00001d053281_P006/Zm00001d053281_P005/Zm00001d053281_P003/Zm00001d053281_P002/Zm00001d053281_P001/Zm00001d053107_P003/Zm00001d053107_P002/Zm00001d053107_P001/Zm00001d036484_P001/Zm00001d023263_P004/Zm00001d023263_P003/Zm00001d023263_P002/Zm00001d023263_P001/Zm00001d014258_P010/Zm00001d014258_P008/Zm00001d014258_P007/Zm00001d014258_P006/Zm00001d014258_P005…
GO:0051740	MF	ethylene binding	6/2070	12/29469	7.61311e-05	0.000479803	0.000325211	Zm00001d025050_P006/Zm00001d025050_P005/Zm00001d025050_P004/Zm00001d025050_P003/Zm00001d025050_P002/Zm00001d025050_P001
GO:0072328	MF	alkene binding	6/2070	12/29469	7.61311e-05	0.000479803	0.000325211	Zm00001d025050_P006/Zm00001d025050_P005/Zm00001d025050_P004/Zm00001d025050_P003/Zm00001d025050_P002/Zm00001d025050_P001
GO:0005267	MF	potassium channel activity	10/2070	34/29469	7.85316e-05	0.000489243	0.000331609	Zm00001d051912_P002/Zm00001d011473_P012/Zm00001d011473_P010/Zm00001d011473_P009/Zm00001d011473_P008/Zm00001d011473_P007/Zm00001d011473_P006/Zm00001d011473_P003/Zm00001d011473_P002/Zm00001d011473_P001
GO:0005242	MF	inward rectifier potassium channel activity	9/2070	28/29469	8.28905e-05	0.00051053	0.000346038	Zm00001d011473_P012/Zm00001d011473_P010/Zm00001d011473_P009/Zm00001d011473_P008/Zm00001d011473_P007/Zm00001d011473_P006/Zm00001d011473_P003/Zm00001d011473_P002/Zm00001d011473_P001
GO:0003899	MF	DNA-directed 5'-3' RNA polymerase activity	24/2070	147/29469	9.18637e-05	0.00055944	0.000379189	Zm00001d053872_P045/Zm00001d053872_P042/Zm00001d053872_P041/Zm00001d053872_P040/Zm00001d053872_P037/Zm00001d053872_P036/Zm00001d053872_P034/Zm00001d053872_P032/Zm00001d053872_P030/Zm00001d053872_P028/Zm00001d053872_P026/Zm00001d053872_P023/Zm00001d053872_P022/Zm00001d053872_P021/Zm00001d053872_P018/Zm00001d053872_P016/Zm00001d053872_P015/Zm00001d053872_P008/Zm00001d053872_P007/Zm00001d053872_P006…
GO:0005093	MF	Rab GDP-dissociation inhibitor activity	10/2070	35/29469	0.000103056	0.000620626	0.000420661	Zm00001d010251_P011/Zm00001d010251_P009/Zm00001d010251_P008/Zm00001d010251_P007/Zm00001d010251_P006/Zm00001d010251_P005/Zm00001d010251_P004/Zm00001d010251_P003/Zm00001d010251_P002/Zm00001d010251_P001
GO:0099094	MF	ligand-gated cation channel activity	9/2070	29/29469	0.000112726	0.000671402	0.000455077	Zm00001d011473_P012/Zm00001d011473_P010/Zm00001d011473_P009/Zm00001d011473_P008/Zm00001d011473_P007/Zm00001d011473_P006/Zm00001d011473_P003/Zm00001d011473_P002/Zm00001d011473_P001
GO:0016405	MF	CoA-ligase activity	30/2070	206/29469	0.000116854	0.000688423	0.000466614	Zm00001d052399_P018/Zm00001d052399_P017/Zm00001d052399_P016/Zm00001d052399_P014/Zm00001d052399_P013/Zm00001d052399_P012/Zm00001d052399_P010/Zm00001d052399_P009/Zm00001d052399_P008/Zm00001d052399_P007/Zm00001d052399_P006/Zm00001d052399_P005/Zm00001d052399_P004/Zm00001d052399_P003/Zm00001d052399_P002/Zm00001d052399_P001/Zm00001d024723_P002/Zm00001d024723_P001/Zm00001d005019_P012/Zm00001d005019_P011…
GO:0004021	MF	L-alanine:2-oxoglutarate aminotransferase activity	7/2070	18/29469	0.000133187	0.000767951	0.000520518	Zm00001d014258_P010/Zm00001d014258_P008/Zm00001d014258_P007/Zm00001d014258_P006/Zm00001d014258_P005/Zm00001d014258_P004/Zm00001d014258_P002
GO:0047635	MF	alanine-oxo-acid transaminase activity	7/2070	18/29469	0.000133187	0.000767951	0.000520518	Zm00001d014258_P010/Zm00001d014258_P008/Zm00001d014258_P007/Zm00001d014258_P006/Zm00001d014258_P005/Zm00001d014258_P004/Zm00001d014258_P002
GO:0008265	MF	Mo-molybdopterin cofactor sulfurase activity	9/2070	30/29469	0.000151043	0.000861743	0.000584091	Zm00001d045182_P009/Zm00001d045182_P008/Zm00001d045182_P007/Zm00001d045182_P006/Zm00001d045182_P005/Zm00001d045182_P004/Zm00001d045182_P003/Zm00001d045182_P002/Zm00001d045182_P001
GO:0005092	MF	GDP-dissociation inhibitor activity	10/2070	37/29469	0.000171831	0.000970131	0.000657556	Zm00001d010251_P011/Zm00001d010251_P009/Zm00001d010251_P008/Zm00001d010251_P007/Zm00001d010251_P006/Zm00001d010251_P005/Zm00001d010251_P004/Zm00001d010251_P003/Zm00001d010251_P002/Zm00001d010251_P001
GO:0016769	MF	transferase activity, transferring nitrogenous groups	22/2070	135/29469	0.000181622	0.00101484	0.000687857	Zm00001d053281_P008/Zm00001d053281_P007/Zm00001d053281_P006/Zm00001d053281_P005/Zm00001d053281_P003/Zm00001d053281_P002/Zm00001d053281_P001/Zm00001d053107_P003/Zm00001d053107_P002/Zm00001d053107_P001/Zm00001d036484_P001/Zm00001d023263_P004/Zm00001d023263_P003/Zm00001d023263_P002/Zm00001d023263_P001/Zm00001d014258_P010/Zm00001d014258_P008/Zm00001d014258_P007/Zm00001d014258_P006/Zm00001d014258_P005…
GO:0005337	MF	nucleoside transmembrane transporter activity	10/2070	38/29469	0.00021862	0.00119689	0.000811252	Zm00001d047092_P002/Zm00001d047092_P001/Zm00001d029910_P002/Zm00001d029910_P001/Zm00001d024294_P002/Zm00001d024294_P001/Zm00001d021752_P001/Zm00001d010478_P003/Zm00001d010478_P002/Zm00001d010478_P001
GO:0009882	MF	blue light photoreceptor activity	10/2070	38/29469	0.00021862	0.00119689	0.000811252	Zm00001d045944_P011/Zm00001d045944_P010/Zm00001d045944_P009/Zm00001d045944_P008/Zm00001d045944_P007/Zm00001d045944_P006/Zm00001d045944_P005/Zm00001d045944_P003/Zm00001d045944_P002/Zm00001d045944_P001
GO:0016878	MF	acid-thiol ligase activity	30/2070	214/29469	0.000231535	0.00125492	0.000850587	Zm00001d052399_P018/Zm00001d052399_P017/Zm00001d052399_P016/Zm00001d052399_P014/Zm00001d052399_P013/Zm00001d052399_P012/Zm00001d052399_P010/Zm00001d052399_P009/Zm00001d052399_P008/Zm00001d052399_P007/Zm00001d052399_P006/Zm00001d052399_P005/Zm00001d052399_P004/Zm00001d052399_P003/Zm00001d052399_P002/Zm00001d052399_P001/Zm00001d024723_P002/Zm00001d024723_P001/Zm00001d005019_P012/Zm00001d005019_P011…
GO:0030246	MF	carbohydrate binding	17/2070	94/29469	0.0002706	0.00145213	0.000984258	Zm00001d027309_P010/Zm00001d027309_P009/Zm00001d027309_P008/Zm00001d027309_P007/Zm00001d027309_P006/Zm00001d027309_P005/Zm00001d027309_P004/Zm00001d027309_P003/Zm00001d027309_P002/Zm00001d027309_P001/Zm00001d023263_P004/Zm00001d023263_P003/Zm00001d023263_P002/Zm00001d023263_P001/Zm00001d010527_P001/Zm00001d008646_P001/Zm00001d002624_P001
GO:0034062	MF	5'-3' RNA polymerase activity	24/2070	158/29469	0.000284965	0.00149953	0.00101638	Zm00001d053872_P045/Zm00001d053872_P042/Zm00001d053872_P041/Zm00001d053872_P040/Zm00001d053872_P037/Zm00001d053872_P036/Zm00001d053872_P034/Zm00001d053872_P032/Zm00001d053872_P030/Zm00001d053872_P028/Zm00001d053872_P026/Zm00001d053872_P023/Zm00001d053872_P022/Zm00001d053872_P021/Zm00001d053872_P018/Zm00001d053872_P016/Zm00001d053872_P015/Zm00001d053872_P008/Zm00001d053872_P007/Zm00001d053872_P006…
GO:0097747	MF	RNA polymerase activity	24/2070	158/29469	0.000284965	0.00149953	0.00101638	Zm00001d053872_P045/Zm00001d053872_P042/Zm00001d053872_P041/Zm00001d053872_P040/Zm00001d053872_P037/Zm00001d053872_P036/Zm00001d053872_P034/Zm00001d053872_P032/Zm00001d053872_P030/Zm00001d053872_P028/Zm00001d053872_P026/Zm00001d053872_P023/Zm00001d053872_P022/Zm00001d053872_P021/Zm00001d053872_P018/Zm00001d053872_P016/Zm00001d053872_P015/Zm00001d053872_P008/Zm00001d053872_P007/Zm00001d053872_P006…
GO:0016813	MF	hydrolase activity, acting on carbon-nitrogen (but not peptide) bonds, in linear amidines	8/2070	26/29469	0.000290223	0.00151251	0.00102518	Zm00001d030967_P010/Zm00001d030967_P009/Zm00001d030967_P008/Zm00001d030967_P007/Zm00001d030967_P006/Zm00001d030967_P005/Zm00001d030967_P002/Zm00001d030967_P001
GO:0001871	MF	pattern binding	11/2070	47/29469	0.000328853	0.0016815	0.00113972	Zm00001d027309_P010/Zm00001d027309_P009/Zm00001d027309_P008/Zm00001d027309_P007/Zm00001d027309_P006/Zm00001d027309_P005/Zm00001d027309_P004/Zm00001d027309_P003/Zm00001d027309_P002/Zm00001d027309_P001/Zm00001d010527_P001
GO:0030247	MF	polysaccharide binding	11/2070	47/29469	0.000328853	0.0016815	0.00113972	Zm00001d027309_P010/Zm00001d027309_P009/Zm00001d027309_P008/Zm00001d027309_P007/Zm00001d027309_P006/Zm00001d027309_P005/Zm00001d027309_P004/Zm00001d027309_P003/Zm00001d027309_P002/Zm00001d027309_P001/Zm00001d010527_P001
GO:0015276	MF	ligand-gated ion channel activity	9/2070	33/29469	0.000336072	0.00168658	0.00114317	Zm00001d011473_P012/Zm00001d011473_P010/Zm00001d011473_P009/Zm00001d011473_P008/Zm00001d011473_P007/Zm00001d011473_P006/Zm00001d011473_P003/Zm00001d011473_P002/Zm00001d011473_P001
GO:0022834	MF	ligand-gated channel activity	9/2070	33/29469	0.000336072	0.00168658	0.00114317	Zm00001d011473_P012/Zm00001d011473_P010/Zm00001d011473_P009/Zm00001d011473_P008/Zm00001d011473_P007/Zm00001d011473_P006/Zm00001d011473_P003/Zm00001d011473_P002/Zm00001d011473_P001
GO:0010209	MF	vacuolar sorting signal binding	6/2070	15/29469	0.000343084	0.00170334	0.00115453	Zm00001d052354_P006/Zm00001d052354_P005/Zm00001d052354_P004/Zm00001d052354_P003/Zm00001d052354_P002/Zm00001d052354_P001
GO:0016765	MF	transferase activity, transferring alkyl or aryl (other than methyl) groups	28/2070	199/29469	0.000345696	0.00170334	0.00115453	Zm00001d043727_P001/Zm00001d040599_P001/Zm00001d036345_P002/Zm00001d036345_P001/Zm00001d014367_P005/Zm00001d014367_P004/Zm00001d014367_P003/Zm00001d014367_P002/Zm00001d014367_P001/Zm00001d010920_P005/Zm00001d010920_P004/Zm00001d010920_P003/Zm00001d010920_P002/Zm00001d010920_P001/Zm00001d009431_P003/Zm00001d009431_P002/Zm00001d009431_P001/Zm00001d006118_P005/Zm00001d006118_P004/Zm00001d006118_P003…
GO:0016782	MF	transferase activity, transferring sulfur-containing groups	11/2070	48/29469	0.000399811	0.00195223	0.00132322	Zm00001d045182_P009/Zm00001d045182_P008/Zm00001d045182_P007/Zm00001d045182_P006/Zm00001d045182_P005/Zm00001d045182_P004/Zm00001d045182_P003/Zm00001d045182_P002/Zm00001d045182_P001/Zm00001d009967_P001/Zm00001d003462_P001
GO:0072341	MF	modified amino acid binding	10/2070	42/29469	0.000525862	0.0025448	0.00172487	Zm00001d041710_P007/Zm00001d041710_P006/Zm00001d041710_P005/Zm00001d041710_P004/Zm00001d041710_P003/Zm00001d041710_P002/Zm00001d041710_P001/Zm00001d007661_P003/Zm00001d007661_P002/Zm00001d007661_P001
GO:0010329	MF	auxin efflux transmembrane transporter activity	18/2070	109/29469	0.000573922	0.00275279	0.00186585	Zm00001d003778_P001/Zm00001d002119_P021/Zm00001d002119_P020/Zm00001d002119_P017/Zm00001d002119_P016/Zm00001d002119_P015/Zm00001d002119_P014/Zm00001d002119_P012/Zm00001d002119_P010/Zm00001d002119_P009/Zm00001d002119_P008/Zm00001d002119_P007/Zm00001d002119_P006/Zm00001d002119_P005/Zm00001d002119_P004/Zm00001d002119_P003/Zm00001d002119_P002/Zm00001d002119_P001
GO:0008173	MF	RNA methyltransferase activity	9/2070	36/29469	0.000677466	0.00322093	0.00218315	Zm00001d053927_P022/Zm00001d053927_P021/Zm00001d053927_P020/Zm00001d053927_P019/Zm00001d053927_P018/Zm00001d053927_P015/Zm00001d053927_P014/Zm00001d053927_P013/Zm00001d053927_P012
GO:0008081	MF	phosphoric diester hydrolase activity	19/2070	120/29469	0.000700068	0.00329945	0.00223637	Zm00001d034875_P001/Zm00001d019075_P009/Zm00001d019075_P008/Zm00001d019075_P006/Zm00001d019075_P005/Zm00001d019075_P004/Zm00001d019075_P003/Zm00001d019075_P002/Zm00001d019075_P001/Zm00001d008727_P019/Zm00001d008727_P017/Zm00001d008727_P016/Zm00001d008727_P015/Zm00001d008727_P009/Zm00001d008727_P008/Zm00001d008727_P006/Zm00001d008727_P004/Zm00001d008727_P002/Zm00001d008727_P001
GO:0004337	MF	geranyltranstransferase activity	6/2070	17/29469	0.000750778	0.00350794	0.00237769	Zm00001d043727_P001/Zm00001d036345_P002/Zm00001d036345_P001/Zm00001d009431_P003/Zm00001d009431_P002/Zm00001d009431_P001
GO:0008138	MF	protein tyrosine/serine/threonine phosphatase activity	16/2070	94/29469	0.000809902	0.00375186	0.00254301	Zm00001d032333_P006/Zm00001d032333_P005/Zm00001d032333_P004/Zm00001d032333_P003/Zm00001d032333_P002/Zm00001d032333_P001/Zm00001d027309_P010/Zm00001d027309_P009/Zm00001d027309_P008/Zm00001d027309_P007/Zm00001d027309_P006/Zm00001d027309_P005/Zm00001d027309_P004/Zm00001d027309_P003/Zm00001d027309_P002/Zm00001d027309_P001
GO:0004040	MF	amidase activity	5/2070	12/29469	0.00088686	0.00403931	0.00273785	Zm00001d006886_P005/Zm00001d006886_P004/Zm00001d006886_P003/Zm00001d006886_P002/Zm00001d006886_P001
GO:0043864	MF	indoleacetamide hydrolase activity	5/2070	12/29469	0.00088686	0.00403931	0.00273785	Zm00001d006886_P005/Zm00001d006886_P004/Zm00001d006886_P003/Zm00001d006886_P002/Zm00001d006886_P001
GO:0008641	MF	ubiquitin-like modifier activating enzyme activity	10/2070	45/29469	0.000940181	0.00424649	0.00287827	Zm00001d006717_P010/Zm00001d006717_P009/Zm00001d006717_P008/Zm00001d006717_P007/Zm00001d006717_P006/Zm00001d006717_P005/Zm00001d006717_P004/Zm00001d006717_P003/Zm00001d006717_P002/Zm00001d006717_P001
GO:0019199	MF	transmembrane receptor protein kinase activity	25/2070	182/29469	0.000992334	0.004445	0.00301283	Zm00001d013412_P016/Zm00001d013412_P013/Zm00001d013412_P012/Zm00001d013412_P010/Zm00001d013412_P008/Zm00001d013412_P006/Zm00001d013412_P005/Zm00001d013412_P004/Zm00001d013412_P003/Zm00001d013412_P002/Zm00001d003267_P055/Zm00001d003267_P054/Zm00001d003267_P053/Zm00001d003267_P052/Zm00001d003267_P051/Zm00001d003267_P050/Zm00001d003267_P049/Zm00001d003267_P048/Zm00001d003267_P047/Zm00001d003267_P046…
GO:0016783	MF	sulfurtransferase activity	10/2070	47/29469	0.00134231	0.00596337	0.00404198	Zm00001d045182_P009/Zm00001d045182_P008/Zm00001d045182_P007/Zm00001d045182_P006/Zm00001d045182_P005/Zm00001d045182_P004/Zm00001d045182_P003/Zm00001d045182_P002/Zm00001d045182_P001/Zm00001d003462_P001
GO:0046961	MF	proton-transporting ATPase activity, rotational mechanism	9/2070	40/29469	0.00152575	0.00672325	0.00455703	Zm00001d039157_P008/Zm00001d039157_P007/Zm00001d039157_P006/Zm00001d039157_P005/Zm00001d039157_P004/Zm00001d039157_P003/Zm00001d039157_P002/Zm00001d039157_P001/Zm00001d012446_P003
GO:0009927	MF	histidine phosphotransfer kinase activity	10/2070	48/29469	0.00159033	0.0069513	0.0047116	Zm00001d029285_P010/Zm00001d029285_P009/Zm00001d029285_P008/Zm00001d029285_P007/Zm00001d029285_P006/Zm00001d029285_P005/Zm00001d029285_P004/Zm00001d029285_P003/Zm00001d029285_P002/Zm00001d029285_P001
GO:0080161	MF	auxin transmembrane transporter activity	18/2070	120/29469	0.00179684	0.00779108	0.00528081	Zm00001d003778_P001/Zm00001d002119_P021/Zm00001d002119_P020/Zm00001d002119_P017/Zm00001d002119_P016/Zm00001d002119_P015/Zm00001d002119_P014/Zm00001d002119_P012/Zm00001d002119_P010/Zm00001d002119_P009/Zm00001d002119_P008/Zm00001d002119_P007/Zm00001d002119_P006/Zm00001d002119_P005/Zm00001d002119_P004/Zm00001d002119_P003/Zm00001d002119_P002/Zm00001d002119_P001
GO:0016846	MF	carbon-sulfur lyase activity	10/2070	49/29469	0.00187422	0.00806213	0.00546452	Zm00001d053281_P008/Zm00001d053281_P007/Zm00001d053281_P006/Zm00001d053281_P005/Zm00001d053281_P003/Zm00001d053281_P002/Zm00001d053281_P001/Zm00001d053107_P003/Zm00001d053107_P002/Zm00001d053107_P001
GO:0004356	MF	glutamate-ammonia ligase activity	5/2070	14/29469	0.00199093	0.00830065	0.00562619	Zm00001d028260_P007/Zm00001d028260_P005/Zm00001d028260_P004/Zm00001d028260_P003/Zm00001d028260_P002
GO:0010488	MF	UDP-galactose:N-glycan beta-1,3-galactosyltransferase activity	5/2070	14/29469	0.00199093	0.00830065	0.00562619	Zm00001d037233_P008/Zm00001d037233_P004/Zm00001d037233_P003/Zm00001d037233_P002/Zm00001d037233_P001
GO:0015119	MF	hexose phosphate transmembrane transporter activity	5/2070	14/29469	0.00199093	0.00830065	0.00562619	Zm00001d006511_P006/Zm00001d006511_P004/Zm00001d006511_P003/Zm00001d006511_P002/Zm00001d006511_P001
GO:0015152	MF	glucose-6-phosphate transmembrane transporter activity	5/2070	14/29469	0.00199093	0.00830065	0.00562619	Zm00001d006511_P006/Zm00001d006511_P004/Zm00001d006511_P003/Zm00001d006511_P002/Zm00001d006511_P001
GO:0004707	MF	MAP kinase activity	18/2070	123/29469	0.00237647	0.00983243	0.00666444	Zm00001d024807_P018/Zm00001d024807_P017/Zm00001d024807_P016/Zm00001d024807_P015/Zm00001d024807_P014/Zm00001d024807_P013/Zm00001d024807_P012/Zm00001d024807_P011/Zm00001d024807_P010/Zm00001d024807_P009/Zm00001d024807_P008/Zm00001d024807_P007/Zm00001d024807_P006/Zm00001d024807_P005/Zm00001d024807_P004/Zm00001d024807_P003/Zm00001d024807_P002/Zm00001d024807_P001
GO:0015086	MF	cadmium ion transmembrane transporter activity	12/2070	68/29469	0.00255941	0.0105091	0.00712309	Zm00001d014391_P012/Zm00001d014391_P011/Zm00001d014391_P010/Zm00001d014391_P009/Zm00001d014391_P008/Zm00001d014391_P007/Zm00001d014391_P006/Zm00001d014391_P005/Zm00001d014391_P004/Zm00001d014391_P003/Zm00001d014391_P002/Zm00001d014391_P001
GO:0044769	MF	ATPase activity, coupled to transmembrane movement of ions, rotational mechanism	9/2070	43/29469	0.00260171	0.0106025	0.00718637	Zm00001d039157_P008/Zm00001d039157_P007/Zm00001d039157_P006/Zm00001d039157_P005/Zm00001d039157_P004/Zm00001d039157_P003/Zm00001d039157_P002/Zm00001d039157_P001/Zm00001d012446_P003
GO:0016597	MF	amino acid binding	15/2070	96/29469	0.00279149	0.011291	0.00765304	Zm00001d041710_P007/Zm00001d041710_P006/Zm00001d041710_P005/Zm00001d041710_P004/Zm00001d041710_P003/Zm00001d041710_P002/Zm00001d041710_P001/Zm00001d031639_P001/Zm00001d023263_P004/Zm00001d023263_P003/Zm00001d023263_P002/Zm00001d023263_P001/Zm00001d007661_P003/Zm00001d007661_P002/Zm00001d007661_P001
GO:0050347	MF	trans-octaprenyltranstransferase activity	5/2070	15/29469	0.00281485	0.0113011	0.00765991	Zm00001d014367_P005/Zm00001d014367_P004/Zm00001d014367_P003/Zm00001d014367_P002/Zm00001d014367_P001
GO:0016854	MF	racemase and epimerase activity	13/2070	78/29469	0.00292567	0.0116597	0.00790294	Zm00001d030677_P009/Zm00001d030677_P008/Zm00001d030677_P007/Zm00001d030677_P006/Zm00001d030677_P005/Zm00001d030677_P004/Zm00001d030677_P003/Zm00001d030677_P002/Zm00001d030677_P001/Zm00001d021249_P004/Zm00001d021249_P003/Zm00001d021249_P002/Zm00001d021249_P001
GO:0004222	MF	metalloendopeptidase activity	14/2070	88/29469	0.00321004	0.0126996	0.00860778	Zm00001d034401_P012/Zm00001d034401_P011/Zm00001d034401_P010/Zm00001d034401_P009/Zm00001d034401_P008/Zm00001d034401_P007/Zm00001d034401_P006/Zm00001d034401_P005/Zm00001d034401_P004/Zm00001d034401_P003/Zm00001d034401_P002/Zm00001d034401_P001/Zm00001d028194_P005/Zm00001d028194_P001
GO:0004519	MF	endonuclease activity	49/2070	468/29469	0.00346251	0.0135991	0.00921751	Zm00001d026111_P088/Zm00001d026111_P087/Zm00001d026111_P086/Zm00001d026111_P085/Zm00001d026111_P077/Zm00001d026111_P075/Zm00001d026111_P074/Zm00001d026111_P070/Zm00001d026111_P069/Zm00001d026111_P068/Zm00001d026111_P067/Zm00001d026111_P065/Zm00001d026111_P064/Zm00001d026111_P061/Zm00001d026111_P058/Zm00001d026111_P055/Zm00001d026111_P054/Zm00001d026111_P053/Zm00001d026111_P052/Zm00001d026111_P051…
GO:0015368	MF	calcium:cation antiporter activity	4/2070	10/29469	0.00361414	0.0139919	0.00948372	Zm00001d044533_P003/Zm00001d044533_P002/Zm00001d044533_P001/Zm00001d039379_P001
GO:0052592	MF	oxidoreductase activity, acting on CH or CH2 groups, with an iron-sulfur protein as acceptor	4/2070	10/29469	0.00361414	0.0139919	0.00948372	Zm00001d017139_P004/Zm00001d017139_P003/Zm00001d017139_P002/Zm00001d017139_P001
GO:0004072	MF	aspartate kinase activity	8/2070	38/29469	0.00427507	0.0164332	0.0111385	Zm00001d013831_P018/Zm00001d013831_P017/Zm00001d013831_P014/Zm00001d013831_P012/Zm00001d013831_P008/Zm00001d013831_P006/Zm00001d013831_P005/Zm00001d013831_P003
GO:0019202	MF	amino acid kinase activity	8/2070	40/29469	0.005935	0.0226533	0.0153544	Zm00001d013831_P018/Zm00001d013831_P017/Zm00001d013831_P014/Zm00001d013831_P012/Zm00001d013831_P008/Zm00001d013831_P006/Zm00001d013831_P005/Zm00001d013831_P003
GO:0003743	MF	translation initiation factor activity	23/2070	188/29469	0.00669488	0.025375	0.0171992	Zm00001d046438_P016/Zm00001d046438_P015/Zm00001d046438_P014/Zm00001d046438_P013/Zm00001d046438_P012/Zm00001d046438_P011/Zm00001d046438_P010/Zm00001d046438_P009/Zm00001d046438_P008/Zm00001d046438_P006/Zm00001d046438_P005/Zm00001d046438_P004/Zm00001d046438_P003/Zm00001d046438_P002/Zm00001d046438_P001/Zm00001d008788_P008/Zm00001d008788_P007/Zm00001d008788_P006/Zm00001d008788_P005/Zm00001d008788_P004…
GO:0016972	MF	thiol oxidase activity	4/2070	12/29469	0.007605	0.0286244	0.0194016	Zm00001d028071_P004/Zm00001d028071_P003/Zm00001d028071_P002/Zm00001d028071_P001
GO:0016646	MF	oxidoreductase activity, acting on the CH-NH group of donors, NAD or NADP as acceptor	18/2070	138/29469	0.00810676	0.0303025	0.0205391	Zm00001d007318_P019/Zm00001d007318_P018/Zm00001d007318_P017/Zm00001d007318_P016/Zm00001d007318_P014/Zm00001d007318_P013/Zm00001d007318_P012/Zm00001d007318_P011/Zm00001d007318_P010/Zm00001d007318_P009/Zm00001d007318_P008/Zm00001d007318_P007/Zm00001d007318_P006/Zm00001d007318_P005/Zm00001d007318_P004/Zm00001d007318_P003/Zm00001d007318_P002/Zm00001d007318_P001
GO:0004784	MF	superoxide dismutase activity	7/2070	34/29469	0.00836612	0.0308465	0.0209078	Zm00001d029170_P007/Zm00001d029170_P006/Zm00001d029170_P005/Zm00001d029170_P004/Zm00001d029170_P003/Zm00001d029170_P002/Zm00001d029170_P001
GO:0016721	MF	oxidoreductase activity, acting on superoxide radicals as acceptor	7/2070	34/29469	0.00836612	0.0308465	0.0209078	Zm00001d029170_P007/Zm00001d029170_P006/Zm00001d029170_P005/Zm00001d029170_P004/Zm00001d029170_P003/Zm00001d029170_P002/Zm00001d029170_P001
GO:0004478	MF	methionine adenosyltransferase activity	5/2070	19/29469	0.00861331	0.0315433	0.0213801	Zm00001d010920_P005/Zm00001d010920_P004/Zm00001d010920_P003/Zm00001d010920_P002/Zm00001d010920_P001
GO:0004630	MF	phospholipase D activity	10/2070	61/29469	0.0095819	0.0346405	0.0234794	Zm00001d008727_P019/Zm00001d008727_P017/Zm00001d008727_P016/Zm00001d008727_P015/Zm00001d008727_P009/Zm00001d008727_P008/Zm00001d008727_P006/Zm00001d008727_P004/Zm00001d008727_P002/Zm00001d008727_P001
GO:0004812	MF	aminoacyl-tRNA ligase activity	17/2070	130/29469	0.00965075	0.0346405	0.0234794	Zm00001d039578_P005/Zm00001d039578_P004/Zm00001d039578_P003/Zm00001d039578_P002/Zm00001d039578_P001/Zm00001d039547_P015/Zm00001d039547_P014/Zm00001d039547_P013/Zm00001d039547_P011/Zm00001d039547_P007/Zm00001d039547_P005/Zm00001d039547_P001/Zm00001d031674_P005/Zm00001d031674_P004/Zm00001d031674_P003/Zm00001d031674_P002/Zm00001d031674_P001
GO:0016875	MF	ligase activity, forming carbon-oxygen bonds	17/2070	130/29469	0.00965075	0.0346405	0.0234794	Zm00001d039578_P005/Zm00001d039578_P004/Zm00001d039578_P003/Zm00001d039578_P002/Zm00001d039578_P001/Zm00001d039547_P015/Zm00001d039547_P014/Zm00001d039547_P013/Zm00001d039547_P011/Zm00001d039547_P007/Zm00001d039547_P005/Zm00001d039547_P001/Zm00001d031674_P005/Zm00001d031674_P004/Zm00001d031674_P003/Zm00001d031674_P002/Zm00001d031674_P001
GO:0015211	MF	purine nucleoside transmembrane transporter activity	7/2070	35/29469	0.0098372	0.0350774	0.0237755	Zm00001d047092_P002/Zm00001d047092_P001/Zm00001d029910_P002/Zm00001d029910_P001/Zm00001d010478_P003/Zm00001d010478_P002/Zm00001d010478_P001
GO:0003978	MF	UDP-glucose 4-epimerase activity	4/2070	13/29469	0.0103814	0.0353882	0.0239862	Zm00001d021249_P004/Zm00001d021249_P003/Zm00001d021249_P002/Zm00001d021249_P001
GO:0005364	MF	maltose:proton symporter activity	4/2070	13/29469	0.0103814	0.0353882	0.0239862	Zm00001d048311_P004/Zm00001d048311_P003/Zm00001d048311_P002/Zm00001d048311_P001
GO:0008506	MF	sucrose:proton symporter activity	4/2070	13/29469	0.0103814	0.0353882	0.0239862	Zm00001d048311_P004/Zm00001d048311_P003/Zm00001d048311_P002/Zm00001d048311_P001
GO:0009669	MF	sucrose:cation symporter activity	4/2070	13/29469	0.0103814	0.0353882	0.0239862	Zm00001d048311_P004/Zm00001d048311_P003/Zm00001d048311_P002/Zm00001d048311_P001
GO:0015573	MF	beta-glucoside transmembrane transporter activity	4/2070	13/29469	0.0103814	0.0353882	0.0239862	Zm00001d048311_P004/Zm00001d048311_P003/Zm00001d048311_P002/Zm00001d048311_P001
GO:0042947	MF	glucoside transmembrane transporter activity	4/2070	13/29469	0.0103814	0.0353882	0.0239862	Zm00001d048311_P004/Zm00001d048311_P003/Zm00001d048311_P002/Zm00001d048311_P001
GO:0042950	MF	salicin transmembrane transporter activity	4/2070	13/29469	0.0103814	0.0353882	0.0239862	Zm00001d048311_P004/Zm00001d048311_P003/Zm00001d048311_P002/Zm00001d048311_P001
GO:0016774	MF	phosphotransferase activity, carboxyl group as acceptor	8/2070	44/29469	0.0106692	0.0361419	0.024497	Zm00001d013831_P018/Zm00001d013831_P017/Zm00001d013831_P014/Zm00001d013831_P012/Zm00001d013831_P008/Zm00001d013831_P006/Zm00001d013831_P005/Zm00001d013831_P003
GO:0019205	MF	nucleobase-containing compound kinase activity	14/2070	101/29469	0.0109813	0.0369683	0.0250571	Zm00001d039568_P003/Zm00001d039568_P002/Zm00001d039568_P001/Zm00001d023833_P003/Zm00001d023833_P002/Zm00001d023833_P001/Zm00001d019075_P009/Zm00001d019075_P008/Zm00001d019075_P006/Zm00001d019075_P005/Zm00001d019075_P004/Zm00001d019075_P003/Zm00001d019075_P002/Zm00001d019075_P001
GO:0003713	MF	transcription coactivator activity	17/2070	133/29469	0.0119861	0.0401017	0.027181	Zm00001d042340_P001/Zm00001d037836_P023/Zm00001d037836_P021/Zm00001d037836_P020/Zm00001d037836_P019/Zm00001d037836_P018/Zm00001d037836_P016/Zm00001d037836_P015/Zm00001d037836_P012/Zm00001d037836_P011/Zm00001d037836_P009/Zm00001d037836_P007/Zm00001d037836_P005/Zm00001d037836_P004/Zm00001d037836_P003/Zm00001d037836_P002/Zm00001d037836_P001
GO:0005363	MF	maltose transmembrane transporter activity	4/2070	14/29469	0.0137376	0.0456797	0.0309618	Zm00001d048311_P004/Zm00001d048311_P003/Zm00001d048311_P002/Zm00001d048311_P001
GO:0015562	MF	efflux transmembrane transporter activity	18/2070	146/29469	0.014105	0.0466152	0.0315959	Zm00001d003778_P001/Zm00001d002119_P021/Zm00001d002119_P020/Zm00001d002119_P017/Zm00001d002119_P016/Zm00001d002119_P015/Zm00001d002119_P014/Zm00001d002119_P012/Zm00001d002119_P010/Zm00001d002119_P009/Zm00001d002119_P008/Zm00001d002119_P007/Zm00001d002119_P006/Zm00001d002119_P005/Zm00001d002119_P004/Zm00001d002119_P003/Zm00001d002119_P002/Zm00001d002119_P001
GO:1901681	MF	sulfur compound binding	10/2070	65/29469	0.0147736	0.0485291	0.0328931	Zm00001d041710_P007/Zm00001d041710_P006/Zm00001d041710_P005/Zm00001d041710_P004/Zm00001d041710_P003/Zm00001d041710_P002/Zm00001d041710_P001/Zm00001d007661_P003/Zm00001d007661_P002/Zm00001d007661_P001
GO:0008135	MF	translation factor activity, RNA binding	23/2070	202/29469	0.0151942	0.0496099	0.0336257	Zm00001d046438_P016/Zm00001d046438_P015/Zm00001d046438_P014/Zm00001d046438_P013/Zm00001d046438_P012/Zm00001d046438_P011/Zm00001d046438_P010/Zm00001d046438_P009/Zm00001d046438_P008/Zm00001d046438_P006/Zm00001d046438_P005/Zm00001d046438_P004/Zm00001d046438_P003/Zm00001d046438_P002/Zm00001d046438_P001/Zm00001d008788_P008/Zm00001d008788_P007/Zm00001d008788_P006/Zm00001d008788_P005/Zm00001d008788_P004…
The interactive genes with selected genes in Shaan B group
GO accession	Term type	Term	GeneRatio	BgRatio	pvalue	p.adjust	qvalue	Entries
GO:0090421	BP	embryonic meristem initiation	180/4756	397/43164	1.11689e-67	3.26244e-64	2.55474e-64	Zm00001d042523_P042/Zm00001d042523_P041/Zm00001d042523_P040/Zm00001d042523_P039/Zm00001d042523_P038/Zm00001d042523_P037/Zm00001d042523_P036/Zm00001d042523_P035/Zm00001d042523_P034/Zm00001d042523_P033/Zm00001d042523_P032/Zm00001d042523_P031/Zm00001d042523_P030/Zm00001d042523_P029/Zm00001d042523_P028/Zm00001d042523_P027/Zm00001d042523_P026/Zm00001d042523_P025/Zm00001d042523_P024/Zm00001d042523_P023…
GO:0010014	BP	meristem initiation	192/4756	490/43164	1.35179e-59	1.9743e-56	1.54603e-56	Zm00001d042523_P042/Zm00001d042523_P041/Zm00001d042523_P040/Zm00001d042523_P039/Zm00001d042523_P038/Zm00001d042523_P037/Zm00001d042523_P036/Zm00001d042523_P035/Zm00001d042523_P034/Zm00001d042523_P033/Zm00001d042523_P032/Zm00001d042523_P031/Zm00001d042523_P030/Zm00001d042523_P029/Zm00001d042523_P028/Zm00001d042523_P027/Zm00001d042523_P026/Zm00001d042523_P025/Zm00001d042523_P024/Zm00001d042523_P023…
GO:0030497	BP	fatty acid elongation	134/4756	267/43164	2.85495e-57	2.77977e-54	2.17677e-54	Zm00001d034832_P009/Zm00001d034832_P008/Zm00001d034832_P006/Zm00001d034832_P005/Zm00001d034832_P004/Zm00001d034832_P003/Zm00001d034832_P002/Zm00001d034832_P001/Zm00001d004125_P185/Zm00001d004125_P183/Zm00001d004125_P182/Zm00001d004125_P181/Zm00001d004125_P179/Zm00001d004125_P178/Zm00001d004125_P177/Zm00001d004125_P174/Zm00001d004125_P172/Zm00001d004125_P171/Zm00001d004125_P170/Zm00001d004125_P168…
GO:0048508	BP	embryonic meristem development	180/4756	453/43164	5.29648e-57	3.86775e-54	3.02875e-54	Zm00001d042523_P042/Zm00001d042523_P041/Zm00001d042523_P040/Zm00001d042523_P039/Zm00001d042523_P038/Zm00001d042523_P037/Zm00001d042523_P036/Zm00001d042523_P035/Zm00001d042523_P034/Zm00001d042523_P033/Zm00001d042523_P032/Zm00001d042523_P031/Zm00001d042523_P030/Zm00001d042523_P029/Zm00001d042523_P028/Zm00001d042523_P027/Zm00001d042523_P026/Zm00001d042523_P025/Zm00001d042523_P024/Zm00001d042523_P023…
GO:0010072	BP	primary shoot apical meristem specification	138/4756	344/43164	1.57159e-44	9.18122e-42	7.18961e-42	Zm00001d040279_P023/Zm00001d040279_P021/Zm00001d040279_P019/Zm00001d040279_P016/Zm00001d040279_P014/Zm00001d040279_P012/Zm00001d040279_P006/Zm00001d040279_P005/Zm00001d040279_P004/Zm00001d040279_P003/Zm00001d040279_P002/Zm00001d040279_P001/Zm00001d004125_P185/Zm00001d004125_P183/Zm00001d004125_P182/Zm00001d004125_P181/Zm00001d004125_P179/Zm00001d004125_P178/Zm00001d004125_P177/Zm00001d004125_P174…
GO:0048449	BP	floral organ formation	99/4756	217/43164	4.60291e-38	2.24085e-35	1.75476e-35	Zm00001d051507_P084/Zm00001d051507_P083/Zm00001d051507_P082/Zm00001d051507_P076/Zm00001d051507_P075/Zm00001d051507_P074/Zm00001d051507_P073/Zm00001d051507_P072/Zm00001d051507_P071/Zm00001d051507_P070/Zm00001d051507_P069/Zm00001d051507_P066/Zm00001d051507_P064/Zm00001d051507_P062/Zm00001d051507_P061/Zm00001d051507_P058/Zm00001d051507_P057/Zm00001d051507_P054/Zm00001d051507_P053/Zm00001d051507_P052…
GO:0043650	BP	dicarboxylic acid biosynthetic process	101/4756	255/43164	2.10725e-32	8.79325e-30	6.88579e-30	Zm00001d053685_P010/Zm00001d043845_P086/Zm00001d043845_P084/Zm00001d043845_P082/Zm00001d043845_P081/Zm00001d043845_P079/Zm00001d043845_P078/Zm00001d043845_P077/Zm00001d043845_P076/Zm00001d043845_P075/Zm00001d043845_P074/Zm00001d043845_P072/Zm00001d043845_P070/Zm00001d043845_P069/Zm00001d043845_P068/Zm00001d043845_P067/Zm00001d043845_P066/Zm00001d043845_P065/Zm00001d043845_P063/Zm00001d043845_P061…
GO:0006541	BP	glutamine metabolic process	74/4756	156/43164	3.42444e-30	1.25035e-27	9.7912e-28	Zm00001d043845_P086/Zm00001d043845_P084/Zm00001d043845_P082/Zm00001d043845_P081/Zm00001d043845_P079/Zm00001d043845_P078/Zm00001d043845_P077/Zm00001d043845_P076/Zm00001d043845_P075/Zm00001d043845_P074/Zm00001d043845_P072/Zm00001d043845_P070/Zm00001d043845_P069/Zm00001d043845_P068/Zm00001d043845_P067/Zm00001d043845_P066/Zm00001d043845_P065/Zm00001d043845_P063/Zm00001d043845_P061/Zm00001d043845_P060…
GO:0007483	BP	genital disc morphogenesis	37/4756	43/43164	9.90256e-30	1.31479e-27	1.02958e-27	Zm00001d011075_P055/Zm00001d011075_P054/Zm00001d011075_P052/Zm00001d011075_P051/Zm00001d011075_P050/Zm00001d011075_P049/Zm00001d011075_P048/Zm00001d011075_P042/Zm00001d011075_P041/Zm00001d011075_P038/Zm00001d011075_P037/Zm00001d011075_P036/Zm00001d011075_P035/Zm00001d011075_P034/Zm00001d011075_P032/Zm00001d011075_P029/Zm00001d011075_P028/Zm00001d011075_P027/Zm00001d011075_P025/Zm00001d011075_P022…
GO:0007484	BP	imaginal disc-derived genitalia development	37/4756	43/43164	9.90256e-30	1.31479e-27	1.02958e-27	Zm00001d011075_P055/Zm00001d011075_P054/Zm00001d011075_P052/Zm00001d011075_P051/Zm00001d011075_P050/Zm00001d011075_P049/Zm00001d011075_P048/Zm00001d011075_P042/Zm00001d011075_P041/Zm00001d011075_P038/Zm00001d011075_P037/Zm00001d011075_P036/Zm00001d011075_P035/Zm00001d011075_P034/Zm00001d011075_P032/Zm00001d011075_P029/Zm00001d011075_P028/Zm00001d011075_P027/Zm00001d011075_P025/Zm00001d011075_P022…
GO:0007485	BP	imaginal disc-derived male genitalia development	37/4756	43/43164	9.90256e-30	1.31479e-27	1.02958e-27	Zm00001d011075_P055/Zm00001d011075_P054/Zm00001d011075_P052/Zm00001d011075_P051/Zm00001d011075_P050/Zm00001d011075_P049/Zm00001d011075_P048/Zm00001d011075_P042/Zm00001d011075_P041/Zm00001d011075_P038/Zm00001d011075_P037/Zm00001d011075_P036/Zm00001d011075_P035/Zm00001d011075_P034/Zm00001d011075_P032/Zm00001d011075_P029/Zm00001d011075_P028/Zm00001d011075_P027/Zm00001d011075_P025/Zm00001d011075_P022…
GO:0014911	BP	positive regulation of smooth muscle cell migration	37/4756	43/43164	9.90256e-30	1.31479e-27	1.02958e-27	Zm00001d011075_P055/Zm00001d011075_P054/Zm00001d011075_P052/Zm00001d011075_P051/Zm00001d011075_P050/Zm00001d011075_P049/Zm00001d011075_P048/Zm00001d011075_P042/Zm00001d011075_P041/Zm00001d011075_P038/Zm00001d011075_P037/Zm00001d011075_P036/Zm00001d011075_P035/Zm00001d011075_P034/Zm00001d011075_P032/Zm00001d011075_P029/Zm00001d011075_P028/Zm00001d011075_P027/Zm00001d011075_P025/Zm00001d011075_P022…
GO:0016189	BP	synaptic vesicle to endosome fusion	37/4756	43/43164	9.90256e-30	1.31479e-27	1.02958e-27	Zm00001d011075_P055/Zm00001d011075_P054/Zm00001d011075_P052/Zm00001d011075_P051/Zm00001d011075_P050/Zm00001d011075_P049/Zm00001d011075_P048/Zm00001d011075_P042/Zm00001d011075_P041/Zm00001d011075_P038/Zm00001d011075_P037/Zm00001d011075_P036/Zm00001d011075_P035/Zm00001d011075_P034/Zm00001d011075_P032/Zm00001d011075_P029/Zm00001d011075_P028/Zm00001d011075_P027/Zm00001d011075_P025/Zm00001d011075_P022…
GO:0034058	BP	endosomal vesicle fusion	37/4756	43/43164	9.90256e-30	1.31479e-27	1.02958e-27	Zm00001d011075_P055/Zm00001d011075_P054/Zm00001d011075_P052/Zm00001d011075_P051/Zm00001d011075_P050/Zm00001d011075_P049/Zm00001d011075_P048/Zm00001d011075_P042/Zm00001d011075_P041/Zm00001d011075_P038/Zm00001d011075_P037/Zm00001d011075_P036/Zm00001d011075_P035/Zm00001d011075_P034/Zm00001d011075_P032/Zm00001d011075_P029/Zm00001d011075_P028/Zm00001d011075_P027/Zm00001d011075_P025/Zm00001d011075_P022…
GO:0035126	BP	post-embryonic genitalia morphogenesis	37/4756	43/43164	9.90256e-30	1.31479e-27	1.02958e-27	Zm00001d011075_P055/Zm00001d011075_P054/Zm00001d011075_P052/Zm00001d011075_P051/Zm00001d011075_P050/Zm00001d011075_P049/Zm00001d011075_P048/Zm00001d011075_P042/Zm00001d011075_P041/Zm00001d011075_P038/Zm00001d011075_P037/Zm00001d011075_P036/Zm00001d011075_P035/Zm00001d011075_P034/Zm00001d011075_P032/Zm00001d011075_P029/Zm00001d011075_P028/Zm00001d011075_P027/Zm00001d011075_P025/Zm00001d011075_P022…
GO:0035215	BP	genital disc development	37/4756	43/43164	9.90256e-30	1.31479e-27	1.02958e-27	Zm00001d011075_P055/Zm00001d011075_P054/Zm00001d011075_P052/Zm00001d011075_P051/Zm00001d011075_P050/Zm00001d011075_P049/Zm00001d011075_P048/Zm00001d011075_P042/Zm00001d011075_P041/Zm00001d011075_P038/Zm00001d011075_P037/Zm00001d011075_P036/Zm00001d011075_P035/Zm00001d011075_P034/Zm00001d011075_P032/Zm00001d011075_P029/Zm00001d011075_P028/Zm00001d011075_P027/Zm00001d011075_P025/Zm00001d011075_P022…
GO:0046664	BP	dorsal closure, amnioserosa morphology change	37/4756	43/43164	9.90256e-30	1.31479e-27	1.02958e-27	Zm00001d011075_P055/Zm00001d011075_P054/Zm00001d011075_P052/Zm00001d011075_P051/Zm00001d011075_P050/Zm00001d011075_P049/Zm00001d011075_P048/Zm00001d011075_P042/Zm00001d011075_P041/Zm00001d011075_P038/Zm00001d011075_P037/Zm00001d011075_P036/Zm00001d011075_P035/Zm00001d011075_P034/Zm00001d011075_P032/Zm00001d011075_P029/Zm00001d011075_P028/Zm00001d011075_P027/Zm00001d011075_P025/Zm00001d011075_P022…
GO:0048169	BP	regulation of long-term neuronal synaptic plasticity	37/4756	43/43164	9.90256e-30	1.31479e-27	1.02958e-27	Zm00001d011075_P055/Zm00001d011075_P054/Zm00001d011075_P052/Zm00001d011075_P051/Zm00001d011075_P050/Zm00001d011075_P049/Zm00001d011075_P048/Zm00001d011075_P042/Zm00001d011075_P041/Zm00001d011075_P038/Zm00001d011075_P037/Zm00001d011075_P036/Zm00001d011075_P035/Zm00001d011075_P034/Zm00001d011075_P032/Zm00001d011075_P029/Zm00001d011075_P028/Zm00001d011075_P027/Zm00001d011075_P025/Zm00001d011075_P022…
GO:0048803	BP	imaginal disc-derived male genitalia morphogenesis	37/4756	43/43164	9.90256e-30	1.31479e-27	1.02958e-27	Zm00001d011075_P055/Zm00001d011075_P054/Zm00001d011075_P052/Zm00001d011075_P051/Zm00001d011075_P050/Zm00001d011075_P049/Zm00001d011075_P048/Zm00001d011075_P042/Zm00001d011075_P041/Zm00001d011075_P038/Zm00001d011075_P037/Zm00001d011075_P036/Zm00001d011075_P035/Zm00001d011075_P034/Zm00001d011075_P032/Zm00001d011075_P029/Zm00001d011075_P028/Zm00001d011075_P027/Zm00001d011075_P025/Zm00001d011075_P022…
GO:0048805	BP	imaginal disc-derived genitalia morphogenesis	37/4756	43/43164	9.90256e-30	1.31479e-27	1.02958e-27	Zm00001d011075_P055/Zm00001d011075_P054/Zm00001d011075_P052/Zm00001d011075_P051/Zm00001d011075_P050/Zm00001d011075_P049/Zm00001d011075_P048/Zm00001d011075_P042/Zm00001d011075_P041/Zm00001d011075_P038/Zm00001d011075_P037/Zm00001d011075_P036/Zm00001d011075_P035/Zm00001d011075_P034/Zm00001d011075_P032/Zm00001d011075_P029/Zm00001d011075_P028/Zm00001d011075_P027/Zm00001d011075_P025/Zm00001d011075_P022…
GO:0048808	BP	male genitalia morphogenesis	37/4756	43/43164	9.90256e-30	1.31479e-27	1.02958e-27	Zm00001d011075_P055/Zm00001d011075_P054/Zm00001d011075_P052/Zm00001d011075_P051/Zm00001d011075_P050/Zm00001d011075_P049/Zm00001d011075_P048/Zm00001d011075_P042/Zm00001d011075_P041/Zm00001d011075_P038/Zm00001d011075_P037/Zm00001d011075_P036/Zm00001d011075_P035/Zm00001d011075_P034/Zm00001d011075_P032/Zm00001d011075_P029/Zm00001d011075_P028/Zm00001d011075_P027/Zm00001d011075_P025/Zm00001d011075_P022…
GO:0099532	BP	synaptic vesicle endosomal processing	37/4756	43/43164	9.90256e-30	1.31479e-27	1.02958e-27	Zm00001d011075_P055/Zm00001d011075_P054/Zm00001d011075_P052/Zm00001d011075_P051/Zm00001d011075_P050/Zm00001d011075_P049/Zm00001d011075_P048/Zm00001d011075_P042/Zm00001d011075_P041/Zm00001d011075_P038/Zm00001d011075_P037/Zm00001d011075_P036/Zm00001d011075_P035/Zm00001d011075_P034/Zm00001d011075_P032/Zm00001d011075_P029/Zm00001d011075_P028/Zm00001d011075_P027/Zm00001d011075_P025/Zm00001d011075_P022…
GO:0019676	BP	ammonia assimilation cycle	70/4756	145/43164	3.09401e-29	3.92939e-27	3.07701e-27	Zm00001d043845_P086/Zm00001d043845_P084/Zm00001d043845_P082/Zm00001d043845_P081/Zm00001d043845_P079/Zm00001d043845_P078/Zm00001d043845_P077/Zm00001d043845_P076/Zm00001d043845_P075/Zm00001d043845_P074/Zm00001d043845_P072/Zm00001d043845_P070/Zm00001d043845_P069/Zm00001d043845_P068/Zm00001d043845_P067/Zm00001d043845_P066/Zm00001d043845_P065/Zm00001d043845_P063/Zm00001d043845_P061/Zm00001d043845_P060…
GO:0035112	BP	genitalia morphogenesis	39/4756	49/43164	1.01722e-28	1.23805e-26	9.69487e-27	Zm00001d011075_P055/Zm00001d011075_P054/Zm00001d011075_P052/Zm00001d011075_P051/Zm00001d011075_P050/Zm00001d011075_P049/Zm00001d011075_P048/Zm00001d011075_P042/Zm00001d011075_P041/Zm00001d011075_P038/Zm00001d011075_P037/Zm00001d011075_P036/Zm00001d011075_P035/Zm00001d011075_P034/Zm00001d011075_P032/Zm00001d011075_P029/Zm00001d011075_P028/Zm00001d011075_P027/Zm00001d011075_P025/Zm00001d011075_P022…
GO:0019740	BP	nitrogen utilization	70/4756	148/43164	1.53235e-28	1.7904e-26	1.40202e-26	Zm00001d043845_P086/Zm00001d043845_P084/Zm00001d043845_P082/Zm00001d043845_P081/Zm00001d043845_P079/Zm00001d043845_P078/Zm00001d043845_P077/Zm00001d043845_P076/Zm00001d043845_P075/Zm00001d043845_P074/Zm00001d043845_P072/Zm00001d043845_P070/Zm00001d043845_P069/Zm00001d043845_P068/Zm00001d043845_P067/Zm00001d043845_P066/Zm00001d043845_P065/Zm00001d043845_P063/Zm00001d043845_P061/Zm00001d043845_P060…
GO:2000286	BP	receptor internalization involved in canonical Wnt signaling pathway	37/4756	47/43164	5.36082e-27	6.02268e-25	4.71622e-25	Zm00001d011075_P055/Zm00001d011075_P054/Zm00001d011075_P052/Zm00001d011075_P051/Zm00001d011075_P050/Zm00001d011075_P049/Zm00001d011075_P048/Zm00001d011075_P042/Zm00001d011075_P041/Zm00001d011075_P038/Zm00001d011075_P037/Zm00001d011075_P036/Zm00001d011075_P035/Zm00001d011075_P034/Zm00001d011075_P032/Zm00001d011075_P029/Zm00001d011075_P028/Zm00001d011075_P027/Zm00001d011075_P025/Zm00001d011075_P022…
GO:0001702	BP	gastrulation with mouth forming second	37/4756	48/43164	2.09019e-26	2.18052e-24	1.70752e-24	Zm00001d011075_P055/Zm00001d011075_P054/Zm00001d011075_P052/Zm00001d011075_P051/Zm00001d011075_P050/Zm00001d011075_P049/Zm00001d011075_P048/Zm00001d011075_P042/Zm00001d011075_P041/Zm00001d011075_P038/Zm00001d011075_P037/Zm00001d011075_P036/Zm00001d011075_P035/Zm00001d011075_P034/Zm00001d011075_P032/Zm00001d011075_P029/Zm00001d011075_P028/Zm00001d011075_P027/Zm00001d011075_P025/Zm00001d011075_P022…
GO:0030539	BP	male genitalia development	37/4756	48/43164	2.09019e-26	2.18052e-24	1.70752e-24	Zm00001d011075_P055/Zm00001d011075_P054/Zm00001d011075_P052/Zm00001d011075_P051/Zm00001d011075_P050/Zm00001d011075_P049/Zm00001d011075_P048/Zm00001d011075_P042/Zm00001d011075_P041/Zm00001d011075_P038/Zm00001d011075_P037/Zm00001d011075_P036/Zm00001d011075_P035/Zm00001d011075_P034/Zm00001d011075_P032/Zm00001d011075_P029/Zm00001d011075_P028/Zm00001d011075_P027/Zm00001d011075_P025/Zm00001d011075_P022…
GO:0009744	BP	response to sucrose	135/4756	469/43164	2.58166e-26	2.51367e-24	1.9684e-24	Zm00001d053739_P003/Zm00001d053739_P002/Zm00001d053739_P001/Zm00001d052405_P006/Zm00001d052405_P005/Zm00001d052405_P004/Zm00001d052405_P003/Zm00001d052405_P002/Zm00001d052405_P001/Zm00001d035926_P001/Zm00001d033786_P005/Zm00001d033786_P004/Zm00001d033786_P003/Zm00001d033786_P002/Zm00001d033786_P001/Zm00001d029170_P007/Zm00001d029170_P006/Zm00001d029170_P005/Zm00001d029170_P004/Zm00001d029170_P003…
GO:0034285	BP	response to disaccharide	135/4756	469/43164	2.58166e-26	2.51367e-24	1.9684e-24	Zm00001d053739_P003/Zm00001d053739_P002/Zm00001d053739_P001/Zm00001d052405_P006/Zm00001d052405_P005/Zm00001d052405_P004/Zm00001d052405_P003/Zm00001d052405_P002/Zm00001d052405_P001/Zm00001d035926_P001/Zm00001d033786_P005/Zm00001d033786_P004/Zm00001d033786_P003/Zm00001d033786_P002/Zm00001d033786_P001/Zm00001d029170_P007/Zm00001d029170_P006/Zm00001d029170_P005/Zm00001d029170_P004/Zm00001d029170_P003…
GO:0048441	BP	petal development	66/4756	144/43164	5.23754e-26	4.78089e-24	3.74381e-24	Zm00001d051507_P084/Zm00001d051507_P083/Zm00001d051507_P082/Zm00001d051507_P076/Zm00001d051507_P075/Zm00001d051507_P074/Zm00001d051507_P073/Zm00001d051507_P072/Zm00001d051507_P071/Zm00001d051507_P070/Zm00001d051507_P069/Zm00001d051507_P066/Zm00001d051507_P064/Zm00001d051507_P062/Zm00001d051507_P061/Zm00001d051507_P058/Zm00001d051507_P057/Zm00001d051507_P054/Zm00001d051507_P053/Zm00001d051507_P052…
GO:0048465	BP	corolla development	66/4756	144/43164	5.23754e-26	4.78089e-24	3.74381e-24	Zm00001d051507_P084/Zm00001d051507_P083/Zm00001d051507_P082/Zm00001d051507_P076/Zm00001d051507_P075/Zm00001d051507_P074/Zm00001d051507_P073/Zm00001d051507_P072/Zm00001d051507_P071/Zm00001d051507_P070/Zm00001d051507_P069/Zm00001d051507_P066/Zm00001d051507_P064/Zm00001d051507_P062/Zm00001d051507_P061/Zm00001d051507_P058/Zm00001d051507_P057/Zm00001d051507_P054/Zm00001d051507_P053/Zm00001d051507_P052…
GO:0048444	BP	floral organ morphogenesis	99/4756	289/43164	6.06802e-26	5.37112e-24	4.206e-24	Zm00001d051507_P084/Zm00001d051507_P083/Zm00001d051507_P082/Zm00001d051507_P076/Zm00001d051507_P075/Zm00001d051507_P074/Zm00001d051507_P073/Zm00001d051507_P072/Zm00001d051507_P071/Zm00001d051507_P070/Zm00001d051507_P069/Zm00001d051507_P066/Zm00001d051507_P064/Zm00001d051507_P062/Zm00001d051507_P061/Zm00001d051507_P058/Zm00001d051507_P057/Zm00001d051507_P054/Zm00001d051507_P053/Zm00001d051507_P052…
GO:0014812	BP	muscle cell migration	37/4756	49/43164	7.62626e-26	6.18786e-24	4.84557e-24	Zm00001d011075_P055/Zm00001d011075_P054/Zm00001d011075_P052/Zm00001d011075_P051/Zm00001d011075_P050/Zm00001d011075_P049/Zm00001d011075_P048/Zm00001d011075_P042/Zm00001d011075_P041/Zm00001d011075_P038/Zm00001d011075_P037/Zm00001d011075_P036/Zm00001d011075_P035/Zm00001d011075_P034/Zm00001d011075_P032/Zm00001d011075_P029/Zm00001d011075_P028/Zm00001d011075_P027/Zm00001d011075_P025/Zm00001d011075_P022…
GO:0014909	BP	smooth muscle cell migration	37/4756	49/43164	7.62626e-26	6.18786e-24	4.84557e-24	Zm00001d011075_P055/Zm00001d011075_P054/Zm00001d011075_P052/Zm00001d011075_P051/Zm00001d011075_P050/Zm00001d011075_P049/Zm00001d011075_P048/Zm00001d011075_P042/Zm00001d011075_P041/Zm00001d011075_P038/Zm00001d011075_P037/Zm00001d011075_P036/Zm00001d011075_P035/Zm00001d011075_P034/Zm00001d011075_P032/Zm00001d011075_P029/Zm00001d011075_P028/Zm00001d011075_P027/Zm00001d011075_P025/Zm00001d011075_P022…
GO:0014910	BP	regulation of smooth muscle cell migration	37/4756	49/43164	7.62626e-26	6.18786e-24	4.84557e-24	Zm00001d011075_P055/Zm00001d011075_P054/Zm00001d011075_P052/Zm00001d011075_P051/Zm00001d011075_P050/Zm00001d011075_P049/Zm00001d011075_P048/Zm00001d011075_P042/Zm00001d011075_P041/Zm00001d011075_P038/Zm00001d011075_P037/Zm00001d011075_P036/Zm00001d011075_P035/Zm00001d011075_P034/Zm00001d011075_P032/Zm00001d011075_P029/Zm00001d011075_P028/Zm00001d011075_P027/Zm00001d011075_P025/Zm00001d011075_P022…
GO:0048451	BP	petal formation	58/4756	117/43164	3.09856e-25	2.44618e-23	1.91555e-23	Zm00001d051507_P084/Zm00001d051507_P083/Zm00001d051507_P082/Zm00001d051507_P076/Zm00001d051507_P075/Zm00001d051507_P074/Zm00001d051507_P073/Zm00001d051507_P072/Zm00001d051507_P071/Zm00001d051507_P070/Zm00001d051507_P069/Zm00001d051507_P066/Zm00001d051507_P064/Zm00001d051507_P062/Zm00001d051507_P061/Zm00001d051507_P058/Zm00001d051507_P057/Zm00001d051507_P054/Zm00001d051507_P053/Zm00001d051507_P052…
GO:2000069	BP	regulation of post-embryonic root development	42/4756	66/43164	2.07992e-24	1.5988e-22	1.25199e-22	Zm00001d045109_P025/Zm00001d045109_P024/Zm00001d045109_P022/Zm00001d045109_P018/Zm00001d045109_P017/Zm00001d045109_P016/Zm00001d045109_P015/Zm00001d045109_P011/Zm00001d045109_P010/Zm00001d045109_P009/Zm00001d045109_P008/Zm00001d045109_P007/Zm00001d045109_P005/Zm00001d045109_P004/Zm00001d045109_P003/Zm00001d045109_P001/Zm00001d016675_P027/Zm00001d016675_P026/Zm00001d016675_P024/Zm00001d016675_P023…
GO:0048446	BP	petal morphogenesis	58/4756	121/43164	2.80983e-24	2.10449e-22	1.64798e-22	Zm00001d051507_P084/Zm00001d051507_P083/Zm00001d051507_P082/Zm00001d051507_P076/Zm00001d051507_P075/Zm00001d051507_P074/Zm00001d051507_P073/Zm00001d051507_P072/Zm00001d051507_P071/Zm00001d051507_P070/Zm00001d051507_P069/Zm00001d051507_P066/Zm00001d051507_P064/Zm00001d051507_P062/Zm00001d051507_P061/Zm00001d051507_P058/Zm00001d051507_P057/Zm00001d051507_P054/Zm00001d051507_P053/Zm00001d051507_P052…
GO:0051489	BP	regulation of filopodium assembly	37/4756	54/43164	2.22021e-23	1.62131e-21	1.26961e-21	Zm00001d011075_P055/Zm00001d011075_P054/Zm00001d011075_P052/Zm00001d011075_P051/Zm00001d011075_P050/Zm00001d011075_P049/Zm00001d011075_P048/Zm00001d011075_P042/Zm00001d011075_P041/Zm00001d011075_P038/Zm00001d011075_P037/Zm00001d011075_P036/Zm00001d011075_P035/Zm00001d011075_P034/Zm00001d011075_P032/Zm00001d011075_P029/Zm00001d011075_P028/Zm00001d011075_P027/Zm00001d011075_P025/Zm00001d011075_P022…
GO:0048168	BP	regulation of neuronal synaptic plasticity	39/4756	60/43164	2.86182e-23	2.03887e-21	1.5966e-21	Zm00001d039407_P003/Zm00001d039407_P001/Zm00001d011075_P055/Zm00001d011075_P054/Zm00001d011075_P052/Zm00001d011075_P051/Zm00001d011075_P050/Zm00001d011075_P049/Zm00001d011075_P048/Zm00001d011075_P042/Zm00001d011075_P041/Zm00001d011075_P038/Zm00001d011075_P037/Zm00001d011075_P036/Zm00001d011075_P035/Zm00001d011075_P034/Zm00001d011075_P032/Zm00001d011075_P029/Zm00001d011075_P028/Zm00001d011075_P027…
GO:2000035	BP	regulation of stem cell division	26/4756	28/43164	3.54193e-23	2.46332e-21	1.92897e-21	Zm00001d016675_P027/Zm00001d016675_P026/Zm00001d016675_P024/Zm00001d016675_P023/Zm00001d016675_P022/Zm00001d016675_P021/Zm00001d016675_P020/Zm00001d016675_P019/Zm00001d016675_P018/Zm00001d016675_P017/Zm00001d016675_P016/Zm00001d016675_P015/Zm00001d016675_P014/Zm00001d016675_P013/Zm00001d016675_P012/Zm00001d016675_P011/Zm00001d016675_P010/Zm00001d016675_P009/Zm00001d016675_P008/Zm00001d016675_P007…
GO:0007297	BP	ovarian follicle cell migration	38/4756	58/43164	6.78185e-23	4.50222e-21	3.52559e-21	Zm00001d053086_P001/Zm00001d011075_P055/Zm00001d011075_P054/Zm00001d011075_P052/Zm00001d011075_P051/Zm00001d011075_P050/Zm00001d011075_P049/Zm00001d011075_P048/Zm00001d011075_P042/Zm00001d011075_P041/Zm00001d011075_P038/Zm00001d011075_P037/Zm00001d011075_P036/Zm00001d011075_P035/Zm00001d011075_P034/Zm00001d011075_P032/Zm00001d011075_P029/Zm00001d011075_P028/Zm00001d011075_P027/Zm00001d011075_P025…
GO:0007298	BP	border follicle cell migration	38/4756	58/43164	6.78185e-23	4.50222e-21	3.52559e-21	Zm00001d053086_P001/Zm00001d011075_P055/Zm00001d011075_P054/Zm00001d011075_P052/Zm00001d011075_P051/Zm00001d011075_P050/Zm00001d011075_P049/Zm00001d011075_P048/Zm00001d011075_P042/Zm00001d011075_P041/Zm00001d011075_P038/Zm00001d011075_P037/Zm00001d011075_P036/Zm00001d011075_P035/Zm00001d011075_P034/Zm00001d011075_P032/Zm00001d011075_P029/Zm00001d011075_P028/Zm00001d011075_P027/Zm00001d011075_P025…
GO:0009920	BP	cell plate formation involved in plant-type cell wall biogenesis	71/4756	183/43164	1.35117e-22	8.7706e-21	6.86806e-21	Zm00001d046460_P001/Zm00001d012525_P098/Zm00001d012525_P097/Zm00001d012525_P096/Zm00001d012525_P095/Zm00001d012525_P094/Zm00001d012525_P092/Zm00001d012525_P091/Zm00001d012525_P089/Zm00001d012525_P088/Zm00001d012525_P087/Zm00001d012525_P086/Zm00001d012525_P084/Zm00001d012525_P083/Zm00001d012525_P082/Zm00001d012525_P080/Zm00001d012525_P079/Zm00001d012525_P076/Zm00001d012525_P074/Zm00001d012525_P072…
GO:0046847	BP	filopodium assembly	37/4756	56/43164	1.59656e-22	1.01381e-20	7.93895e-21	Zm00001d011075_P055/Zm00001d011075_P054/Zm00001d011075_P052/Zm00001d011075_P051/Zm00001d011075_P050/Zm00001d011075_P049/Zm00001d011075_P048/Zm00001d011075_P042/Zm00001d011075_P041/Zm00001d011075_P038/Zm00001d011075_P037/Zm00001d011075_P036/Zm00001d011075_P035/Zm00001d011075_P034/Zm00001d011075_P032/Zm00001d011075_P029/Zm00001d011075_P028/Zm00001d011075_P027/Zm00001d011075_P025/Zm00001d011075_P022…
GO:0120031	BP	plasma membrane bounded cell projection assembly	66/4756	162/43164	1.72404e-22	1.07148e-20	8.39048e-21	Zm00001d040305_P026/Zm00001d040305_P025/Zm00001d040305_P024/Zm00001d040305_P023/Zm00001d040305_P022/Zm00001d040305_P021/Zm00001d040305_P020/Zm00001d040305_P018/Zm00001d040305_P016/Zm00001d040305_P015/Zm00001d040305_P013/Zm00001d040305_P011/Zm00001d040305_P010/Zm00001d040305_P009/Zm00001d040305_P008/Zm00001d040305_P006/Zm00001d040305_P005/Zm00001d040305_P004/Zm00001d040305_P003/Zm00001d011152_P111…
GO:0048167	BP	regulation of synaptic plasticity	39/4756	63/43164	4.00506e-22	2.42384e-20	1.89805e-20	Zm00001d039407_P003/Zm00001d039407_P001/Zm00001d011075_P055/Zm00001d011075_P054/Zm00001d011075_P052/Zm00001d011075_P051/Zm00001d011075_P050/Zm00001d011075_P049/Zm00001d011075_P048/Zm00001d011075_P042/Zm00001d011075_P041/Zm00001d011075_P038/Zm00001d011075_P037/Zm00001d011075_P036/Zm00001d011075_P035/Zm00001d011075_P034/Zm00001d011075_P032/Zm00001d011075_P029/Zm00001d011075_P028/Zm00001d011075_P027…
GO:0048661	BP	positive regulation of smooth muscle cell proliferation	37/4756	57/43164	4.06601e-22	2.42384e-20	1.89805e-20	Zm00001d011075_P055/Zm00001d011075_P054/Zm00001d011075_P052/Zm00001d011075_P051/Zm00001d011075_P050/Zm00001d011075_P049/Zm00001d011075_P048/Zm00001d011075_P042/Zm00001d011075_P041/Zm00001d011075_P038/Zm00001d011075_P037/Zm00001d011075_P036/Zm00001d011075_P035/Zm00001d011075_P034/Zm00001d011075_P032/Zm00001d011075_P029/Zm00001d011075_P028/Zm00001d011075_P027/Zm00001d011075_P025/Zm00001d011075_P022…
GO:0030031	BP	cell projection assembly	66/4756	166/43164	8.52611e-22	4.98095e-20	3.90047e-20	Zm00001d040305_P026/Zm00001d040305_P025/Zm00001d040305_P024/Zm00001d040305_P023/Zm00001d040305_P022/Zm00001d040305_P021/Zm00001d040305_P020/Zm00001d040305_P018/Zm00001d040305_P016/Zm00001d040305_P015/Zm00001d040305_P013/Zm00001d040305_P011/Zm00001d040305_P010/Zm00001d040305_P009/Zm00001d040305_P008/Zm00001d040305_P006/Zm00001d040305_P005/Zm00001d040305_P004/Zm00001d040305_P003/Zm00001d011152_P111…
GO:0016321	BP	female meiosis chromosome segregation	38/4756	61/43164	9.83229e-22	5.63139e-20	4.40982e-20	Zm00001d047964_P001/Zm00001d011075_P055/Zm00001d011075_P054/Zm00001d011075_P052/Zm00001d011075_P051/Zm00001d011075_P050/Zm00001d011075_P049/Zm00001d011075_P048/Zm00001d011075_P042/Zm00001d011075_P041/Zm00001d011075_P038/Zm00001d011075_P037/Zm00001d011075_P036/Zm00001d011075_P035/Zm00001d011075_P034/Zm00001d011075_P032/Zm00001d011075_P029/Zm00001d011075_P028/Zm00001d011075_P027/Zm00001d011075_P025…
GO:0006537	BP	glutamate biosynthetic process	72/4756	193/43164	1.01465e-21	5.6996e-20	4.46323e-20	Zm00001d053685_P010/Zm00001d043845_P086/Zm00001d043845_P084/Zm00001d043845_P082/Zm00001d043845_P081/Zm00001d043845_P079/Zm00001d043845_P078/Zm00001d043845_P077/Zm00001d043845_P076/Zm00001d043845_P075/Zm00001d043845_P074/Zm00001d043845_P072/Zm00001d043845_P070/Zm00001d043845_P069/Zm00001d043845_P068/Zm00001d043845_P067/Zm00001d043845_P066/Zm00001d043845_P065/Zm00001d043845_P063/Zm00001d043845_P061…
GO:0090598	BP	male anatomical structure morphogenesis	37/4756	60/43164	5.60616e-21	3.08973e-19	2.4195e-19	Zm00001d011075_P055/Zm00001d011075_P054/Zm00001d011075_P052/Zm00001d011075_P051/Zm00001d011075_P050/Zm00001d011075_P049/Zm00001d011075_P048/Zm00001d011075_P042/Zm00001d011075_P041/Zm00001d011075_P038/Zm00001d011075_P037/Zm00001d011075_P036/Zm00001d011075_P035/Zm00001d011075_P034/Zm00001d011075_P032/Zm00001d011075_P029/Zm00001d011075_P028/Zm00001d011075_P027/Zm00001d011075_P025/Zm00001d011075_P022…
GO:0048659	BP	smooth muscle cell proliferation	37/4756	61/43164	1.27332e-20	6.64172e-19	5.20098e-19	Zm00001d011075_P055/Zm00001d011075_P054/Zm00001d011075_P052/Zm00001d011075_P051/Zm00001d011075_P050/Zm00001d011075_P049/Zm00001d011075_P048/Zm00001d011075_P042/Zm00001d011075_P041/Zm00001d011075_P038/Zm00001d011075_P037/Zm00001d011075_P036/Zm00001d011075_P035/Zm00001d011075_P034/Zm00001d011075_P032/Zm00001d011075_P029/Zm00001d011075_P028/Zm00001d011075_P027/Zm00001d011075_P025/Zm00001d011075_P022…
GO:0048660	BP	regulation of smooth muscle cell proliferation	37/4756	61/43164	1.27332e-20	6.64172e-19	5.20098e-19	Zm00001d011075_P055/Zm00001d011075_P054/Zm00001d011075_P052/Zm00001d011075_P051/Zm00001d011075_P050/Zm00001d011075_P049/Zm00001d011075_P048/Zm00001d011075_P042/Zm00001d011075_P041/Zm00001d011075_P038/Zm00001d011075_P037/Zm00001d011075_P036/Zm00001d011075_P035/Zm00001d011075_P034/Zm00001d011075_P032/Zm00001d011075_P029/Zm00001d011075_P028/Zm00001d011075_P027/Zm00001d011075_P025/Zm00001d011075_P022…
GO:0090386	BP	phagosome maturation involved in apoptotic cell clearance	37/4756	61/43164	1.27332e-20	6.64172e-19	5.20098e-19	Zm00001d011075_P055/Zm00001d011075_P054/Zm00001d011075_P052/Zm00001d011075_P051/Zm00001d011075_P050/Zm00001d011075_P049/Zm00001d011075_P048/Zm00001d011075_P042/Zm00001d011075_P041/Zm00001d011075_P038/Zm00001d011075_P037/Zm00001d011075_P036/Zm00001d011075_P035/Zm00001d011075_P034/Zm00001d011075_P032/Zm00001d011075_P029/Zm00001d011075_P028/Zm00001d011075_P027/Zm00001d011075_P025/Zm00001d011075_P022…
GO:0060359	BP	response to ammonium ion	69/4756	188/43164	2.0286e-20	1.03957e-18	8.14061e-19	Zm00001d043845_P084/Zm00001d043845_P082/Zm00001d043845_P081/Zm00001d043845_P079/Zm00001d043845_P078/Zm00001d043845_P077/Zm00001d043845_P076/Zm00001d043845_P075/Zm00001d043845_P074/Zm00001d043845_P072/Zm00001d043845_P070/Zm00001d043845_P069/Zm00001d043845_P068/Zm00001d043845_P067/Zm00001d043845_P066/Zm00001d043845_P065/Zm00001d043845_P063/Zm00001d043845_P061/Zm00001d043845_P060/Zm00001d043845_P058…
GO:0048829	BP	root cap development	49/4756	104/43164	2.46814e-20	1.24301e-18	9.73371e-19	Zm00001d042523_P042/Zm00001d042523_P041/Zm00001d042523_P040/Zm00001d042523_P039/Zm00001d042523_P038/Zm00001d042523_P037/Zm00001d042523_P036/Zm00001d042523_P035/Zm00001d042523_P034/Zm00001d042523_P033/Zm00001d042523_P032/Zm00001d042523_P031/Zm00001d042523_P030/Zm00001d042523_P029/Zm00001d042523_P028/Zm00001d042523_P027/Zm00001d042523_P026/Zm00001d042523_P025/Zm00001d042523_P024/Zm00001d042523_P023…
GO:0048506	BP	regulation of timing of meristematic phase transition	37/4756	63/43164	6.11044e-20	2.97477e-18	2.32947e-18	Zm00001d016675_P027/Zm00001d016675_P026/Zm00001d016675_P024/Zm00001d016675_P023/Zm00001d016675_P022/Zm00001d016675_P021/Zm00001d016675_P020/Zm00001d016675_P019/Zm00001d016675_P018/Zm00001d016675_P017/Zm00001d016675_P016/Zm00001d016675_P015/Zm00001d016675_P014/Zm00001d016675_P013/Zm00001d016675_P012/Zm00001d016675_P011/Zm00001d016675_P010/Zm00001d016675_P009/Zm00001d016675_P008/Zm00001d016675_P007…
GO:0048510	BP	regulation of timing of transition from vegetative to reproductive phase	37/4756	63/43164	6.11044e-20	2.97477e-18	2.32947e-18	Zm00001d016675_P027/Zm00001d016675_P026/Zm00001d016675_P024/Zm00001d016675_P023/Zm00001d016675_P022/Zm00001d016675_P021/Zm00001d016675_P020/Zm00001d016675_P019/Zm00001d016675_P018/Zm00001d016675_P017/Zm00001d016675_P016/Zm00001d016675_P015/Zm00001d016675_P014/Zm00001d016675_P013/Zm00001d016675_P012/Zm00001d016675_P011/Zm00001d016675_P010/Zm00001d016675_P009/Zm00001d016675_P008/Zm00001d016675_P007…
GO:0060070	BP	canonical Wnt signaling pathway	43/4756	84/43164	8.7671e-20	4.19815e-18	3.28747e-18	Zm00001d039407_P003/Zm00001d039407_P001/Zm00001d014037_P016/Zm00001d014037_P010/Zm00001d014037_P007/Zm00001d014037_P005/Zm00001d011075_P055/Zm00001d011075_P054/Zm00001d011075_P052/Zm00001d011075_P051/Zm00001d011075_P050/Zm00001d011075_P049/Zm00001d011075_P048/Zm00001d011075_P042/Zm00001d011075_P041/Zm00001d011075_P038/Zm00001d011075_P037/Zm00001d011075_P036/Zm00001d011075_P035/Zm00001d011075_P034…
GO:0016055	BP	Wnt signaling pathway	46/4756	96/43164	1.48901e-19	6.79596e-18	5.32176e-18	Zm00001d039407_P003/Zm00001d039407_P001/Zm00001d029459_P001/Zm00001d014037_P016/Zm00001d014037_P010/Zm00001d014037_P007/Zm00001d014037_P005/Zm00001d011075_P055/Zm00001d011075_P054/Zm00001d011075_P052/Zm00001d011075_P051/Zm00001d011075_P050/Zm00001d011075_P049/Zm00001d011075_P048/Zm00001d011075_P042/Zm00001d011075_P041/Zm00001d011075_P038/Zm00001d011075_P037/Zm00001d011075_P036/Zm00001d011075_P035…
GO:0198738	BP	cell-cell signaling by wnt	46/4756	96/43164	1.48901e-19	6.79596e-18	5.32176e-18	Zm00001d039407_P003/Zm00001d039407_P001/Zm00001d029459_P001/Zm00001d014037_P016/Zm00001d014037_P010/Zm00001d014037_P007/Zm00001d014037_P005/Zm00001d011075_P055/Zm00001d011075_P054/Zm00001d011075_P052/Zm00001d011075_P051/Zm00001d011075_P050/Zm00001d011075_P049/Zm00001d011075_P048/Zm00001d011075_P042/Zm00001d011075_P041/Zm00001d011075_P038/Zm00001d011075_P037/Zm00001d011075_P036/Zm00001d011075_P035…
GO:1905114	BP	cell surface receptor signaling pathway involved in cell-cell signaling	46/4756	96/43164	1.48901e-19	6.79596e-18	5.32176e-18	Zm00001d039407_P003/Zm00001d039407_P001/Zm00001d029459_P001/Zm00001d014037_P016/Zm00001d014037_P010/Zm00001d014037_P007/Zm00001d014037_P005/Zm00001d011075_P055/Zm00001d011075_P054/Zm00001d011075_P052/Zm00001d011075_P051/Zm00001d011075_P050/Zm00001d011075_P049/Zm00001d011075_P048/Zm00001d011075_P042/Zm00001d011075_P041/Zm00001d011075_P038/Zm00001d011075_P037/Zm00001d011075_P036/Zm00001d011075_P035…
GO:0048509	BP	regulation of meristem development	110/4756	406/43164	1.71081e-19	7.68813e-18	6.0204e-18	Zm00001d049958_P005/Zm00001d049958_P004/Zm00001d049958_P003/Zm00001d049958_P002/Zm00001d049958_P001/Zm00001d047412_P004/Zm00001d047412_P003/Zm00001d047412_P002/Zm00001d047412_P001/Zm00001d047411_P004/Zm00001d047411_P003/Zm00001d047411_P002/Zm00001d047411_P001/Zm00001d046492_P003/Zm00001d046492_P002/Zm00001d046492_P001/Zm00001d045944_P011/Zm00001d045944_P010/Zm00001d045944_P009/Zm00001d045944_P008…
GO:0030335	BP	positive regulation of cell migration	40/4756	75/43164	2.38042e-19	1.03779e-17	8.12671e-18	Zm00001d045597_P049/Zm00001d045597_P033/Zm00001d045597_P001/Zm00001d011075_P055/Zm00001d011075_P054/Zm00001d011075_P052/Zm00001d011075_P051/Zm00001d011075_P050/Zm00001d011075_P049/Zm00001d011075_P048/Zm00001d011075_P042/Zm00001d011075_P041/Zm00001d011075_P038/Zm00001d011075_P037/Zm00001d011075_P036/Zm00001d011075_P035/Zm00001d011075_P034/Zm00001d011075_P032/Zm00001d011075_P029/Zm00001d011075_P028…
GO:2000147	BP	positive regulation of cell motility	40/4756	75/43164	2.38042e-19	1.03779e-17	8.12671e-18	Zm00001d045597_P049/Zm00001d045597_P033/Zm00001d045597_P001/Zm00001d011075_P055/Zm00001d011075_P054/Zm00001d011075_P052/Zm00001d011075_P051/Zm00001d011075_P050/Zm00001d011075_P049/Zm00001d011075_P048/Zm00001d011075_P042/Zm00001d011075_P041/Zm00001d011075_P038/Zm00001d011075_P037/Zm00001d011075_P036/Zm00001d011075_P035/Zm00001d011075_P034/Zm00001d011075_P032/Zm00001d011075_P029/Zm00001d011075_P028…
GO:0051272	BP	positive regulation of cellular component movement	40/4756	76/43164	4.49022e-19	1.92881e-17	1.51041e-17	Zm00001d045597_P049/Zm00001d045597_P033/Zm00001d045597_P001/Zm00001d011075_P055/Zm00001d011075_P054/Zm00001d011075_P052/Zm00001d011075_P051/Zm00001d011075_P050/Zm00001d011075_P049/Zm00001d011075_P048/Zm00001d011075_P042/Zm00001d011075_P041/Zm00001d011075_P038/Zm00001d011075_P037/Zm00001d011075_P036/Zm00001d011075_P035/Zm00001d011075_P034/Zm00001d011075_P032/Zm00001d011075_P029/Zm00001d011075_P028…
GO:0045493	BP	xylan catabolic process	32/4756	50/43164	4.86411e-19	2.05914e-17	1.61246e-17	Zm00001d052425_P019/Zm00001d052425_P017/Zm00001d052425_P016/Zm00001d052425_P015/Zm00001d052425_P014/Zm00001d052425_P013/Zm00001d052425_P012/Zm00001d052425_P011/Zm00001d052425_P010/Zm00001d052425_P009/Zm00001d052425_P008/Zm00001d052425_P007/Zm00001d052425_P006/Zm00001d052425_P005/Zm00001d052425_P004/Zm00001d052425_P003/Zm00001d052425_P002/Zm00001d052425_P001/Zm00001d044648_P007/Zm00001d044648_P006…
GO:0000919	BP	cell plate assembly	71/4756	211/43164	1.53074e-18	6.37094e-17	4.98894e-17	Zm00001d046460_P001/Zm00001d012525_P098/Zm00001d012525_P097/Zm00001d012525_P096/Zm00001d012525_P095/Zm00001d012525_P094/Zm00001d012525_P092/Zm00001d012525_P091/Zm00001d012525_P089/Zm00001d012525_P088/Zm00001d012525_P087/Zm00001d012525_P086/Zm00001d012525_P084/Zm00001d012525_P083/Zm00001d012525_P082/Zm00001d012525_P080/Zm00001d012525_P079/Zm00001d012525_P076/Zm00001d012525_P074/Zm00001d012525_P072…
GO:0010631	BP	epithelial cell migration	38/4756	71/43164	1.59219e-18	6.37094e-17	4.98894e-17	Zm00001d053086_P001/Zm00001d011075_P055/Zm00001d011075_P054/Zm00001d011075_P052/Zm00001d011075_P051/Zm00001d011075_P050/Zm00001d011075_P049/Zm00001d011075_P048/Zm00001d011075_P042/Zm00001d011075_P041/Zm00001d011075_P038/Zm00001d011075_P037/Zm00001d011075_P036/Zm00001d011075_P035/Zm00001d011075_P034/Zm00001d011075_P032/Zm00001d011075_P029/Zm00001d011075_P028/Zm00001d011075_P027/Zm00001d011075_P025…
GO:0045921	BP	positive regulation of exocytosis	38/4756	71/43164	1.59219e-18	6.37094e-17	4.98894e-17	Zm00001d053086_P001/Zm00001d011075_P055/Zm00001d011075_P054/Zm00001d011075_P052/Zm00001d011075_P051/Zm00001d011075_P050/Zm00001d011075_P049/Zm00001d011075_P048/Zm00001d011075_P042/Zm00001d011075_P041/Zm00001d011075_P038/Zm00001d011075_P037/Zm00001d011075_P036/Zm00001d011075_P035/Zm00001d011075_P034/Zm00001d011075_P032/Zm00001d011075_P029/Zm00001d011075_P028/Zm00001d011075_P027/Zm00001d011075_P025…
GO:0090132	BP	epithelium migration	38/4756	71/43164	1.59219e-18	6.37094e-17	4.98894e-17	Zm00001d053086_P001/Zm00001d011075_P055/Zm00001d011075_P054/Zm00001d011075_P052/Zm00001d011075_P051/Zm00001d011075_P050/Zm00001d011075_P049/Zm00001d011075_P048/Zm00001d011075_P042/Zm00001d011075_P041/Zm00001d011075_P038/Zm00001d011075_P037/Zm00001d011075_P036/Zm00001d011075_P035/Zm00001d011075_P034/Zm00001d011075_P032/Zm00001d011075_P029/Zm00001d011075_P028/Zm00001d011075_P027/Zm00001d011075_P025…
GO:0060491	BP	regulation of cell projection assembly	47/4756	105/43164	1.97562e-18	7.69437e-17	6.02529e-17	Zm00001d011152_P111/Zm00001d011152_P110/Zm00001d011152_P105/Zm00001d011152_P065/Zm00001d011152_P064/Zm00001d011152_P038/Zm00001d011152_P037/Zm00001d011152_P024/Zm00001d011152_P016/Zm00001d011152_P001/Zm00001d011075_P055/Zm00001d011075_P054/Zm00001d011075_P052/Zm00001d011075_P051/Zm00001d011075_P050/Zm00001d011075_P049/Zm00001d011075_P048/Zm00001d011075_P042/Zm00001d011075_P041/Zm00001d011075_P038…
GO:0120032	BP	regulation of plasma membrane bounded cell projection assembly	47/4756	105/43164	1.97562e-18	7.69437e-17	6.02529e-17	Zm00001d011152_P111/Zm00001d011152_P110/Zm00001d011152_P105/Zm00001d011152_P065/Zm00001d011152_P064/Zm00001d011152_P038/Zm00001d011152_P037/Zm00001d011152_P024/Zm00001d011152_P016/Zm00001d011152_P001/Zm00001d011075_P055/Zm00001d011075_P054/Zm00001d011075_P052/Zm00001d011075_P051/Zm00001d011075_P050/Zm00001d011075_P049/Zm00001d011075_P048/Zm00001d011075_P042/Zm00001d011075_P041/Zm00001d011075_P038…
GO:0017157	BP	regulation of exocytosis	39/4756	76/43164	3.97436e-18	1.52751e-16	1.19616e-16	Zm00001d053086_P001/Zm00001d015036_P002/Zm00001d011075_P055/Zm00001d011075_P054/Zm00001d011075_P052/Zm00001d011075_P051/Zm00001d011075_P050/Zm00001d011075_P049/Zm00001d011075_P048/Zm00001d011075_P042/Zm00001d011075_P041/Zm00001d011075_P038/Zm00001d011075_P037/Zm00001d011075_P036/Zm00001d011075_P035/Zm00001d011075_P034/Zm00001d011075_P032/Zm00001d011075_P029/Zm00001d011075_P028/Zm00001d011075_P027…
GO:0010071	BP	root meristem specification	42/4756	88/43164	6.69361e-18	2.53922e-16	1.98841e-16	Zm00001d042523_P042/Zm00001d042523_P041/Zm00001d042523_P040/Zm00001d042523_P039/Zm00001d042523_P038/Zm00001d042523_P037/Zm00001d042523_P036/Zm00001d042523_P035/Zm00001d042523_P034/Zm00001d042523_P033/Zm00001d042523_P032/Zm00001d042523_P031/Zm00001d042523_P030/Zm00001d042523_P029/Zm00001d042523_P028/Zm00001d042523_P027/Zm00001d042523_P026/Zm00001d042523_P025/Zm00001d042523_P024/Zm00001d042523_P023…
GO:0009958	BP	positive gravitropism	66/4756	194/43164	1.27835e-17	4.78727e-16	3.7488e-16	Zm00001d048138_P029/Zm00001d048138_P028/Zm00001d048138_P027/Zm00001d048138_P026/Zm00001d048138_P025/Zm00001d048138_P024/Zm00001d048138_P023/Zm00001d048138_P022/Zm00001d048138_P020/Zm00001d048138_P019/Zm00001d048138_P018/Zm00001d048138_P017/Zm00001d048138_P016/Zm00001d048138_P015/Zm00001d048138_P014/Zm00001d048138_P013/Zm00001d048138_P012/Zm00001d048138_P011/Zm00001d048138_P010/Zm00001d048138_P009…
GO:0009756	BP	carbohydrate mediated signaling	112/4756	446/43164	3.74748e-17	1.3683e-15	1.07148e-15	Zm00001d041606_P013/Zm00001d041606_P012/Zm00001d041606_P011/Zm00001d041606_P010/Zm00001d041606_P009/Zm00001d041606_P008/Zm00001d041606_P007/Zm00001d041606_P006/Zm00001d041606_P005/Zm00001d041606_P004/Zm00001d041606_P003/Zm00001d041606_P002/Zm00001d041606_P001/Zm00001d038728_P025/Zm00001d038728_P024/Zm00001d038728_P023/Zm00001d038728_P022/Zm00001d038728_P021/Zm00001d038728_P020/Zm00001d038728_P019…
GO:0010182	BP	sugar mediated signaling pathway	112/4756	446/43164	3.74748e-17	1.3683e-15	1.07148e-15	Zm00001d041606_P013/Zm00001d041606_P012/Zm00001d041606_P011/Zm00001d041606_P010/Zm00001d041606_P009/Zm00001d041606_P008/Zm00001d041606_P007/Zm00001d041606_P006/Zm00001d041606_P005/Zm00001d041606_P004/Zm00001d041606_P003/Zm00001d041606_P002/Zm00001d041606_P001/Zm00001d038728_P025/Zm00001d038728_P024/Zm00001d038728_P023/Zm00001d038728_P022/Zm00001d038728_P021/Zm00001d038728_P020/Zm00001d038728_P019…
GO:0010584	BP	pollen exine formation	43/4756	96/43164	5.30921e-17	1.91459e-15	1.49927e-15	Zm00001d016452_P054/Zm00001d016452_P053/Zm00001d016452_P052/Zm00001d016452_P051/Zm00001d016452_P050/Zm00001d016452_P049/Zm00001d016452_P048/Zm00001d016452_P047/Zm00001d016452_P045/Zm00001d016452_P043/Zm00001d016452_P042/Zm00001d016452_P040/Zm00001d016452_P038/Zm00001d016452_P037/Zm00001d016452_P035/Zm00001d016452_P034/Zm00001d016452_P033/Zm00001d016452_P032/Zm00001d016452_P031/Zm00001d016452_P030…
GO:0006536	BP	glutamate metabolic process	82/4756	283/43164	9.60211e-17	3.42046e-15	2.67848e-15	Zm00001d053685_P010/Zm00001d043845_P086/Zm00001d043845_P084/Zm00001d043845_P082/Zm00001d043845_P081/Zm00001d043845_P079/Zm00001d043845_P078/Zm00001d043845_P077/Zm00001d043845_P076/Zm00001d043845_P075/Zm00001d043845_P074/Zm00001d043845_P072/Zm00001d043845_P070/Zm00001d043845_P069/Zm00001d043845_P068/Zm00001d043845_P067/Zm00001d043845_P066/Zm00001d043845_P065/Zm00001d043845_P063/Zm00001d043845_P061…
GO:0090130	BP	tissue migration	38/4756	78/43164	1.02699e-16	3.61426e-15	2.83024e-15	Zm00001d053086_P001/Zm00001d011075_P055/Zm00001d011075_P054/Zm00001d011075_P052/Zm00001d011075_P051/Zm00001d011075_P050/Zm00001d011075_P049/Zm00001d011075_P048/Zm00001d011075_P042/Zm00001d011075_P041/Zm00001d011075_P038/Zm00001d011075_P037/Zm00001d011075_P036/Zm00001d011075_P035/Zm00001d011075_P034/Zm00001d011075_P032/Zm00001d011075_P029/Zm00001d011075_P028/Zm00001d011075_P027/Zm00001d011075_P025…
GO:0033002	BP	muscle cell proliferation	37/4756	75/43164	1.5303e-16	5.32143e-15	4.16709e-15	Zm00001d011075_P055/Zm00001d011075_P054/Zm00001d011075_P052/Zm00001d011075_P051/Zm00001d011075_P050/Zm00001d011075_P049/Zm00001d011075_P048/Zm00001d011075_P042/Zm00001d011075_P041/Zm00001d011075_P038/Zm00001d011075_P037/Zm00001d011075_P036/Zm00001d011075_P035/Zm00001d011075_P034/Zm00001d011075_P032/Zm00001d011075_P029/Zm00001d011075_P028/Zm00001d011075_P027/Zm00001d011075_P025/Zm00001d011075_P022…
GO:0040034	BP	regulation of development, heterochronic	37/4756	76/43164	2.66525e-16	9.15904e-15	7.17224e-15	Zm00001d016675_P027/Zm00001d016675_P026/Zm00001d016675_P024/Zm00001d016675_P023/Zm00001d016675_P022/Zm00001d016675_P021/Zm00001d016675_P020/Zm00001d016675_P019/Zm00001d016675_P018/Zm00001d016675_P017/Zm00001d016675_P016/Zm00001d016675_P015/Zm00001d016675_P014/Zm00001d016675_P013/Zm00001d016675_P012/Zm00001d016675_P011/Zm00001d016675_P010/Zm00001d016675_P009/Zm00001d016675_P008/Zm00001d016675_P007…
GO:0031623	BP	receptor internalization	37/4756	77/43164	4.58548e-16	1.55746e-14	1.21961e-14	Zm00001d011075_P055/Zm00001d011075_P054/Zm00001d011075_P052/Zm00001d011075_P051/Zm00001d011075_P050/Zm00001d011075_P049/Zm00001d011075_P048/Zm00001d011075_P042/Zm00001d011075_P041/Zm00001d011075_P038/Zm00001d011075_P037/Zm00001d011075_P036/Zm00001d011075_P035/Zm00001d011075_P034/Zm00001d011075_P032/Zm00001d011075_P029/Zm00001d011075_P028/Zm00001d011075_P027/Zm00001d011075_P025/Zm00001d011075_P022…
GO:0051047	BP	positive regulation of secretion	38/4756	81/43164	5.06795e-16	1.68221e-14	1.3173e-14	Zm00001d053086_P001/Zm00001d011075_P055/Zm00001d011075_P054/Zm00001d011075_P052/Zm00001d011075_P051/Zm00001d011075_P050/Zm00001d011075_P049/Zm00001d011075_P048/Zm00001d011075_P042/Zm00001d011075_P041/Zm00001d011075_P038/Zm00001d011075_P037/Zm00001d011075_P036/Zm00001d011075_P035/Zm00001d011075_P034/Zm00001d011075_P032/Zm00001d011075_P029/Zm00001d011075_P028/Zm00001d011075_P027/Zm00001d011075_P025…
GO:1903532	BP	positive regulation of secretion by cell	38/4756	81/43164	5.06795e-16	1.68221e-14	1.3173e-14	Zm00001d053086_P001/Zm00001d011075_P055/Zm00001d011075_P054/Zm00001d011075_P052/Zm00001d011075_P051/Zm00001d011075_P050/Zm00001d011075_P049/Zm00001d011075_P048/Zm00001d011075_P042/Zm00001d011075_P041/Zm00001d011075_P038/Zm00001d011075_P037/Zm00001d011075_P036/Zm00001d011075_P035/Zm00001d011075_P034/Zm00001d011075_P032/Zm00001d011075_P029/Zm00001d011075_P028/Zm00001d011075_P027/Zm00001d011075_P025…
GO:0010199	BP	organ boundary specification between lateral organs and the meristem	25/4756	37/43164	5.20138e-16	1.7071e-14	1.33679e-14	Zm00001d032194_P002/Zm00001d032194_P001/Zm00001d014977_P038/Zm00001d014977_P036/Zm00001d014977_P035/Zm00001d014977_P034/Zm00001d014977_P033/Zm00001d014977_P031/Zm00001d014977_P030/Zm00001d014977_P028/Zm00001d014977_P026/Zm00001d014977_P024/Zm00001d014977_P021/Zm00001d014977_P020/Zm00001d014977_P018/Zm00001d014977_P017/Zm00001d014977_P015/Zm00001d014977_P013/Zm00001d014977_P011/Zm00001d014977_P009…
GO:0006166	BP	purine ribonucleoside salvage	17/4756	18/43164	8.17878e-16	2.56884e-14	2.0116e-14	Zm00001d017271_P011/Zm00001d017271_P010/Zm00001d017271_P009/Zm00001d017271_P008/Zm00001d017271_P007/Zm00001d017271_P006/Zm00001d017271_P005/Zm00001d017271_P004/Zm00001d017271_P003/Zm00001d017271_P002/Zm00001d017271_P001/Zm00001d003017_P006/Zm00001d003017_P005/Zm00001d003017_P004/Zm00001d003017_P003/Zm00001d003017_P002/Zm00001d003017_P001
GO:0006169	BP	adenosine salvage	17/4756	18/43164	8.17878e-16	2.56884e-14	2.0116e-14	Zm00001d017271_P011/Zm00001d017271_P010/Zm00001d017271_P009/Zm00001d017271_P008/Zm00001d017271_P007/Zm00001d017271_P006/Zm00001d017271_P005/Zm00001d017271_P004/Zm00001d017271_P003/Zm00001d017271_P002/Zm00001d017271_P001/Zm00001d003017_P006/Zm00001d003017_P005/Zm00001d003017_P004/Zm00001d003017_P003/Zm00001d003017_P002/Zm00001d003017_P001
GO:0046086	BP	adenosine biosynthetic process	17/4756	18/43164	8.17878e-16	2.56884e-14	2.0116e-14	Zm00001d017271_P011/Zm00001d017271_P010/Zm00001d017271_P009/Zm00001d017271_P008/Zm00001d017271_P007/Zm00001d017271_P006/Zm00001d017271_P005/Zm00001d017271_P004/Zm00001d017271_P003/Zm00001d017271_P002/Zm00001d017271_P001/Zm00001d003017_P006/Zm00001d003017_P005/Zm00001d003017_P004/Zm00001d003017_P003/Zm00001d003017_P002/Zm00001d003017_P001
GO:0080094	BP	response to trehalose-6-phosphate	17/4756	18/43164	8.17878e-16	2.56884e-14	2.0116e-14	Zm00001d017271_P011/Zm00001d017271_P010/Zm00001d017271_P009/Zm00001d017271_P008/Zm00001d017271_P007/Zm00001d017271_P006/Zm00001d017271_P005/Zm00001d017271_P004/Zm00001d017271_P003/Zm00001d017271_P002/Zm00001d017271_P001/Zm00001d003017_P006/Zm00001d003017_P005/Zm00001d003017_P004/Zm00001d003017_P003/Zm00001d003017_P002/Zm00001d003017_P001
GO:0001667	BP	ameboidal-type cell migration	38/4756	82/43164	8.44093e-16	2.62297e-14	2.05399e-14	Zm00001d053086_P001/Zm00001d011075_P055/Zm00001d011075_P054/Zm00001d011075_P052/Zm00001d011075_P051/Zm00001d011075_P050/Zm00001d011075_P049/Zm00001d011075_P048/Zm00001d011075_P042/Zm00001d011075_P041/Zm00001d011075_P038/Zm00001d011075_P037/Zm00001d011075_P036/Zm00001d011075_P035/Zm00001d011075_P034/Zm00001d011075_P032/Zm00001d011075_P029/Zm00001d011075_P028/Zm00001d011075_P027/Zm00001d011075_P025…
GO:0009736	BP	cytokinin-activated signaling pathway	45/4756	111/43164	1.02756e-15	3.12656e-14	2.44834e-14	Zm00001d045109_P025/Zm00001d045109_P024/Zm00001d045109_P022/Zm00001d045109_P018/Zm00001d045109_P017/Zm00001d045109_P016/Zm00001d045109_P015/Zm00001d045109_P011/Zm00001d045109_P010/Zm00001d045109_P009/Zm00001d045109_P008/Zm00001d045109_P007/Zm00001d045109_P005/Zm00001d045109_P004/Zm00001d045109_P003/Zm00001d045109_P001/Zm00001d033786_P005/Zm00001d033786_P004/Zm00001d033786_P003/Zm00001d033786_P002…
GO:0071368	BP	cellular response to cytokinin stimulus	45/4756	111/43164	1.02756e-15	3.12656e-14	2.44834e-14	Zm00001d045109_P025/Zm00001d045109_P024/Zm00001d045109_P022/Zm00001d045109_P018/Zm00001d045109_P017/Zm00001d045109_P016/Zm00001d045109_P015/Zm00001d045109_P011/Zm00001d045109_P010/Zm00001d045109_P009/Zm00001d045109_P008/Zm00001d045109_P007/Zm00001d045109_P005/Zm00001d045109_P004/Zm00001d045109_P003/Zm00001d045109_P001/Zm00001d033786_P005/Zm00001d033786_P004/Zm00001d033786_P003/Zm00001d033786_P002…
GO:0046546	BP	development of primary male sexual characteristics	39/4756	87/43164	1.42967e-15	4.30522e-14	3.37132e-14	Zm00001d039407_P003/Zm00001d039407_P001/Zm00001d011075_P055/Zm00001d011075_P054/Zm00001d011075_P052/Zm00001d011075_P051/Zm00001d011075_P050/Zm00001d011075_P049/Zm00001d011075_P048/Zm00001d011075_P042/Zm00001d011075_P041/Zm00001d011075_P038/Zm00001d011075_P037/Zm00001d011075_P036/Zm00001d011075_P035/Zm00001d011075_P034/Zm00001d011075_P032/Zm00001d011075_P029/Zm00001d011075_P028/Zm00001d011075_P027…
GO:0051014	BP	actin filament severing	53/4756	150/43164	3.14847e-15	9.38436e-14	7.34868e-14	Zm00001d011854_P092/Zm00001d011854_P091/Zm00001d011854_P089/Zm00001d011854_P088/Zm00001d011854_P087/Zm00001d011854_P083/Zm00001d011854_P080/Zm00001d011854_P079/Zm00001d011854_P077/Zm00001d011854_P075/Zm00001d011854_P072/Zm00001d011854_P070/Zm00001d011854_P069/Zm00001d011854_P068/Zm00001d011854_P067/Zm00001d011854_P065/Zm00001d011854_P064/Zm00001d011854_P063/Zm00001d011854_P056/Zm00001d011854_P055…
GO:0030707	BP	ovarian follicle cell development	42/4756	102/43164	4.74372e-15	1.39964e-13	1.09602e-13	Zm00001d053086_P001/Zm00001d039407_P003/Zm00001d039407_P001/Zm00001d011075_P055/Zm00001d011075_P054/Zm00001d011075_P052/Zm00001d011075_P051/Zm00001d011075_P050/Zm00001d011075_P049/Zm00001d011075_P048/Zm00001d011075_P042/Zm00001d011075_P041/Zm00001d011075_P038/Zm00001d011075_P037/Zm00001d011075_P036/Zm00001d011075_P035/Zm00001d011075_P034/Zm00001d011075_P032/Zm00001d011075_P029/Zm00001d011075_P028…
GO:0006167	BP	AMP biosynthetic process	17/4756	19/43164	6.96413e-15	2.01408e-13	1.57718e-13	Zm00001d017271_P011/Zm00001d017271_P010/Zm00001d017271_P009/Zm00001d017271_P008/Zm00001d017271_P007/Zm00001d017271_P006/Zm00001d017271_P005/Zm00001d017271_P004/Zm00001d017271_P003/Zm00001d017271_P002/Zm00001d017271_P001/Zm00001d003017_P006/Zm00001d003017_P005/Zm00001d003017_P004/Zm00001d003017_P003/Zm00001d003017_P002/Zm00001d003017_P001
GO:0046033	BP	AMP metabolic process	17/4756	19/43164	6.96413e-15	2.01408e-13	1.57718e-13	Zm00001d017271_P011/Zm00001d017271_P010/Zm00001d017271_P009/Zm00001d017271_P008/Zm00001d017271_P007/Zm00001d017271_P006/Zm00001d017271_P005/Zm00001d017271_P004/Zm00001d017271_P003/Zm00001d017271_P002/Zm00001d017271_P001/Zm00001d003017_P006/Zm00001d003017_P005/Zm00001d003017_P004/Zm00001d003017_P003/Zm00001d003017_P002/Zm00001d003017_P001
GO:0090382	BP	phagosome maturation	37/4756	83/43164	9.41976e-15	2.69756e-13	2.1124e-13	Zm00001d011075_P055/Zm00001d011075_P054/Zm00001d011075_P052/Zm00001d011075_P051/Zm00001d011075_P050/Zm00001d011075_P049/Zm00001d011075_P048/Zm00001d011075_P042/Zm00001d011075_P041/Zm00001d011075_P038/Zm00001d011075_P037/Zm00001d011075_P036/Zm00001d011075_P035/Zm00001d011075_P034/Zm00001d011075_P032/Zm00001d011075_P029/Zm00001d011075_P028/Zm00001d011075_P027/Zm00001d011075_P025/Zm00001d011075_P022…
GO:0048813	BP	dendrite morphogenesis	46/4756	122/43164	1.27486e-14	3.6154e-13	2.83114e-13	Zm00001d039547_P015/Zm00001d039547_P014/Zm00001d039547_P013/Zm00001d039547_P011/Zm00001d039547_P007/Zm00001d039547_P005/Zm00001d039547_P001/Zm00001d039407_P003/Zm00001d039407_P001/Zm00001d011075_P055/Zm00001d011075_P054/Zm00001d011075_P052/Zm00001d011075_P051/Zm00001d011075_P050/Zm00001d011075_P049/Zm00001d011075_P048/Zm00001d011075_P042/Zm00001d011075_P041/Zm00001d011075_P038/Zm00001d011075_P037…
GO:0043101	BP	purine-containing compound salvage	24/4756	38/43164	1.98655e-14	5.57953e-13	4.36921e-13	Zm00001d017271_P011/Zm00001d017271_P010/Zm00001d017271_P009/Zm00001d017271_P008/Zm00001d017271_P007/Zm00001d017271_P006/Zm00001d017271_P005/Zm00001d017271_P004/Zm00001d017271_P003/Zm00001d017271_P002/Zm00001d017271_P001/Zm00001d003108_P007/Zm00001d003108_P006/Zm00001d003108_P005/Zm00001d003108_P004/Zm00001d003108_P003/Zm00001d003108_P002/Zm00001d003108_P001/Zm00001d003017_P006/Zm00001d003017_P005…
GO:0010586	BP	miRNA metabolic process	36/4756	81/43164	2.4166e-14	6.72275e-13	5.26443e-13	Zm00001d049449_P007/Zm00001d049449_P005/Zm00001d049449_P004/Zm00001d049449_P003/Zm00001d049449_P002/Zm00001d049449_P001/Zm00001d046438_P013/Zm00001d046438_P012/Zm00001d046438_P011/Zm00001d046438_P010/Zm00001d046438_P009/Zm00001d046438_P008/Zm00001d046438_P006/Zm00001d046438_P005/Zm00001d046438_P004/Zm00001d046438_P003/Zm00001d046438_P001/Zm00001d040311_P020/Zm00001d040311_P019/Zm00001d040311_P018…
GO:2000766	BP	negative regulation of cytoplasmic translation	18/4756	22/43164	2.62535e-14	7.23457e-13	5.66523e-13	Zm00001d011075_P077/Zm00001d011075_P075/Zm00001d011075_P074/Zm00001d011075_P072/Zm00001d011075_P070/Zm00001d011075_P069/Zm00001d011075_P068/Zm00001d011075_P067/Zm00001d011075_P066/Zm00001d011075_P065/Zm00001d011075_P064/Zm00001d011075_P063/Zm00001d011075_P062/Zm00001d011075_P061/Zm00001d011075_P060/Zm00001d011075_P059/Zm00001d011075_P058/Zm00001d011075_P053
GO:0002066	BP	columnar/cuboidal epithelial cell development	42/4756	107/43164	3.47849e-14	9.49596e-13	7.43607e-13	Zm00001d053086_P001/Zm00001d039407_P003/Zm00001d039407_P001/Zm00001d011075_P055/Zm00001d011075_P054/Zm00001d011075_P052/Zm00001d011075_P051/Zm00001d011075_P050/Zm00001d011075_P049/Zm00001d011075_P048/Zm00001d011075_P042/Zm00001d011075_P041/Zm00001d011075_P038/Zm00001d011075_P037/Zm00001d011075_P036/Zm00001d011075_P035/Zm00001d011075_P034/Zm00001d011075_P032/Zm00001d011075_P029/Zm00001d011075_P028…
GO:0050803	BP	regulation of synapse structure or activity	39/4756	95/43164	4.97875e-14	1.34657e-12	1.05447e-12	Zm00001d039407_P003/Zm00001d039407_P001/Zm00001d011075_P055/Zm00001d011075_P054/Zm00001d011075_P052/Zm00001d011075_P051/Zm00001d011075_P050/Zm00001d011075_P049/Zm00001d011075_P048/Zm00001d011075_P042/Zm00001d011075_P041/Zm00001d011075_P038/Zm00001d011075_P037/Zm00001d011075_P036/Zm00001d011075_P035/Zm00001d011075_P034/Zm00001d011075_P032/Zm00001d011075_P029/Zm00001d011075_P028/Zm00001d011075_P027…
GO:0016358	BP	dendrite development	46/4756	126/43164	5.14105e-14	1.37771e-12	1.07885e-12	Zm00001d039547_P015/Zm00001d039547_P014/Zm00001d039547_P013/Zm00001d039547_P011/Zm00001d039547_P007/Zm00001d039547_P005/Zm00001d039547_P001/Zm00001d039407_P003/Zm00001d039407_P001/Zm00001d011075_P055/Zm00001d011075_P054/Zm00001d011075_P052/Zm00001d011075_P051/Zm00001d011075_P050/Zm00001d011075_P049/Zm00001d011075_P048/Zm00001d011075_P042/Zm00001d011075_P041/Zm00001d011075_P038/Zm00001d011075_P037…
GO:2000232	BP	regulation of rRNA processing	16/4756	18/43164	5.67643e-14	1.49377e-12	1.16974e-12	Zm00001d037950_P022/Zm00001d037950_P020/Zm00001d037950_P019/Zm00001d037950_P017/Zm00001d037950_P016/Zm00001d037950_P015/Zm00001d037950_P012/Zm00001d037950_P011/Zm00001d037950_P010/Zm00001d037950_P008/Zm00001d037950_P007/Zm00001d037950_P006/Zm00001d037950_P005/Zm00001d037950_P004/Zm00001d037950_P002/Zm00001d037950_P001
GO:2000234	BP	positive regulation of rRNA processing	16/4756	18/43164	5.67643e-14	1.49377e-12	1.16974e-12	Zm00001d037950_P022/Zm00001d037950_P020/Zm00001d037950_P019/Zm00001d037950_P017/Zm00001d037950_P016/Zm00001d037950_P015/Zm00001d037950_P012/Zm00001d037950_P011/Zm00001d037950_P010/Zm00001d037950_P008/Zm00001d037950_P007/Zm00001d037950_P006/Zm00001d037950_P005/Zm00001d037950_P004/Zm00001d037950_P002/Zm00001d037950_P001
GO:0007349	BP	cellularization	64/4756	216/43164	6.81588e-14	1.77761e-12	1.392e-12	Zm00001d053086_P001/Zm00001d040305_P029/Zm00001d040305_P028/Zm00001d040305_P027/Zm00001d040305_P026/Zm00001d040305_P025/Zm00001d040305_P024/Zm00001d040305_P023/Zm00001d040305_P022/Zm00001d040305_P021/Zm00001d040305_P020/Zm00001d040305_P018/Zm00001d040305_P016/Zm00001d040305_P015/Zm00001d040305_P014/Zm00001d040305_P013/Zm00001d040305_P012/Zm00001d040305_P011/Zm00001d040305_P010/Zm00001d040305_P009…
GO:0048830	BP	adventitious root development	56/4756	175/43164	6.89183e-14	1.78151e-12	1.39506e-12	Zm00001d053281_P008/Zm00001d053281_P007/Zm00001d053281_P006/Zm00001d053281_P005/Zm00001d053281_P003/Zm00001d053281_P002/Zm00001d053281_P001/Zm00001d053107_P003/Zm00001d053107_P002/Zm00001d053107_P001/Zm00001d026111_P088/Zm00001d026111_P087/Zm00001d026111_P086/Zm00001d026111_P085/Zm00001d026111_P077/Zm00001d026111_P075/Zm00001d026111_P074/Zm00001d026111_P070/Zm00001d026111_P069/Zm00001d026111_P068…
GO:0010105	BP	negative regulation of ethylene-activated signaling pathway	26/4756	46/43164	7.07446e-14	1.79691e-12	1.40712e-12	Zm00001d016675_P027/Zm00001d016675_P026/Zm00001d016675_P024/Zm00001d016675_P023/Zm00001d016675_P022/Zm00001d016675_P021/Zm00001d016675_P020/Zm00001d016675_P019/Zm00001d016675_P018/Zm00001d016675_P017/Zm00001d016675_P016/Zm00001d016675_P015/Zm00001d016675_P014/Zm00001d016675_P013/Zm00001d016675_P012/Zm00001d016675_P011/Zm00001d016675_P010/Zm00001d016675_P009/Zm00001d016675_P008/Zm00001d016675_P007…
GO:0070298	BP	negative regulation of phosphorelay signal transduction system	26/4756	46/43164	7.07446e-14	1.79691e-12	1.40712e-12	Zm00001d016675_P027/Zm00001d016675_P026/Zm00001d016675_P024/Zm00001d016675_P023/Zm00001d016675_P022/Zm00001d016675_P021/Zm00001d016675_P020/Zm00001d016675_P019/Zm00001d016675_P018/Zm00001d016675_P017/Zm00001d016675_P016/Zm00001d016675_P015/Zm00001d016675_P014/Zm00001d016675_P013/Zm00001d016675_P012/Zm00001d016675_P011/Zm00001d016675_P010/Zm00001d016675_P009/Zm00001d016675_P008/Zm00001d016675_P007…
GO:2000280	BP	regulation of root development	52/4756	156/43164	8.50332e-14	2.14122e-12	1.67674e-12	Zm00001d049958_P005/Zm00001d049958_P004/Zm00001d049958_P003/Zm00001d049958_P002/Zm00001d049958_P001/Zm00001d047411_P004/Zm00001d047411_P003/Zm00001d047411_P002/Zm00001d047411_P001/Zm00001d045109_P025/Zm00001d045109_P024/Zm00001d045109_P022/Zm00001d045109_P018/Zm00001d045109_P017/Zm00001d045109_P016/Zm00001d045109_P015/Zm00001d045109_P011/Zm00001d045109_P010/Zm00001d045109_P009/Zm00001d045109_P008…
GO:0007028	BP	cytoplasm organization	47/4756	133/43164	1.12152e-13	2.79995e-12	2.19258e-12	Zm00001d011152_P111/Zm00001d011152_P110/Zm00001d011152_P105/Zm00001d011152_P065/Zm00001d011152_P064/Zm00001d011152_P038/Zm00001d011152_P037/Zm00001d011152_P024/Zm00001d011152_P016/Zm00001d011152_P001/Zm00001d011075_P055/Zm00001d011075_P054/Zm00001d011075_P052/Zm00001d011075_P051/Zm00001d011075_P050/Zm00001d011075_P049/Zm00001d011075_P048/Zm00001d011075_P042/Zm00001d011075_P041/Zm00001d011075_P038…
GO:0000272	BP	polysaccharide catabolic process	61/4756	203/43164	1.30016e-13	3.21845e-12	2.52029e-12	Zm00001d052425_P019/Zm00001d052425_P017/Zm00001d052425_P016/Zm00001d052425_P015/Zm00001d052425_P014/Zm00001d052425_P013/Zm00001d052425_P012/Zm00001d052425_P011/Zm00001d052425_P010/Zm00001d052425_P009/Zm00001d052425_P008/Zm00001d052425_P007/Zm00001d052425_P006/Zm00001d052425_P005/Zm00001d052425_P004/Zm00001d052425_P003/Zm00001d052425_P002/Zm00001d052425_P001/Zm00001d044648_P007/Zm00001d044648_P006…
GO:0007391	BP	dorsal closure	37/4756	89/43164	1.3712e-13	3.36579e-12	2.63567e-12	Zm00001d011075_P055/Zm00001d011075_P054/Zm00001d011075_P052/Zm00001d011075_P051/Zm00001d011075_P050/Zm00001d011075_P049/Zm00001d011075_P048/Zm00001d011075_P042/Zm00001d011075_P041/Zm00001d011075_P038/Zm00001d011075_P037/Zm00001d011075_P036/Zm00001d011075_P035/Zm00001d011075_P034/Zm00001d011075_P032/Zm00001d011075_P029/Zm00001d011075_P028/Zm00001d011075_P027/Zm00001d011075_P025/Zm00001d011075_P022…
GO:0008285	BP	negative regulation of cell proliferation	64/4756	220/43164	1.73459e-13	4.22227e-12	3.30637e-12	Zm00001d049295_P009/Zm00001d049295_P008/Zm00001d049295_P007/Zm00001d049295_P006/Zm00001d049295_P003/Zm00001d049295_P002/Zm00001d049295_P001/Zm00001d047367_P016/Zm00001d047367_P012/Zm00001d047367_P010/Zm00001d047367_P009/Zm00001d047367_P005/Zm00001d047367_P004/Zm00001d047367_P003/Zm00001d047367_P002/Zm00001d047367_P001/Zm00001d023659_P008/Zm00001d023659_P007/Zm00001d023659_P006/Zm00001d023659_P004…
GO:0002065	BP	columnar/cuboidal epithelial cell differentiation	46/4756	130/43164	1.92876e-13	4.65612e-12	3.6461e-12	Zm00001d053086_P001/Zm00001d039407_P003/Zm00001d039407_P001/Zm00001d023263_P004/Zm00001d023263_P003/Zm00001d023263_P002/Zm00001d023263_P001/Zm00001d011075_P055/Zm00001d011075_P054/Zm00001d011075_P052/Zm00001d011075_P051/Zm00001d011075_P050/Zm00001d011075_P049/Zm00001d011075_P048/Zm00001d011075_P042/Zm00001d011075_P041/Zm00001d011075_P038/Zm00001d011075_P037/Zm00001d011075_P036/Zm00001d011075_P035…
GO:0007143	BP	female meiotic nuclear division	48/4756	140/43164	2.27943e-13	5.45756e-12	4.27369e-12	Zm00001d047964_P001/Zm00001d047243_P001/Zm00001d039407_P003/Zm00001d039407_P001/Zm00001d011075_P055/Zm00001d011075_P054/Zm00001d011075_P052/Zm00001d011075_P051/Zm00001d011075_P050/Zm00001d011075_P049/Zm00001d011075_P048/Zm00001d011075_P042/Zm00001d011075_P041/Zm00001d011075_P038/Zm00001d011075_P037/Zm00001d011075_P036/Zm00001d011075_P035/Zm00001d011075_P034/Zm00001d011075_P032/Zm00001d011075_P029…
GO:0071277	BP	cellular response to calcium ion	20/4756	29/43164	2.4914e-13	5.91657e-12	4.63313e-12	Zm00001d052855_P008/Zm00001d052855_P007/Zm00001d052855_P006/Zm00001d052855_P005/Zm00001d052855_P004/Zm00001d052855_P003/Zm00001d052855_P002/Zm00001d052855_P001/Zm00001d020898_P009/Zm00001d020898_P008/Zm00001d020898_P006/Zm00001d020898_P005/Zm00001d020898_P004/Zm00001d020898_P002/Zm00001d020898_P001/Zm00001d006008_P005/Zm00001d006008_P004/Zm00001d006008_P003/Zm00001d006008_P002/Zm00001d006008_P001
GO:0034052	BP	positive regulation of plant-type hypersensitive response	26/4756	48/43164	2.7656e-13	6.51476e-12	5.10156e-12	Zm00001d049525_P007/Zm00001d049525_P005/Zm00001d049525_P004/Zm00001d049525_P003/Zm00001d049525_P002/Zm00001d049525_P001/Zm00001d006373_P020/Zm00001d006373_P019/Zm00001d006373_P018/Zm00001d006373_P017/Zm00001d006373_P016/Zm00001d006373_P015/Zm00001d006373_P014/Zm00001d006373_P013/Zm00001d006373_P012/Zm00001d006373_P011/Zm00001d006373_P010/Zm00001d006373_P009/Zm00001d006373_P008/Zm00001d006373_P007…
GO:0090069	BP	regulation of ribosome biogenesis	16/4756	19/43164	3.22365e-13	7.47325e-12	5.85213e-12	Zm00001d037950_P022/Zm00001d037950_P020/Zm00001d037950_P019/Zm00001d037950_P017/Zm00001d037950_P016/Zm00001d037950_P015/Zm00001d037950_P012/Zm00001d037950_P011/Zm00001d037950_P010/Zm00001d037950_P008/Zm00001d037950_P007/Zm00001d037950_P006/Zm00001d037950_P005/Zm00001d037950_P004/Zm00001d037950_P002/Zm00001d037950_P001
GO:0090070	BP	positive regulation of ribosome biogenesis	16/4756	19/43164	3.22365e-13	7.47325e-12	5.85213e-12	Zm00001d037950_P022/Zm00001d037950_P020/Zm00001d037950_P019/Zm00001d037950_P017/Zm00001d037950_P016/Zm00001d037950_P015/Zm00001d037950_P012/Zm00001d037950_P011/Zm00001d037950_P010/Zm00001d037950_P008/Zm00001d037950_P007/Zm00001d037950_P006/Zm00001d037950_P005/Zm00001d037950_P004/Zm00001d037950_P002/Zm00001d037950_P001
GO:2001142	BP	nicotinate transport	13/4756	13/43164	3.47711e-13	7.93487e-12	6.21361e-12	Zm00001d014129_P013/Zm00001d014129_P012/Zm00001d014129_P011/Zm00001d014129_P010/Zm00001d014129_P009/Zm00001d014129_P008/Zm00001d014129_P007/Zm00001d014129_P006/Zm00001d014129_P005/Zm00001d014129_P004/Zm00001d014129_P003/Zm00001d014129_P002/Zm00001d014129_P001
GO:2001143	BP	N-methylnicotinate transport	13/4756	13/43164	3.47711e-13	7.93487e-12	6.21361e-12	Zm00001d014129_P013/Zm00001d014129_P012/Zm00001d014129_P011/Zm00001d014129_P010/Zm00001d014129_P009/Zm00001d014129_P008/Zm00001d014129_P007/Zm00001d014129_P006/Zm00001d014129_P005/Zm00001d014129_P004/Zm00001d014129_P003/Zm00001d014129_P002/Zm00001d014129_P001
GO:0010093	BP	specification of floral organ identity	35/4756	83/43164	3.73832e-13	8.39971e-12	6.57762e-12	Zm00001d019907_P047/Zm00001d019907_P046/Zm00001d019907_P044/Zm00001d019907_P043/Zm00001d019907_P042/Zm00001d019907_P041/Zm00001d019907_P039/Zm00001d019907_P036/Zm00001d019907_P035/Zm00001d019907_P034/Zm00001d019907_P032/Zm00001d019907_P031/Zm00001d019907_P029/Zm00001d019907_P028/Zm00001d019907_P025/Zm00001d019907_P024/Zm00001d019907_P022/Zm00001d019907_P020/Zm00001d019907_P019/Zm00001d019907_P018…
GO:0090701	BP	specification of plant organ identity	35/4756	83/43164	3.73832e-13	8.39971e-12	6.57762e-12	Zm00001d019907_P047/Zm00001d019907_P046/Zm00001d019907_P044/Zm00001d019907_P043/Zm00001d019907_P042/Zm00001d019907_P041/Zm00001d019907_P039/Zm00001d019907_P036/Zm00001d019907_P035/Zm00001d019907_P034/Zm00001d019907_P032/Zm00001d019907_P031/Zm00001d019907_P029/Zm00001d019907_P028/Zm00001d019907_P025/Zm00001d019907_P024/Zm00001d019907_P022/Zm00001d019907_P020/Zm00001d019907_P019/Zm00001d019907_P018…
GO:0043112	BP	receptor metabolic process	38/4756	96/43164	4.13394e-13	9.21773e-12	7.21819e-12	Zm00001d016198_P001/Zm00001d011075_P055/Zm00001d011075_P054/Zm00001d011075_P052/Zm00001d011075_P051/Zm00001d011075_P050/Zm00001d011075_P049/Zm00001d011075_P048/Zm00001d011075_P042/Zm00001d011075_P041/Zm00001d011075_P038/Zm00001d011075_P037/Zm00001d011075_P036/Zm00001d011075_P035/Zm00001d011075_P034/Zm00001d011075_P032/Zm00001d011075_P029/Zm00001d011075_P028/Zm00001d011075_P027/Zm00001d011075_P025…
GO:0051017	BP	actin filament bundle assembly	63/4756	223/43164	1.12785e-12	2.47703e-11	1.93971e-11	Zm00001d011854_P092/Zm00001d011854_P091/Zm00001d011854_P089/Zm00001d011854_P088/Zm00001d011854_P087/Zm00001d011854_P083/Zm00001d011854_P080/Zm00001d011854_P079/Zm00001d011854_P077/Zm00001d011854_P075/Zm00001d011854_P072/Zm00001d011854_P070/Zm00001d011854_P069/Zm00001d011854_P068/Zm00001d011854_P067/Zm00001d011854_P065/Zm00001d011854_P064/Zm00001d011854_P063/Zm00001d011854_P056/Zm00001d011854_P055…
GO:0061572	BP	actin filament bundle organization	63/4756	223/43164	1.12785e-12	2.47703e-11	1.93971e-11	Zm00001d011854_P092/Zm00001d011854_P091/Zm00001d011854_P089/Zm00001d011854_P088/Zm00001d011854_P087/Zm00001d011854_P083/Zm00001d011854_P080/Zm00001d011854_P079/Zm00001d011854_P077/Zm00001d011854_P075/Zm00001d011854_P072/Zm00001d011854_P070/Zm00001d011854_P069/Zm00001d011854_P068/Zm00001d011854_P067/Zm00001d011854_P065/Zm00001d011854_P064/Zm00001d011854_P063/Zm00001d011854_P056/Zm00001d011854_P055…
GO:0030100	BP	regulation of endocytosis	46/4756	136/43164	1.23879e-12	2.70039e-11	2.11461e-11	Zm00001d011075_P055/Zm00001d011075_P054/Zm00001d011075_P052/Zm00001d011075_P051/Zm00001d011075_P050/Zm00001d011075_P049/Zm00001d011075_P048/Zm00001d011075_P042/Zm00001d011075_P041/Zm00001d011075_P038/Zm00001d011075_P037/Zm00001d011075_P036/Zm00001d011075_P035/Zm00001d011075_P034/Zm00001d011075_P032/Zm00001d011075_P029/Zm00001d011075_P028/Zm00001d011075_P027/Zm00001d011075_P025/Zm00001d011075_P022…
GO:0009084	BP	glutamine family amino acid biosynthetic process	72/4756	274/43164	1.42682e-12	3.08721e-11	2.41752e-11	Zm00001d053685_P010/Zm00001d043845_P086/Zm00001d043845_P084/Zm00001d043845_P082/Zm00001d043845_P081/Zm00001d043845_P079/Zm00001d043845_P078/Zm00001d043845_P077/Zm00001d043845_P076/Zm00001d043845_P075/Zm00001d043845_P074/Zm00001d043845_P072/Zm00001d043845_P070/Zm00001d043845_P069/Zm00001d043845_P068/Zm00001d043845_P067/Zm00001d043845_P066/Zm00001d043845_P065/Zm00001d043845_P063/Zm00001d043845_P061…
GO:0070070	BP	proton-transporting V-type ATPase complex assembly	21/4756	34/43164	1.62584e-12	3.49196e-11	2.73448e-11	Zm00001d012446_P030/Zm00001d012446_P028/Zm00001d012446_P027/Zm00001d012446_P026/Zm00001d012446_P024/Zm00001d012446_P023/Zm00001d012446_P021/Zm00001d012446_P018/Zm00001d012446_P017/Zm00001d012446_P016/Zm00001d012446_P015/Zm00001d012446_P014/Zm00001d012446_P011/Zm00001d012446_P008/Zm00001d012446_P007/Zm00001d012446_P006/Zm00001d012446_P005/Zm00001d012446_P004/Zm00001d012446_P003/Zm00001d012446_P002…
GO:0010092	BP	specification of animal organ identity	35/4756	87/43164	1.96362e-12	4.18668e-11	3.27849e-11	Zm00001d019907_P047/Zm00001d019907_P046/Zm00001d019907_P044/Zm00001d019907_P043/Zm00001d019907_P042/Zm00001d019907_P041/Zm00001d019907_P039/Zm00001d019907_P036/Zm00001d019907_P035/Zm00001d019907_P034/Zm00001d019907_P032/Zm00001d019907_P031/Zm00001d019907_P029/Zm00001d019907_P028/Zm00001d019907_P025/Zm00001d019907_P024/Zm00001d019907_P022/Zm00001d019907_P020/Zm00001d019907_P019/Zm00001d019907_P018…
GO:0051270	BP	regulation of cellular component movement	54/4756	178/43164	2.09792e-12	4.44059e-11	3.47732e-11	Zm00001d045597_P049/Zm00001d045597_P033/Zm00001d045597_P001/Zm00001d036825_P062/Zm00001d036825_P061/Zm00001d036825_P060/Zm00001d036825_P058/Zm00001d036825_P057/Zm00001d036825_P054/Zm00001d036825_P053/Zm00001d036825_P051/Zm00001d036825_P048/Zm00001d036825_P047/Zm00001d014037_P016/Zm00001d014037_P010/Zm00001d014037_P007/Zm00001d014037_P005/Zm00001d011075_P055/Zm00001d011075_P054/Zm00001d011075_P052…
GO:0000911	BP	cytokinesis by cell plate formation	100/4756	447/43164	3.73345e-12	7.84562e-11	6.14373e-11	Zm00001d049668_P001/Zm00001d047092_P002/Zm00001d047092_P001/Zm00001d046460_P001/Zm00001d040305_P029/Zm00001d040305_P028/Zm00001d040305_P027/Zm00001d040305_P026/Zm00001d040305_P025/Zm00001d040305_P024/Zm00001d040305_P023/Zm00001d040305_P022/Zm00001d040305_P021/Zm00001d040305_P020/Zm00001d040305_P018/Zm00001d040305_P016/Zm00001d040305_P015/Zm00001d040305_P014/Zm00001d040305_P013/Zm00001d040305_P012…
GO:0007596	BP	blood coagulation	41/4756	117/43164	5.51763e-12	1.14305e-10	8.95097e-11	Zm00001d029390_P006/Zm00001d029390_P005/Zm00001d029390_P004/Zm00001d029390_P001/Zm00001d011075_P055/Zm00001d011075_P054/Zm00001d011075_P052/Zm00001d011075_P051/Zm00001d011075_P050/Zm00001d011075_P049/Zm00001d011075_P048/Zm00001d011075_P042/Zm00001d011075_P041/Zm00001d011075_P038/Zm00001d011075_P037/Zm00001d011075_P036/Zm00001d011075_P035/Zm00001d011075_P034/Zm00001d011075_P032/Zm00001d011075_P029…
GO:0007599	BP	hemostasis	41/4756	117/43164	5.51763e-12	1.14305e-10	8.95097e-11	Zm00001d029390_P006/Zm00001d029390_P005/Zm00001d029390_P004/Zm00001d029390_P001/Zm00001d011075_P055/Zm00001d011075_P054/Zm00001d011075_P052/Zm00001d011075_P051/Zm00001d011075_P050/Zm00001d011075_P049/Zm00001d011075_P048/Zm00001d011075_P042/Zm00001d011075_P041/Zm00001d011075_P038/Zm00001d011075_P037/Zm00001d011075_P036/Zm00001d011075_P035/Zm00001d011075_P034/Zm00001d011075_P032/Zm00001d011075_P029…
GO:0001525	BP	angiogenesis	37/4756	99/43164	6.47343e-12	1.33161e-10	1.04275e-10	Zm00001d011075_P055/Zm00001d011075_P054/Zm00001d011075_P052/Zm00001d011075_P051/Zm00001d011075_P050/Zm00001d011075_P049/Zm00001d011075_P048/Zm00001d011075_P042/Zm00001d011075_P041/Zm00001d011075_P038/Zm00001d011075_P037/Zm00001d011075_P036/Zm00001d011075_P035/Zm00001d011075_P034/Zm00001d011075_P032/Zm00001d011075_P029/Zm00001d011075_P028/Zm00001d011075_P027/Zm00001d011075_P025/Zm00001d011075_P022…
GO:0010208	BP	pollen wall assembly	47/4756	147/43164	6.98784e-12	1.42738e-10	1.11775e-10	Zm00001d035841_P006/Zm00001d035841_P003/Zm00001d035841_P002/Zm00001d035841_P001/Zm00001d016452_P054/Zm00001d016452_P053/Zm00001d016452_P052/Zm00001d016452_P051/Zm00001d016452_P050/Zm00001d016452_P049/Zm00001d016452_P048/Zm00001d016452_P047/Zm00001d016452_P045/Zm00001d016452_P043/Zm00001d016452_P042/Zm00001d016452_P040/Zm00001d016452_P038/Zm00001d016452_P037/Zm00001d016452_P035/Zm00001d016452_P034…
GO:0050817	BP	coagulation	41/4756	118/43164	7.55734e-12	1.53299e-10	1.20045e-10	Zm00001d029390_P006/Zm00001d029390_P005/Zm00001d029390_P004/Zm00001d029390_P001/Zm00001d011075_P055/Zm00001d011075_P054/Zm00001d011075_P052/Zm00001d011075_P051/Zm00001d011075_P050/Zm00001d011075_P049/Zm00001d011075_P048/Zm00001d011075_P042/Zm00001d011075_P041/Zm00001d011075_P038/Zm00001d011075_P037/Zm00001d011075_P036/Zm00001d011075_P035/Zm00001d011075_P034/Zm00001d011075_P032/Zm00001d011075_P029…
GO:0070071	BP	proton-transporting two-sector ATPase complex assembly	21/4756	36/43164	7.82397e-12	1.57613e-10	1.23423e-10	Zm00001d012446_P030/Zm00001d012446_P028/Zm00001d012446_P027/Zm00001d012446_P026/Zm00001d012446_P024/Zm00001d012446_P023/Zm00001d012446_P021/Zm00001d012446_P018/Zm00001d012446_P017/Zm00001d012446_P016/Zm00001d012446_P015/Zm00001d012446_P014/Zm00001d012446_P011/Zm00001d012446_P008/Zm00001d012446_P007/Zm00001d012446_P006/Zm00001d012446_P005/Zm00001d012446_P004/Zm00001d012446_P003/Zm00001d012446_P002…
GO:0044001	BP	migration in host	34/4756	87/43164	1.06421e-11	2.07238e-10	1.62283e-10	Zm00001d012100_P047/Zm00001d012100_P046/Zm00001d012100_P043/Zm00001d012100_P040/Zm00001d012100_P038/Zm00001d012100_P037/Zm00001d012100_P036/Zm00001d012100_P035/Zm00001d012100_P034/Zm00001d012100_P032/Zm00001d012100_P030/Zm00001d012100_P029/Zm00001d012100_P028/Zm00001d012100_P026/Zm00001d012100_P025/Zm00001d012100_P024/Zm00001d012100_P023/Zm00001d012100_P022/Zm00001d012100_P021/Zm00001d012100_P020…
GO:0051815	BP	migration in other organism involved in symbiotic interaction	34/4756	87/43164	1.06421e-11	2.07238e-10	1.62283e-10	Zm00001d012100_P047/Zm00001d012100_P046/Zm00001d012100_P043/Zm00001d012100_P040/Zm00001d012100_P038/Zm00001d012100_P037/Zm00001d012100_P036/Zm00001d012100_P035/Zm00001d012100_P034/Zm00001d012100_P032/Zm00001d012100_P030/Zm00001d012100_P029/Zm00001d012100_P028/Zm00001d012100_P026/Zm00001d012100_P025/Zm00001d012100_P024/Zm00001d012100_P023/Zm00001d012100_P022/Zm00001d012100_P021/Zm00001d012100_P020…
GO:0070358	BP	actin polymerization-dependent cell motility	34/4756	87/43164	1.06421e-11	2.07238e-10	1.62283e-10	Zm00001d012100_P047/Zm00001d012100_P046/Zm00001d012100_P043/Zm00001d012100_P040/Zm00001d012100_P038/Zm00001d012100_P037/Zm00001d012100_P036/Zm00001d012100_P035/Zm00001d012100_P034/Zm00001d012100_P032/Zm00001d012100_P030/Zm00001d012100_P029/Zm00001d012100_P028/Zm00001d012100_P026/Zm00001d012100_P025/Zm00001d012100_P024/Zm00001d012100_P023/Zm00001d012100_P022/Zm00001d012100_P021/Zm00001d012100_P020…
GO:0070359	BP	actin polymerization-dependent cell motility involved in migration of symbiont in host	34/4756	87/43164	1.06421e-11	2.07238e-10	1.62283e-10	Zm00001d012100_P047/Zm00001d012100_P046/Zm00001d012100_P043/Zm00001d012100_P040/Zm00001d012100_P038/Zm00001d012100_P037/Zm00001d012100_P036/Zm00001d012100_P035/Zm00001d012100_P034/Zm00001d012100_P032/Zm00001d012100_P030/Zm00001d012100_P029/Zm00001d012100_P028/Zm00001d012100_P026/Zm00001d012100_P025/Zm00001d012100_P024/Zm00001d012100_P023/Zm00001d012100_P022/Zm00001d012100_P021/Zm00001d012100_P020…
GO:0070360	BP	migration of symbiont within host by polymerization of host actin	34/4756	87/43164	1.06421e-11	2.07238e-10	1.62283e-10	Zm00001d012100_P047/Zm00001d012100_P046/Zm00001d012100_P043/Zm00001d012100_P040/Zm00001d012100_P038/Zm00001d012100_P037/Zm00001d012100_P036/Zm00001d012100_P035/Zm00001d012100_P034/Zm00001d012100_P032/Zm00001d012100_P030/Zm00001d012100_P029/Zm00001d012100_P028/Zm00001d012100_P026/Zm00001d012100_P025/Zm00001d012100_P024/Zm00001d012100_P023/Zm00001d012100_P022/Zm00001d012100_P021/Zm00001d012100_P020…
GO:0010017	BP	red or far-red light signaling pathway	58/4756	207/43164	1.25477e-11	2.41131e-10	1.88824e-10	Zm00001d047761_P015/Zm00001d047761_P014/Zm00001d047761_P013/Zm00001d047761_P012/Zm00001d047761_P011/Zm00001d047761_P010/Zm00001d047761_P009/Zm00001d047761_P008/Zm00001d047761_P007/Zm00001d047761_P006/Zm00001d047761_P005/Zm00001d047761_P004/Zm00001d047761_P003/Zm00001d047761_P002/Zm00001d047761_P001/Zm00001d045735_P004/Zm00001d045735_P002/Zm00001d044232_P005/Zm00001d044232_P004/Zm00001d044232_P003…
GO:0071489	BP	cellular response to red or far red light	58/4756	207/43164	1.25477e-11	2.41131e-10	1.88824e-10	Zm00001d047761_P015/Zm00001d047761_P014/Zm00001d047761_P013/Zm00001d047761_P012/Zm00001d047761_P011/Zm00001d047761_P010/Zm00001d047761_P009/Zm00001d047761_P008/Zm00001d047761_P007/Zm00001d047761_P006/Zm00001d047761_P005/Zm00001d047761_P004/Zm00001d047761_P003/Zm00001d047761_P002/Zm00001d047761_P001/Zm00001d045735_P004/Zm00001d045735_P002/Zm00001d044232_P005/Zm00001d044232_P004/Zm00001d044232_P003…
GO:0042430	BP	indole-containing compound metabolic process	60/4756	221/43164	2.35465e-11	4.49538e-10	3.52023e-10	Zm00001d053374_P001/Zm00001d053281_P008/Zm00001d053281_P007/Zm00001d053281_P006/Zm00001d053281_P005/Zm00001d053281_P003/Zm00001d053281_P002/Zm00001d053281_P001/Zm00001d053107_P003/Zm00001d053107_P002/Zm00001d053107_P001/Zm00001d048461_P004/Zm00001d048461_P003/Zm00001d048461_P002/Zm00001d048461_P001/Zm00001d046676_P001/Zm00001d036986_P028/Zm00001d036986_P027/Zm00001d036986_P023/Zm00001d036986_P022…
GO:0010587	BP	miRNA catabolic process	25/4756	52/43164	2.53445e-11	4.80723e-10	3.76443e-10	Zm00001d049449_P007/Zm00001d049449_P005/Zm00001d049449_P004/Zm00001d049449_P003/Zm00001d049449_P002/Zm00001d049449_P001/Zm00001d040311_P020/Zm00001d040311_P019/Zm00001d040311_P018/Zm00001d040311_P017/Zm00001d040311_P016/Zm00001d040311_P015/Zm00001d040311_P014/Zm00001d040311_P013/Zm00001d040311_P012/Zm00001d040311_P010/Zm00001d040311_P009/Zm00001d040311_P008/Zm00001d040311_P007/Zm00001d040311_P006…
GO:0070574	BP	cadmium ion transmembrane transport	29/4756	68/43164	2.72176e-11	5.12919e-10	4.01655e-10	Zm00001d036986_P028/Zm00001d036986_P027/Zm00001d036986_P023/Zm00001d036986_P022/Zm00001d036986_P021/Zm00001d036986_P018/Zm00001d036986_P017/Zm00001d036986_P016/Zm00001d036986_P015/Zm00001d036986_P012/Zm00001d036986_P010/Zm00001d036986_P009/Zm00001d036986_P007/Zm00001d036986_P005/Zm00001d036986_P003/Zm00001d036986_P002/Zm00001d036986_P001/Zm00001d014391_P012/Zm00001d014391_P011/Zm00001d014391_P010…
GO:0006425	BP	glutaminyl-tRNA aminoacylation	11/4756	11/43164	2.8764e-11	5.38587e-10	4.21755e-10	Zm00001d048372_P004/Zm00001d048372_P003/Zm00001d048372_P002/Zm00001d048372_P001/Zm00001d039547_P015/Zm00001d039547_P014/Zm00001d039547_P013/Zm00001d039547_P011/Zm00001d039547_P007/Zm00001d039547_P005/Zm00001d039547_P001
GO:0050878	BP	regulation of body fluid levels	41/4756	123/43164	3.41372e-11	6.35125e-10	4.97352e-10	Zm00001d029390_P006/Zm00001d029390_P005/Zm00001d029390_P004/Zm00001d029390_P001/Zm00001d011075_P055/Zm00001d011075_P054/Zm00001d011075_P052/Zm00001d011075_P051/Zm00001d011075_P050/Zm00001d011075_P049/Zm00001d011075_P048/Zm00001d011075_P042/Zm00001d011075_P041/Zm00001d011075_P038/Zm00001d011075_P037/Zm00001d011075_P036/Zm00001d011075_P035/Zm00001d011075_P034/Zm00001d011075_P032/Zm00001d011075_P029…
GO:0046661	BP	male sex differentiation	39/4756	114/43164	4.16443e-11	7.69892e-10	6.02884e-10	Zm00001d039407_P003/Zm00001d039407_P001/Zm00001d011075_P055/Zm00001d011075_P054/Zm00001d011075_P052/Zm00001d011075_P051/Zm00001d011075_P050/Zm00001d011075_P049/Zm00001d011075_P048/Zm00001d011075_P042/Zm00001d011075_P041/Zm00001d011075_P038/Zm00001d011075_P037/Zm00001d011075_P036/Zm00001d011075_P035/Zm00001d011075_P034/Zm00001d011075_P032/Zm00001d011075_P029/Zm00001d011075_P028/Zm00001d011075_P027…
GO:0010363	BP	regulation of plant-type hypersensitive response	28/4756	65/43164	4.45808e-11	8.18997e-10	6.41338e-10	Zm00001d049525_P007/Zm00001d049525_P005/Zm00001d049525_P004/Zm00001d049525_P003/Zm00001d049525_P002/Zm00001d049525_P001/Zm00001d034365_P001/Zm00001d016585_P001/Zm00001d006373_P020/Zm00001d006373_P019/Zm00001d006373_P018/Zm00001d006373_P017/Zm00001d006373_P016/Zm00001d006373_P015/Zm00001d006373_P014/Zm00001d006373_P013/Zm00001d006373_P012/Zm00001d006373_P011/Zm00001d006373_P010/Zm00001d006373_P009…
GO:0007475	BP	apposition of dorsal and ventral imaginal disc-derived wing surfaces	18/4756	29/43164	5.76538e-11	1.05254e-09	8.24222e-10	Zm00001d011075_P077/Zm00001d011075_P075/Zm00001d011075_P074/Zm00001d011075_P072/Zm00001d011075_P070/Zm00001d011075_P069/Zm00001d011075_P068/Zm00001d011075_P067/Zm00001d011075_P066/Zm00001d011075_P065/Zm00001d011075_P064/Zm00001d011075_P063/Zm00001d011075_P062/Zm00001d011075_P061/Zm00001d011075_P060/Zm00001d011075_P059/Zm00001d011075_P058/Zm00001d011075_P053
GO:0007220	BP	Notch receptor processing	37/4756	107/43164	9.12095e-11	1.6548e-09	1.29584e-09	Zm00001d011075_P055/Zm00001d011075_P054/Zm00001d011075_P052/Zm00001d011075_P051/Zm00001d011075_P050/Zm00001d011075_P049/Zm00001d011075_P048/Zm00001d011075_P042/Zm00001d011075_P041/Zm00001d011075_P038/Zm00001d011075_P037/Zm00001d011075_P036/Zm00001d011075_P035/Zm00001d011075_P034/Zm00001d011075_P032/Zm00001d011075_P029/Zm00001d011075_P028/Zm00001d011075_P027/Zm00001d011075_P025/Zm00001d011075_P022…
GO:0006265	BP	DNA topological change	41/4756	127/43164	1.06045e-10	1.91209e-09	1.49731e-09	Zm00001d040416_P006/Zm00001d040416_P005/Zm00001d040416_P004/Zm00001d040416_P003/Zm00001d040416_P002/Zm00001d040416_P001/Zm00001d017720_P072/Zm00001d017720_P070/Zm00001d017720_P069/Zm00001d017720_P067/Zm00001d017720_P064/Zm00001d017720_P061/Zm00001d017720_P060/Zm00001d017720_P056/Zm00001d017720_P054/Zm00001d017720_P052/Zm00001d017720_P051/Zm00001d017720_P049/Zm00001d017720_P047/Zm00001d017720_P045…
GO:0055122	BP	response to very low light intensity stimulus	21/4756	40/43164	1.18713e-10	2.10319e-09	1.64696e-09	Zm00001d032505_P002/Zm00001d032505_P001/Zm00001d013402_P033/Zm00001d013402_P030/Zm00001d013402_P026/Zm00001d013402_P025/Zm00001d013402_P024/Zm00001d013402_P023/Zm00001d013402_P020/Zm00001d013402_P019/Zm00001d013402_P016/Zm00001d013402_P011/Zm00001d013402_P010/Zm00001d013402_P009/Zm00001d013402_P007/Zm00001d013402_P006/Zm00001d013402_P005/Zm00001d013402_P004/Zm00001d013402_P003/Zm00001d013402_P002…
GO:0040030	BP	regulation of molecular function, epigenetic	15/4756	21/43164	1.18804e-10	2.10319e-09	1.64696e-09	Zm00001d036296_P015/Zm00001d036296_P014/Zm00001d036296_P013/Zm00001d036296_P012/Zm00001d036296_P011/Zm00001d036296_P010/Zm00001d036296_P009/Zm00001d036296_P008/Zm00001d036296_P007/Zm00001d036296_P006/Zm00001d036296_P005/Zm00001d036296_P004/Zm00001d036296_P003/Zm00001d036296_P002/Zm00001d036296_P001
GO:0045857	BP	negative regulation of molecular function, epigenetic	15/4756	21/43164	1.18804e-10	2.10319e-09	1.64696e-09	Zm00001d036296_P015/Zm00001d036296_P014/Zm00001d036296_P013/Zm00001d036296_P012/Zm00001d036296_P011/Zm00001d036296_P010/Zm00001d036296_P009/Zm00001d036296_P008/Zm00001d036296_P007/Zm00001d036296_P006/Zm00001d036296_P005/Zm00001d036296_P004/Zm00001d036296_P003/Zm00001d036296_P002/Zm00001d036296_P001
GO:0043277	BP	apoptotic cell clearance	39/4756	118/43164	1.35828e-10	2.38023e-09	1.86391e-09	Zm00001d039407_P003/Zm00001d039407_P001/Zm00001d011075_P055/Zm00001d011075_P054/Zm00001d011075_P052/Zm00001d011075_P051/Zm00001d011075_P050/Zm00001d011075_P049/Zm00001d011075_P048/Zm00001d011075_P042/Zm00001d011075_P041/Zm00001d011075_P038/Zm00001d011075_P037/Zm00001d011075_P036/Zm00001d011075_P035/Zm00001d011075_P034/Zm00001d011075_P032/Zm00001d011075_P029/Zm00001d011075_P028/Zm00001d011075_P027…
GO:0051302	BP	regulation of cell division	75/4756	318/43164	1.36083e-10	2.38023e-09	1.86391e-09	Zm00001d042523_P042/Zm00001d042523_P041/Zm00001d042523_P040/Zm00001d042523_P039/Zm00001d042523_P038/Zm00001d042523_P037/Zm00001d042523_P036/Zm00001d042523_P035/Zm00001d042523_P034/Zm00001d042523_P033/Zm00001d042523_P032/Zm00001d042523_P031/Zm00001d042523_P030/Zm00001d042523_P029/Zm00001d042523_P028/Zm00001d042523_P027/Zm00001d042523_P026/Zm00001d042523_P025/Zm00001d042523_P024/Zm00001d042523_P023…
GO:0042435	BP	indole-containing compound biosynthetic process	42/4756	133/43164	1.3853e-10	2.40861e-09	1.88613e-09	Zm00001d053374_P001/Zm00001d053281_P008/Zm00001d053281_P007/Zm00001d053281_P006/Zm00001d053281_P005/Zm00001d053281_P003/Zm00001d053281_P002/Zm00001d053281_P001/Zm00001d053107_P003/Zm00001d053107_P002/Zm00001d053107_P001/Zm00001d048461_P004/Zm00001d048461_P003/Zm00001d048461_P002/Zm00001d048461_P001/Zm00001d046676_P001/Zm00001d034452_P015/Zm00001d034452_P014/Zm00001d034452_P013/Zm00001d034452_P012…
GO:0007560	BP	imaginal disc morphogenesis	59/4756	227/43164	2.27301e-10	3.92868e-09	3.07646e-09	Zm00001d045760_P005/Zm00001d045760_P004/Zm00001d039407_P003/Zm00001d039407_P001/Zm00001d011075_P077/Zm00001d011075_P075/Zm00001d011075_P074/Zm00001d011075_P072/Zm00001d011075_P070/Zm00001d011075_P069/Zm00001d011075_P068/Zm00001d011075_P067/Zm00001d011075_P066/Zm00001d011075_P065/Zm00001d011075_P064/Zm00001d011075_P063/Zm00001d011075_P062/Zm00001d011075_P061/Zm00001d011075_P060/Zm00001d011075_P059…
GO:0015691	BP	cadmium ion transport	29/4756	74/43164	3.17411e-10	5.42197e-09	4.24582e-09	Zm00001d036986_P028/Zm00001d036986_P027/Zm00001d036986_P023/Zm00001d036986_P022/Zm00001d036986_P021/Zm00001d036986_P018/Zm00001d036986_P017/Zm00001d036986_P016/Zm00001d036986_P015/Zm00001d036986_P012/Zm00001d036986_P010/Zm00001d036986_P009/Zm00001d036986_P007/Zm00001d036986_P005/Zm00001d036986_P003/Zm00001d036986_P002/Zm00001d036986_P001/Zm00001d014391_P012/Zm00001d014391_P011/Zm00001d014391_P010…
GO:0051592	BP	response to calcium ion	29/4756	74/43164	3.17411e-10	5.42197e-09	4.24582e-09	Zm00001d052855_P008/Zm00001d052855_P007/Zm00001d052855_P006/Zm00001d052855_P005/Zm00001d052855_P004/Zm00001d052855_P003/Zm00001d052855_P002/Zm00001d052855_P001/Zm00001d044533_P003/Zm00001d044533_P002/Zm00001d044533_P001/Zm00001d043705_P005/Zm00001d043705_P004/Zm00001d043705_P003/Zm00001d041392_P001/Zm00001d021648_P023/Zm00001d020898_P009/Zm00001d020898_P008/Zm00001d020898_P006/Zm00001d020898_P005…
GO:0036092	BP	phosphatidylinositol-3-phosphate biosynthetic process	16/4756	25/43164	3.53629e-10	6.00552e-09	4.70278e-09	Zm00001d037950_P022/Zm00001d037950_P020/Zm00001d037950_P019/Zm00001d037950_P017/Zm00001d037950_P016/Zm00001d037950_P015/Zm00001d037950_P012/Zm00001d037950_P011/Zm00001d037950_P010/Zm00001d037950_P008/Zm00001d037950_P007/Zm00001d037950_P006/Zm00001d037950_P005/Zm00001d037950_P004/Zm00001d037950_P002/Zm00001d037950_P001
GO:0009064	BP	glutamine family amino acid metabolic process	89/4756	412/43164	3.74861e-10	6.3293e-09	4.95633e-09	Zm00001d053685_P010/Zm00001d043845_P086/Zm00001d043845_P084/Zm00001d043845_P082/Zm00001d043845_P081/Zm00001d043845_P079/Zm00001d043845_P078/Zm00001d043845_P077/Zm00001d043845_P076/Zm00001d043845_P075/Zm00001d043845_P074/Zm00001d043845_P072/Zm00001d043845_P070/Zm00001d043845_P069/Zm00001d043845_P068/Zm00001d043845_P067/Zm00001d043845_P066/Zm00001d043845_P065/Zm00001d043845_P063/Zm00001d043845_P061…
GO:0010589	BP	leaf proximal/distal pattern formation	48/4756	169/43164	4.24378e-10	7.12419e-09	5.57879e-09	Zm00001d026111_P088/Zm00001d026111_P087/Zm00001d026111_P086/Zm00001d026111_P085/Zm00001d026111_P077/Zm00001d026111_P075/Zm00001d026111_P074/Zm00001d026111_P070/Zm00001d026111_P069/Zm00001d026111_P068/Zm00001d026111_P067/Zm00001d026111_P065/Zm00001d026111_P064/Zm00001d026111_P061/Zm00001d026111_P058/Zm00001d026111_P055/Zm00001d026111_P054/Zm00001d026111_P053/Zm00001d026111_P052/Zm00001d026111_P051…
GO:0090691	BP	formation of plant organ boundary	25/4756	58/43164	4.7634e-10	7.95079e-09	6.22608e-09	Zm00001d032194_P002/Zm00001d032194_P001/Zm00001d014977_P038/Zm00001d014977_P036/Zm00001d014977_P035/Zm00001d014977_P034/Zm00001d014977_P033/Zm00001d014977_P031/Zm00001d014977_P030/Zm00001d014977_P028/Zm00001d014977_P026/Zm00001d014977_P024/Zm00001d014977_P021/Zm00001d014977_P020/Zm00001d014977_P018/Zm00001d014977_P017/Zm00001d014977_P015/Zm00001d014977_P013/Zm00001d014977_P011/Zm00001d014977_P009…
GO:0044057	BP	regulation of system process	62/4756	250/43164	6.2729e-10	1.04109e-08	8.15252e-09	Zm00001d039407_P003/Zm00001d039407_P001/Zm00001d036825_P062/Zm00001d036825_P061/Zm00001d036825_P060/Zm00001d036825_P058/Zm00001d036825_P057/Zm00001d036825_P054/Zm00001d036825_P053/Zm00001d036825_P051/Zm00001d036825_P048/Zm00001d036825_P047/Zm00001d011152_P111/Zm00001d011152_P110/Zm00001d011152_P105/Zm00001d011152_P065/Zm00001d011152_P064/Zm00001d011152_P038/Zm00001d011152_P037/Zm00001d011152_P024…
GO:0031344	BP	regulation of cell projection organization	50/4756	182/43164	6.64485e-10	1.09043e-08	8.53889e-09	Zm00001d039407_P003/Zm00001d039407_P001/Zm00001d011152_P111/Zm00001d011152_P110/Zm00001d011152_P105/Zm00001d011152_P065/Zm00001d011152_P064/Zm00001d011152_P038/Zm00001d011152_P037/Zm00001d011152_P024/Zm00001d011152_P016/Zm00001d011152_P001/Zm00001d011075_P055/Zm00001d011075_P054/Zm00001d011075_P052/Zm00001d011075_P051/Zm00001d011075_P050/Zm00001d011075_P049/Zm00001d011075_P048/Zm00001d011075_P042…
GO:0120035	BP	regulation of plasma membrane bounded cell projection organization	50/4756	182/43164	6.64485e-10	1.09043e-08	8.53889e-09	Zm00001d039407_P003/Zm00001d039407_P001/Zm00001d011152_P111/Zm00001d011152_P110/Zm00001d011152_P105/Zm00001d011152_P065/Zm00001d011152_P064/Zm00001d011152_P038/Zm00001d011152_P037/Zm00001d011152_P024/Zm00001d011152_P016/Zm00001d011152_P001/Zm00001d011075_P055/Zm00001d011075_P054/Zm00001d011075_P052/Zm00001d011075_P051/Zm00001d011075_P050/Zm00001d011075_P049/Zm00001d011075_P048/Zm00001d011075_P042…
GO:0050804	BP	modulation of chemical synaptic transmission	39/4756	124/43164	7.07995e-10	1.14892e-08	8.99692e-09	Zm00001d039407_P003/Zm00001d039407_P001/Zm00001d011075_P055/Zm00001d011075_P054/Zm00001d011075_P052/Zm00001d011075_P051/Zm00001d011075_P050/Zm00001d011075_P049/Zm00001d011075_P048/Zm00001d011075_P042/Zm00001d011075_P041/Zm00001d011075_P038/Zm00001d011075_P037/Zm00001d011075_P036/Zm00001d011075_P035/Zm00001d011075_P034/Zm00001d011075_P032/Zm00001d011075_P029/Zm00001d011075_P028/Zm00001d011075_P027…
GO:0099177	BP	regulation of trans-synaptic signaling	39/4756	124/43164	7.07995e-10	1.14892e-08	8.99692e-09	Zm00001d039407_P003/Zm00001d039407_P001/Zm00001d011075_P055/Zm00001d011075_P054/Zm00001d011075_P052/Zm00001d011075_P051/Zm00001d011075_P050/Zm00001d011075_P049/Zm00001d011075_P048/Zm00001d011075_P042/Zm00001d011075_P041/Zm00001d011075_P038/Zm00001d011075_P037/Zm00001d011075_P036/Zm00001d011075_P035/Zm00001d011075_P034/Zm00001d011075_P032/Zm00001d011075_P029/Zm00001d011075_P028/Zm00001d011075_P027…
GO:0003341	BP	cilium movement	19/4756	36/43164	8.11788e-10	1.30288e-08	1.02025e-08	Zm00001d040305_P026/Zm00001d040305_P025/Zm00001d040305_P024/Zm00001d040305_P023/Zm00001d040305_P022/Zm00001d040305_P021/Zm00001d040305_P020/Zm00001d040305_P018/Zm00001d040305_P016/Zm00001d040305_P015/Zm00001d040305_P013/Zm00001d040305_P011/Zm00001d040305_P010/Zm00001d040305_P009/Zm00001d040305_P008/Zm00001d040305_P006/Zm00001d040305_P005/Zm00001d040305_P004/Zm00001d040305_P003
GO:0003351	BP	epithelial cilium movement	19/4756	36/43164	8.11788e-10	1.30288e-08	1.02025e-08	Zm00001d040305_P026/Zm00001d040305_P025/Zm00001d040305_P024/Zm00001d040305_P023/Zm00001d040305_P022/Zm00001d040305_P021/Zm00001d040305_P020/Zm00001d040305_P018/Zm00001d040305_P016/Zm00001d040305_P015/Zm00001d040305_P013/Zm00001d040305_P011/Zm00001d040305_P010/Zm00001d040305_P009/Zm00001d040305_P008/Zm00001d040305_P006/Zm00001d040305_P005/Zm00001d040305_P004/Zm00001d040305_P003
GO:2000145	BP	regulation of cell motility	44/4756	151/43164	9.16906e-10	1.46354e-08	1.14607e-08	Zm00001d045597_P049/Zm00001d045597_P033/Zm00001d045597_P001/Zm00001d014037_P016/Zm00001d014037_P010/Zm00001d014037_P007/Zm00001d014037_P005/Zm00001d011075_P055/Zm00001d011075_P054/Zm00001d011075_P052/Zm00001d011075_P051/Zm00001d011075_P050/Zm00001d011075_P049/Zm00001d011075_P048/Zm00001d011075_P042/Zm00001d011075_P041/Zm00001d011075_P038/Zm00001d011075_P037/Zm00001d011075_P036/Zm00001d011075_P035…
GO:0009256	BP	10-formyltetrahydrofolate metabolic process	18/4756	33/43164	1.11586e-09	1.76185e-08	1.37966e-08	Zm00001d007318_P019/Zm00001d007318_P018/Zm00001d007318_P017/Zm00001d007318_P016/Zm00001d007318_P014/Zm00001d007318_P013/Zm00001d007318_P012/Zm00001d007318_P011/Zm00001d007318_P010/Zm00001d007318_P009/Zm00001d007318_P008/Zm00001d007318_P007/Zm00001d007318_P006/Zm00001d007318_P005/Zm00001d007318_P004/Zm00001d007318_P003/Zm00001d007318_P002/Zm00001d007318_P001
GO:0009257	BP	10-formyltetrahydrofolate biosynthetic process	18/4756	33/43164	1.11586e-09	1.76185e-08	1.37966e-08	Zm00001d007318_P019/Zm00001d007318_P018/Zm00001d007318_P017/Zm00001d007318_P016/Zm00001d007318_P014/Zm00001d007318_P013/Zm00001d007318_P012/Zm00001d007318_P011/Zm00001d007318_P010/Zm00001d007318_P009/Zm00001d007318_P008/Zm00001d007318_P007/Zm00001d007318_P006/Zm00001d007318_P005/Zm00001d007318_P004/Zm00001d007318_P003/Zm00001d007318_P002/Zm00001d007318_P001
GO:0010160	BP	formation of animal organ boundary	25/4756	60/43164	1.13552e-09	1.78325e-08	1.39642e-08	Zm00001d032194_P002/Zm00001d032194_P001/Zm00001d014977_P038/Zm00001d014977_P036/Zm00001d014977_P035/Zm00001d014977_P034/Zm00001d014977_P033/Zm00001d014977_P031/Zm00001d014977_P030/Zm00001d014977_P028/Zm00001d014977_P026/Zm00001d014977_P024/Zm00001d014977_P021/Zm00001d014977_P020/Zm00001d014977_P018/Zm00001d014977_P017/Zm00001d014977_P015/Zm00001d014977_P013/Zm00001d014977_P011/Zm00001d014977_P009…
GO:0035220	BP	wing disc development	62/4756	254/43164	1.23291e-09	1.92585e-08	1.50809e-08	Zm00001d052838_P001/Zm00001d045760_P005/Zm00001d045760_P004/Zm00001d039407_P003/Zm00001d039407_P001/Zm00001d011075_P077/Zm00001d011075_P075/Zm00001d011075_P074/Zm00001d011075_P072/Zm00001d011075_P070/Zm00001d011075_P069/Zm00001d011075_P068/Zm00001d011075_P067/Zm00001d011075_P066/Zm00001d011075_P065/Zm00001d011075_P064/Zm00001d011075_P063/Zm00001d011075_P062/Zm00001d011075_P061/Zm00001d011075_P060…
GO:0048859	BP	formation of anatomical boundary	25/4756	61/43164	1.72246e-09	2.67622e-08	2.09569e-08	Zm00001d032194_P002/Zm00001d032194_P001/Zm00001d014977_P038/Zm00001d014977_P036/Zm00001d014977_P035/Zm00001d014977_P034/Zm00001d014977_P033/Zm00001d014977_P031/Zm00001d014977_P030/Zm00001d014977_P028/Zm00001d014977_P026/Zm00001d014977_P024/Zm00001d014977_P021/Zm00001d014977_P020/Zm00001d014977_P018/Zm00001d014977_P017/Zm00001d014977_P015/Zm00001d014977_P013/Zm00001d014977_P011/Zm00001d014977_P009…
GO:0007369	BP	gastrulation	40/4756	133/43164	1.88722e-09	2.9167e-08	2.284e-08	Zm00001d011150_P005/Zm00001d011150_P003/Zm00001d011150_P001/Zm00001d011075_P055/Zm00001d011075_P054/Zm00001d011075_P052/Zm00001d011075_P051/Zm00001d011075_P050/Zm00001d011075_P049/Zm00001d011075_P048/Zm00001d011075_P042/Zm00001d011075_P041/Zm00001d011075_P038/Zm00001d011075_P037/Zm00001d011075_P036/Zm00001d011075_P035/Zm00001d011075_P034/Zm00001d011075_P032/Zm00001d011075_P029/Zm00001d011075_P028…
GO:0010203	BP	response to very low fluence red light stimulus	19/4756	38/43164	2.6807e-09	4.12122e-08	3.22723e-08	Zm00001d013402_P033/Zm00001d013402_P030/Zm00001d013402_P026/Zm00001d013402_P025/Zm00001d013402_P024/Zm00001d013402_P023/Zm00001d013402_P020/Zm00001d013402_P019/Zm00001d013402_P016/Zm00001d013402_P011/Zm00001d013402_P010/Zm00001d013402_P009/Zm00001d013402_P007/Zm00001d013402_P006/Zm00001d013402_P005/Zm00001d013402_P004/Zm00001d013402_P003/Zm00001d013402_P002/Zm00001d013402_P001
GO:0043478	BP	pigment accumulation in response to UV light	27/4756	71/43164	2.81112e-09	4.23262e-08	3.31447e-08	Zm00001d026426_P015/Zm00001d026426_P014/Zm00001d026426_P013/Zm00001d026426_P012/Zm00001d026426_P010/Zm00001d026426_P007/Zm00001d026426_P006/Zm00001d026426_P005/Zm00001d026426_P004/Zm00001d026426_P001/Zm00001d002119_P021/Zm00001d002119_P020/Zm00001d002119_P017/Zm00001d002119_P016/Zm00001d002119_P015/Zm00001d002119_P014/Zm00001d002119_P012/Zm00001d002119_P010/Zm00001d002119_P009/Zm00001d002119_P008…
GO:0043479	BP	pigment accumulation in tissues in response to UV light	27/4756	71/43164	2.81112e-09	4.23262e-08	3.31447e-08	Zm00001d026426_P015/Zm00001d026426_P014/Zm00001d026426_P013/Zm00001d026426_P012/Zm00001d026426_P010/Zm00001d026426_P007/Zm00001d026426_P006/Zm00001d026426_P005/Zm00001d026426_P004/Zm00001d026426_P001/Zm00001d002119_P021/Zm00001d002119_P020/Zm00001d002119_P017/Zm00001d002119_P016/Zm00001d002119_P015/Zm00001d002119_P014/Zm00001d002119_P012/Zm00001d002119_P010/Zm00001d002119_P009/Zm00001d002119_P008…
GO:0043480	BP	pigment accumulation in tissues	27/4756	71/43164	2.81112e-09	4.23262e-08	3.31447e-08	Zm00001d026426_P015/Zm00001d026426_P014/Zm00001d026426_P013/Zm00001d026426_P012/Zm00001d026426_P010/Zm00001d026426_P007/Zm00001d026426_P006/Zm00001d026426_P005/Zm00001d026426_P004/Zm00001d026426_P001/Zm00001d002119_P021/Zm00001d002119_P020/Zm00001d002119_P017/Zm00001d002119_P016/Zm00001d002119_P015/Zm00001d002119_P014/Zm00001d002119_P012/Zm00001d002119_P010/Zm00001d002119_P009/Zm00001d002119_P008…
GO:0043481	BP	anthocyanin accumulation in tissues in response to UV light	27/4756	71/43164	2.81112e-09	4.23262e-08	3.31447e-08	Zm00001d026426_P015/Zm00001d026426_P014/Zm00001d026426_P013/Zm00001d026426_P012/Zm00001d026426_P010/Zm00001d026426_P007/Zm00001d026426_P006/Zm00001d026426_P005/Zm00001d026426_P004/Zm00001d026426_P001/Zm00001d002119_P021/Zm00001d002119_P020/Zm00001d002119_P017/Zm00001d002119_P016/Zm00001d002119_P015/Zm00001d002119_P014/Zm00001d002119_P012/Zm00001d002119_P010/Zm00001d002119_P009/Zm00001d002119_P008…
GO:2000023	BP	regulation of lateral root development	16/4756	28/43164	3.80082e-09	5.69343e-08	4.45839e-08	Zm00001d045109_P025/Zm00001d045109_P024/Zm00001d045109_P022/Zm00001d045109_P018/Zm00001d045109_P017/Zm00001d045109_P016/Zm00001d045109_P015/Zm00001d045109_P011/Zm00001d045109_P010/Zm00001d045109_P009/Zm00001d045109_P008/Zm00001d045109_P007/Zm00001d045109_P005/Zm00001d045109_P004/Zm00001d045109_P003/Zm00001d045109_P001
GO:0001700	BP	embryonic development via the syncytial blastoderm	37/4756	121/43164	4.54178e-09	6.73429e-08	5.27347e-08	Zm00001d011075_P055/Zm00001d011075_P054/Zm00001d011075_P052/Zm00001d011075_P051/Zm00001d011075_P050/Zm00001d011075_P049/Zm00001d011075_P048/Zm00001d011075_P042/Zm00001d011075_P041/Zm00001d011075_P038/Zm00001d011075_P037/Zm00001d011075_P036/Zm00001d011075_P035/Zm00001d011075_P034/Zm00001d011075_P032/Zm00001d011075_P029/Zm00001d011075_P028/Zm00001d011075_P027/Zm00001d011075_P025/Zm00001d011075_P022…
GO:0048514	BP	blood vessel morphogenesis	37/4756	121/43164	4.54178e-09	6.73429e-08	5.27347e-08	Zm00001d011075_P055/Zm00001d011075_P054/Zm00001d011075_P052/Zm00001d011075_P051/Zm00001d011075_P050/Zm00001d011075_P049/Zm00001d011075_P048/Zm00001d011075_P042/Zm00001d011075_P041/Zm00001d011075_P038/Zm00001d011075_P037/Zm00001d011075_P036/Zm00001d011075_P035/Zm00001d011075_P034/Zm00001d011075_P032/Zm00001d011075_P029/Zm00001d011075_P028/Zm00001d011075_P027/Zm00001d011075_P025/Zm00001d011075_P022…
GO:0044000	BP	movement in host	34/4756	106/43164	4.83637e-09	7.09901e-08	5.55907e-08	Zm00001d012100_P047/Zm00001d012100_P046/Zm00001d012100_P043/Zm00001d012100_P040/Zm00001d012100_P038/Zm00001d012100_P037/Zm00001d012100_P036/Zm00001d012100_P035/Zm00001d012100_P034/Zm00001d012100_P032/Zm00001d012100_P030/Zm00001d012100_P029/Zm00001d012100_P028/Zm00001d012100_P026/Zm00001d012100_P025/Zm00001d012100_P024/Zm00001d012100_P023/Zm00001d012100_P022/Zm00001d012100_P021/Zm00001d012100_P020…
GO:0051814	BP	movement in other organism involved in symbiotic interaction	34/4756	106/43164	4.83637e-09	7.09901e-08	5.55907e-08	Zm00001d012100_P047/Zm00001d012100_P046/Zm00001d012100_P043/Zm00001d012100_P040/Zm00001d012100_P038/Zm00001d012100_P037/Zm00001d012100_P036/Zm00001d012100_P035/Zm00001d012100_P034/Zm00001d012100_P032/Zm00001d012100_P030/Zm00001d012100_P029/Zm00001d012100_P028/Zm00001d012100_P026/Zm00001d012100_P025/Zm00001d012100_P024/Zm00001d012100_P023/Zm00001d012100_P022/Zm00001d012100_P021/Zm00001d012100_P020…
GO:0031644	BP	regulation of neurological system process	39/4756	132/43164	5.22679e-09	7.59574e-08	5.94805e-08	Zm00001d039407_P003/Zm00001d039407_P001/Zm00001d011075_P055/Zm00001d011075_P054/Zm00001d011075_P052/Zm00001d011075_P051/Zm00001d011075_P050/Zm00001d011075_P049/Zm00001d011075_P048/Zm00001d011075_P042/Zm00001d011075_P041/Zm00001d011075_P038/Zm00001d011075_P037/Zm00001d011075_P036/Zm00001d011075_P035/Zm00001d011075_P034/Zm00001d011075_P032/Zm00001d011075_P029/Zm00001d011075_P028/Zm00001d011075_P027…
GO:0051969	BP	regulation of transmission of nerve impulse	39/4756	132/43164	5.22679e-09	7.59574e-08	5.94805e-08	Zm00001d039407_P003/Zm00001d039407_P001/Zm00001d011075_P055/Zm00001d011075_P054/Zm00001d011075_P052/Zm00001d011075_P051/Zm00001d011075_P050/Zm00001d011075_P049/Zm00001d011075_P048/Zm00001d011075_P042/Zm00001d011075_P041/Zm00001d011075_P038/Zm00001d011075_P037/Zm00001d011075_P036/Zm00001d011075_P035/Zm00001d011075_P034/Zm00001d011075_P032/Zm00001d011075_P029/Zm00001d011075_P028/Zm00001d011075_P027…
GO:0009954	BP	proximal/distal pattern formation	49/4756	187/43164	5.4624e-09	7.89885e-08	6.18541e-08	Zm00001d033335_P001/Zm00001d026111_P088/Zm00001d026111_P087/Zm00001d026111_P086/Zm00001d026111_P085/Zm00001d026111_P077/Zm00001d026111_P075/Zm00001d026111_P074/Zm00001d026111_P070/Zm00001d026111_P069/Zm00001d026111_P068/Zm00001d026111_P067/Zm00001d026111_P065/Zm00001d026111_P064/Zm00001d026111_P061/Zm00001d026111_P058/Zm00001d026111_P055/Zm00001d026111_P054/Zm00001d026111_P053/Zm00001d026111_P052…
GO:0046654	BP	tetrahydrofolate biosynthetic process	18/4756	36/43164	7.03534e-09	1.01233e-07	7.92729e-08	Zm00001d007318_P019/Zm00001d007318_P018/Zm00001d007318_P017/Zm00001d007318_P016/Zm00001d007318_P014/Zm00001d007318_P013/Zm00001d007318_P012/Zm00001d007318_P011/Zm00001d007318_P010/Zm00001d007318_P009/Zm00001d007318_P008/Zm00001d007318_P007/Zm00001d007318_P006/Zm00001d007318_P005/Zm00001d007318_P004/Zm00001d007318_P003/Zm00001d007318_P002/Zm00001d007318_P001
GO:0009396	BP	folic acid-containing compound biosynthetic process	29/4756	83/43164	7.21272e-09	1.02772e-07	8.04788e-08	Zm00001d041625_P010/Zm00001d041625_P009/Zm00001d041625_P008/Zm00001d041625_P007/Zm00001d041625_P006/Zm00001d041625_P005/Zm00001d041625_P004/Zm00001d041625_P003/Zm00001d041625_P002/Zm00001d041625_P001/Zm00001d036484_P001/Zm00001d007318_P019/Zm00001d007318_P018/Zm00001d007318_P017/Zm00001d007318_P016/Zm00001d007318_P014/Zm00001d007318_P013/Zm00001d007318_P012/Zm00001d007318_P011/Zm00001d007318_P010…
GO:0042559	BP	pteridine-containing compound biosynthetic process	29/4756	83/43164	7.21272e-09	1.02772e-07	8.04788e-08	Zm00001d041625_P010/Zm00001d041625_P009/Zm00001d041625_P008/Zm00001d041625_P007/Zm00001d041625_P006/Zm00001d041625_P005/Zm00001d041625_P004/Zm00001d041625_P003/Zm00001d041625_P002/Zm00001d041625_P001/Zm00001d036484_P001/Zm00001d007318_P019/Zm00001d007318_P018/Zm00001d007318_P017/Zm00001d007318_P016/Zm00001d007318_P014/Zm00001d007318_P013/Zm00001d007318_P012/Zm00001d007318_P011/Zm00001d007318_P010…
GO:0045491	BP	xylan metabolic process	36/4756	118/43164	7.80726e-09	1.10704e-07	8.66898e-08	Zm00001d052425_P019/Zm00001d052425_P017/Zm00001d052425_P016/Zm00001d052425_P015/Zm00001d052425_P014/Zm00001d052425_P013/Zm00001d052425_P012/Zm00001d052425_P011/Zm00001d052425_P010/Zm00001d052425_P009/Zm00001d052425_P008/Zm00001d052425_P007/Zm00001d052425_P006/Zm00001d052425_P005/Zm00001d052425_P004/Zm00001d052425_P003/Zm00001d052425_P002/Zm00001d052425_P001/Zm00001d047750_P002/Zm00001d047750_P001…
GO:0010201	BP	response to continuous far red light stimulus by the high-irradiance response system	19/4756	40/43164	7.99901e-09	1.12875e-07	8.83897e-08	Zm00001d013402_P033/Zm00001d013402_P030/Zm00001d013402_P026/Zm00001d013402_P025/Zm00001d013402_P024/Zm00001d013402_P023/Zm00001d013402_P020/Zm00001d013402_P019/Zm00001d013402_P016/Zm00001d013402_P011/Zm00001d013402_P010/Zm00001d013402_P009/Zm00001d013402_P007/Zm00001d013402_P006/Zm00001d013402_P005/Zm00001d013402_P004/Zm00001d013402_P003/Zm00001d013402_P002/Zm00001d013402_P001
GO:0052126	BP	movement in host environment	34/4756	108/43164	8.27695e-09	1.15679e-07	9.05858e-08	Zm00001d012100_P047/Zm00001d012100_P046/Zm00001d012100_P043/Zm00001d012100_P040/Zm00001d012100_P038/Zm00001d012100_P037/Zm00001d012100_P036/Zm00001d012100_P035/Zm00001d012100_P034/Zm00001d012100_P032/Zm00001d012100_P030/Zm00001d012100_P029/Zm00001d012100_P028/Zm00001d012100_P026/Zm00001d012100_P025/Zm00001d012100_P024/Zm00001d012100_P023/Zm00001d012100_P022/Zm00001d012100_P021/Zm00001d012100_P020…
GO:0052192	BP	movement in environment of other organism involved in symbiotic interaction	34/4756	108/43164	8.27695e-09	1.15679e-07	9.05858e-08	Zm00001d012100_P047/Zm00001d012100_P046/Zm00001d012100_P043/Zm00001d012100_P040/Zm00001d012100_P038/Zm00001d012100_P037/Zm00001d012100_P036/Zm00001d012100_P035/Zm00001d012100_P034/Zm00001d012100_P032/Zm00001d012100_P030/Zm00001d012100_P029/Zm00001d012100_P028/Zm00001d012100_P026/Zm00001d012100_P025/Zm00001d012100_P024/Zm00001d012100_P023/Zm00001d012100_P022/Zm00001d012100_P021/Zm00001d012100_P020…
GO:0048442	BP	sepal development	12/4756	17/43164	1.14706e-08	1.58795e-07	1.24348e-07	Zm00001d049958_P005/Zm00001d049958_P004/Zm00001d049958_P003/Zm00001d049958_P002/Zm00001d049958_P001/Zm00001d032683_P002/Zm00001d032683_P001/Zm00001d014013_P005/Zm00001d014013_P004/Zm00001d014013_P003/Zm00001d014013_P002/Zm00001d014013_P001
GO:0048464	BP	flower calyx development	12/4756	17/43164	1.14706e-08	1.58795e-07	1.24348e-07	Zm00001d049958_P005/Zm00001d049958_P004/Zm00001d049958_P003/Zm00001d049958_P002/Zm00001d049958_P001/Zm00001d032683_P002/Zm00001d032683_P001/Zm00001d014013_P005/Zm00001d014013_P004/Zm00001d014013_P003/Zm00001d014013_P002/Zm00001d014013_P001
GO:0007015	BP	actin filament organization	85/4756	415/43164	1.2872e-08	1.77354e-07	1.38882e-07	Zm00001d050981_P004/Zm00001d050981_P003/Zm00001d050981_P002/Zm00001d050981_P001/Zm00001d022465_P007/Zm00001d022465_P006/Zm00001d022465_P005/Zm00001d022465_P004/Zm00001d022465_P003/Zm00001d022465_P002/Zm00001d022465_P001/Zm00001d018535_P002/Zm00001d015036_P002/Zm00001d011854_P092/Zm00001d011854_P091/Zm00001d011854_P089/Zm00001d011854_P088/Zm00001d011854_P087/Zm00001d011854_P083/Zm00001d011854_P080…
GO:0010018	BP	far-red light signaling pathway	21/4756	49/43164	1.31209e-08	1.79094e-07	1.40244e-07	Zm00001d045735_P004/Zm00001d045735_P002/Zm00001d013402_P033/Zm00001d013402_P030/Zm00001d013402_P026/Zm00001d013402_P025/Zm00001d013402_P024/Zm00001d013402_P023/Zm00001d013402_P020/Zm00001d013402_P019/Zm00001d013402_P016/Zm00001d013402_P011/Zm00001d013402_P010/Zm00001d013402_P009/Zm00001d013402_P007/Zm00001d013402_P006/Zm00001d013402_P005/Zm00001d013402_P004/Zm00001d013402_P003/Zm00001d013402_P002…
GO:0071490	BP	cellular response to far red light	21/4756	49/43164	1.31209e-08	1.79094e-07	1.40244e-07	Zm00001d045735_P004/Zm00001d045735_P002/Zm00001d013402_P033/Zm00001d013402_P030/Zm00001d013402_P026/Zm00001d013402_P025/Zm00001d013402_P024/Zm00001d013402_P023/Zm00001d013402_P020/Zm00001d013402_P019/Zm00001d013402_P016/Zm00001d013402_P011/Zm00001d013402_P010/Zm00001d013402_P009/Zm00001d013402_P007/Zm00001d013402_P006/Zm00001d013402_P005/Zm00001d013402_P004/Zm00001d013402_P003/Zm00001d013402_P002…
GO:0021591	BP	ventricular system development	19/4756	41/43164	1.33622e-08	1.8154e-07	1.4216e-07	Zm00001d040305_P026/Zm00001d040305_P025/Zm00001d040305_P024/Zm00001d040305_P023/Zm00001d040305_P022/Zm00001d040305_P021/Zm00001d040305_P020/Zm00001d040305_P018/Zm00001d040305_P016/Zm00001d040305_P015/Zm00001d040305_P013/Zm00001d040305_P011/Zm00001d040305_P010/Zm00001d040305_P009/Zm00001d040305_P008/Zm00001d040305_P006/Zm00001d040305_P005/Zm00001d040305_P004/Zm00001d040305_P003
GO:0010248	BP	establishment or maintenance of transmembrane electrochemical gradient	16/4756	30/43164	1.46231e-08	1.9775e-07	1.54853e-07	Zm00001d053727_P009/Zm00001d053727_P008/Zm00001d053727_P007/Zm00001d053727_P006/Zm00001d053727_P005/Zm00001d053727_P004/Zm00001d053727_P003/Zm00001d053727_P002/Zm00001d053727_P001/Zm00001d046591_P003/Zm00001d046591_P002/Zm00001d046591_P001/Zm00001d045139_P004/Zm00001d045139_P003/Zm00001d045139_P002/Zm00001d045139_P001
GO:0000162	BP	tryptophan biosynthetic process	22/4756	54/43164	1.83988e-08	2.46528e-07	1.9305e-07	Zm00001d053374_P001/Zm00001d048461_P004/Zm00001d048461_P003/Zm00001d048461_P002/Zm00001d048461_P001/Zm00001d046676_P001/Zm00001d034452_P015/Zm00001d034452_P014/Zm00001d034452_P013/Zm00001d034452_P012/Zm00001d034452_P011/Zm00001d034452_P010/Zm00001d034452_P009/Zm00001d034452_P008/Zm00001d034452_P007/Zm00001d034452_P006/Zm00001d034452_P005/Zm00001d034452_P004/Zm00001d034452_P003/Zm00001d034452_P002…
GO:0046219	BP	indolalkylamine biosynthetic process	22/4756	54/43164	1.83988e-08	2.46528e-07	1.9305e-07	Zm00001d053374_P001/Zm00001d048461_P004/Zm00001d048461_P003/Zm00001d048461_P002/Zm00001d048461_P001/Zm00001d046676_P001/Zm00001d034452_P015/Zm00001d034452_P014/Zm00001d034452_P013/Zm00001d034452_P012/Zm00001d034452_P011/Zm00001d034452_P010/Zm00001d034452_P009/Zm00001d034452_P008/Zm00001d034452_P007/Zm00001d034452_P006/Zm00001d034452_P005/Zm00001d034452_P004/Zm00001d034452_P003/Zm00001d034452_P002…
GO:0043174	BP	nucleoside salvage	17/4756	34/43164	1.8488e-08	2.46592e-07	1.931e-07	Zm00001d017271_P011/Zm00001d017271_P010/Zm00001d017271_P009/Zm00001d017271_P008/Zm00001d017271_P007/Zm00001d017271_P006/Zm00001d017271_P005/Zm00001d017271_P004/Zm00001d017271_P003/Zm00001d017271_P002/Zm00001d017271_P001/Zm00001d003017_P006/Zm00001d003017_P005/Zm00001d003017_P004/Zm00001d003017_P003/Zm00001d003017_P002/Zm00001d003017_P001
GO:0009640	BP	photomorphogenesis	92/4756	465/43164	1.93473e-08	2.56879e-07	2.01156e-07	Zm00001d044812_P001/Zm00001d026426_P015/Zm00001d026426_P014/Zm00001d026426_P013/Zm00001d026426_P012/Zm00001d026426_P010/Zm00001d026426_P007/Zm00001d026426_P006/Zm00001d026426_P005/Zm00001d026426_P004/Zm00001d026426_P001/Zm00001d019881_P030/Zm00001d019881_P025/Zm00001d019881_P023/Zm00001d019881_P021/Zm00001d019881_P020/Zm00001d019881_P018/Zm00001d019881_P015/Zm00001d019881_P014/Zm00001d019881_P011…
GO:0006750	BP	glutathione biosynthetic process	15/4756	27/43164	1.98766e-08	2.62713e-07	2.05725e-07	Zm00001d041710_P007/Zm00001d041710_P006/Zm00001d041710_P005/Zm00001d041710_P004/Zm00001d041710_P003/Zm00001d041710_P002/Zm00001d041710_P001/Zm00001d010950_P005/Zm00001d010950_P004/Zm00001d010950_P003/Zm00001d010950_P002/Zm00001d010950_P001/Zm00001d007661_P003/Zm00001d007661_P002/Zm00001d007661_P001
GO:0010831	BP	positive regulation of myotube differentiation	9/4756	10/43164	2.1423e-08	2.74458e-07	2.14922e-07	Zm00001d047367_P016/Zm00001d047367_P012/Zm00001d047367_P010/Zm00001d047367_P009/Zm00001d047367_P005/Zm00001d047367_P004/Zm00001d047367_P003/Zm00001d047367_P002/Zm00001d047367_P001
GO:0045661	BP	regulation of myoblast differentiation	9/4756	10/43164	2.1423e-08	2.74458e-07	2.14922e-07	Zm00001d047367_P016/Zm00001d047367_P012/Zm00001d047367_P010/Zm00001d047367_P009/Zm00001d047367_P005/Zm00001d047367_P004/Zm00001d047367_P003/Zm00001d047367_P002/Zm00001d047367_P001
GO:0045663	BP	positive regulation of myoblast differentiation	9/4756	10/43164	2.1423e-08	2.74458e-07	2.14922e-07	Zm00001d047367_P016/Zm00001d047367_P012/Zm00001d047367_P010/Zm00001d047367_P009/Zm00001d047367_P005/Zm00001d047367_P004/Zm00001d047367_P003/Zm00001d047367_P002/Zm00001d047367_P001
GO:0051155	BP	positive regulation of striated muscle cell differentiation	9/4756	10/43164	2.1423e-08	2.74458e-07	2.14922e-07	Zm00001d047367_P016/Zm00001d047367_P012/Zm00001d047367_P010/Zm00001d047367_P009/Zm00001d047367_P005/Zm00001d047367_P004/Zm00001d047367_P003/Zm00001d047367_P002/Zm00001d047367_P001
GO:0071690	BP	cardiac muscle myosin thick filament assembly	9/4756	10/43164	2.1423e-08	2.74458e-07	2.14922e-07	Zm00001d047367_P016/Zm00001d047367_P012/Zm00001d047367_P010/Zm00001d047367_P009/Zm00001d047367_P005/Zm00001d047367_P004/Zm00001d047367_P003/Zm00001d047367_P002/Zm00001d047367_P001
GO:2001014	BP	regulation of skeletal muscle cell differentiation	9/4756	10/43164	2.1423e-08	2.74458e-07	2.14922e-07	Zm00001d047367_P016/Zm00001d047367_P012/Zm00001d047367_P010/Zm00001d047367_P009/Zm00001d047367_P005/Zm00001d047367_P004/Zm00001d047367_P003/Zm00001d047367_P002/Zm00001d047367_P001
GO:2001016	BP	positive regulation of skeletal muscle cell differentiation	9/4756	10/43164	2.1423e-08	2.74458e-07	2.14922e-07	Zm00001d047367_P016/Zm00001d047367_P012/Zm00001d047367_P010/Zm00001d047367_P009/Zm00001d047367_P005/Zm00001d047367_P004/Zm00001d047367_P003/Zm00001d047367_P002/Zm00001d047367_P001
GO:0043476	BP	pigment accumulation	27/4756	77/43164	2.1568e-08	2.7511e-07	2.15432e-07	Zm00001d026426_P015/Zm00001d026426_P014/Zm00001d026426_P013/Zm00001d026426_P012/Zm00001d026426_P010/Zm00001d026426_P007/Zm00001d026426_P006/Zm00001d026426_P005/Zm00001d026426_P004/Zm00001d026426_P001/Zm00001d002119_P021/Zm00001d002119_P020/Zm00001d002119_P017/Zm00001d002119_P016/Zm00001d002119_P015/Zm00001d002119_P014/Zm00001d002119_P012/Zm00001d002119_P010/Zm00001d002119_P009/Zm00001d002119_P008…
GO:0042451	BP	purine nucleoside biosynthetic process	39/4756	139/43164	2.54582e-08	3.21919e-07	2.52088e-07	Zm00001d045021_P011/Zm00001d045021_P010/Zm00001d045021_P009/Zm00001d045021_P007/Zm00001d045021_P006/Zm00001d045021_P005/Zm00001d045021_P004/Zm00001d045021_P003/Zm00001d045021_P002/Zm00001d045021_P001/Zm00001d044133_P014/Zm00001d044133_P013/Zm00001d044133_P011/Zm00001d044133_P008/Zm00001d044133_P007/Zm00001d044133_P006/Zm00001d044133_P005/Zm00001d044133_P004/Zm00001d044133_P003/Zm00001d024421_P002…
GO:0046129	BP	purine ribonucleoside biosynthetic process	39/4756	139/43164	2.54582e-08	3.21919e-07	2.52088e-07	Zm00001d045021_P011/Zm00001d045021_P010/Zm00001d045021_P009/Zm00001d045021_P007/Zm00001d045021_P006/Zm00001d045021_P005/Zm00001d045021_P004/Zm00001d045021_P003/Zm00001d045021_P002/Zm00001d045021_P001/Zm00001d044133_P014/Zm00001d044133_P013/Zm00001d044133_P011/Zm00001d044133_P008/Zm00001d044133_P007/Zm00001d044133_P006/Zm00001d044133_P005/Zm00001d044133_P004/Zm00001d044133_P003/Zm00001d024421_P002…
GO:0046653	BP	tetrahydrofolate metabolic process	18/4756	39/43164	3.48471e-08	4.38742e-07	3.43569e-07	Zm00001d007318_P019/Zm00001d007318_P018/Zm00001d007318_P017/Zm00001d007318_P016/Zm00001d007318_P014/Zm00001d007318_P013/Zm00001d007318_P012/Zm00001d007318_P011/Zm00001d007318_P010/Zm00001d007318_P009/Zm00001d007318_P008/Zm00001d007318_P007/Zm00001d007318_P006/Zm00001d007318_P005/Zm00001d007318_P004/Zm00001d007318_P003/Zm00001d007318_P002/Zm00001d007318_P001
GO:0010271	BP	regulation of chlorophyll catabolic process	15/4756	28/43164	3.84256e-08	4.77623e-07	3.74015e-07	Zm00001d023634_P001/Zm00001d012005_P025/Zm00001d012005_P024/Zm00001d012005_P022/Zm00001d012005_P020/Zm00001d012005_P019/Zm00001d012005_P018/Zm00001d012005_P015/Zm00001d012005_P014/Zm00001d012005_P013/Zm00001d012005_P011/Zm00001d012005_P007/Zm00001d012005_P006/Zm00001d012005_P004/Zm00001d012005_P002
GO:0019184	BP	nonribosomal peptide biosynthetic process	15/4756	28/43164	3.84256e-08	4.77623e-07	3.74015e-07	Zm00001d041710_P007/Zm00001d041710_P006/Zm00001d041710_P005/Zm00001d041710_P004/Zm00001d041710_P003/Zm00001d041710_P002/Zm00001d041710_P001/Zm00001d010950_P005/Zm00001d010950_P004/Zm00001d010950_P003/Zm00001d010950_P002/Zm00001d010950_P001/Zm00001d007661_P003/Zm00001d007661_P002/Zm00001d007661_P001
GO:1901404	BP	regulation of tetrapyrrole catabolic process	15/4756	28/43164	3.84256e-08	4.77623e-07	3.74015e-07	Zm00001d023634_P001/Zm00001d012005_P025/Zm00001d012005_P024/Zm00001d012005_P022/Zm00001d012005_P020/Zm00001d012005_P019/Zm00001d012005_P018/Zm00001d012005_P015/Zm00001d012005_P014/Zm00001d012005_P013/Zm00001d012005_P011/Zm00001d012005_P007/Zm00001d012005_P006/Zm00001d012005_P004/Zm00001d012005_P002
GO:0030334	BP	regulation of cell migration	40/4756	147/43164	4.31266e-08	5.33783e-07	4.17993e-07	Zm00001d045597_P049/Zm00001d045597_P033/Zm00001d045597_P001/Zm00001d011075_P055/Zm00001d011075_P054/Zm00001d011075_P052/Zm00001d011075_P051/Zm00001d011075_P050/Zm00001d011075_P049/Zm00001d011075_P048/Zm00001d011075_P042/Zm00001d011075_P041/Zm00001d011075_P038/Zm00001d011075_P037/Zm00001d011075_P036/Zm00001d011075_P035/Zm00001d011075_P034/Zm00001d011075_P032/Zm00001d011075_P029/Zm00001d011075_P028…
GO:0051193	BP	regulation of cofactor metabolic process	42/4756	159/43164	5.06789e-08	6.24612e-07	4.8912e-07	Zm00001d052405_P006/Zm00001d052405_P005/Zm00001d052405_P004/Zm00001d052405_P003/Zm00001d052405_P002/Zm00001d052405_P001/Zm00001d029034_P002/Zm00001d023634_P001/Zm00001d022381_P019/Zm00001d022381_P018/Zm00001d022381_P017/Zm00001d022381_P016/Zm00001d022381_P015/Zm00001d022381_P014/Zm00001d022381_P008/Zm00001d022381_P006/Zm00001d022381_P005/Zm00001d015182_P001/Zm00001d012005_P025/Zm00001d012005_P024…
GO:0009626	BP	plant-type hypersensitive response	47/4756	188/43164	5.34815e-08	6.56384e-07	5.13999e-07	Zm00001d049525_P007/Zm00001d049525_P005/Zm00001d049525_P004/Zm00001d049525_P003/Zm00001d049525_P002/Zm00001d049525_P001/Zm00001d038618_P001/Zm00001d034365_P001/Zm00001d032178_P001/Zm00001d016585_P001/Zm00001d013243_P002/Zm00001d013243_P001/Zm00001d006373_P020/Zm00001d006373_P019/Zm00001d006373_P018/Zm00001d006373_P017/Zm00001d006373_P016/Zm00001d006373_P015/Zm00001d006373_P014/Zm00001d006373_P013…
GO:2000765	BP	regulation of cytoplasmic translation	18/4756	40/43164	5.68136e-08	6.94363e-07	5.43739e-07	Zm00001d011075_P077/Zm00001d011075_P075/Zm00001d011075_P074/Zm00001d011075_P072/Zm00001d011075_P070/Zm00001d011075_P069/Zm00001d011075_P068/Zm00001d011075_P067/Zm00001d011075_P066/Zm00001d011075_P065/Zm00001d011075_P064/Zm00001d011075_P063/Zm00001d011075_P062/Zm00001d011075_P061/Zm00001d011075_P060/Zm00001d011075_P059/Zm00001d011075_P058/Zm00001d011075_P053
GO:0042060	BP	wound healing	41/4756	154/43164	5.73171e-08	6.97597e-07	5.46272e-07	Zm00001d029390_P006/Zm00001d029390_P005/Zm00001d029390_P004/Zm00001d029390_P001/Zm00001d011075_P055/Zm00001d011075_P054/Zm00001d011075_P052/Zm00001d011075_P051/Zm00001d011075_P050/Zm00001d011075_P049/Zm00001d011075_P048/Zm00001d011075_P042/Zm00001d011075_P041/Zm00001d011075_P038/Zm00001d011075_P037/Zm00001d011075_P036/Zm00001d011075_P035/Zm00001d011075_P034/Zm00001d011075_P032/Zm00001d011075_P029…
GO:0009642	BP	response to light intensity	84/4756	423/43164	6.59974e-08	7.99911e-07	6.26392e-07	Zm00001d049913_P001/Zm00001d047951_P008/Zm00001d047951_P007/Zm00001d047951_P006/Zm00001d047951_P005/Zm00001d047951_P004/Zm00001d047951_P003/Zm00001d047951_P002/Zm00001d047951_P001/Zm00001d047072_P002/Zm00001d045539_P001/Zm00001d045538_P002/Zm00001d045538_P001/Zm00001d042922_P007/Zm00001d042922_P006/Zm00001d042922_P005/Zm00001d042922_P004/Zm00001d042922_P003/Zm00001d042922_P002/Zm00001d042922_P001…
GO:0006531	BP	aspartate metabolic process	11/4756	16/43164	7.39271e-08	8.92318e-07	6.98754e-07	Zm00001d043382_P005/Zm00001d043382_P004/Zm00001d043382_P003/Zm00001d043382_P002/Zm00001d043382_P001/Zm00001d016198_P006/Zm00001d016198_P005/Zm00001d016198_P004/Zm00001d016198_P003/Zm00001d016198_P002/Zm00001d016198_P001
GO:0034050	BP	host programmed cell death induced by symbiont	47/4756	190/43164	7.5572e-08	9.08419e-07	7.11362e-07	Zm00001d049525_P007/Zm00001d049525_P005/Zm00001d049525_P004/Zm00001d049525_P003/Zm00001d049525_P002/Zm00001d049525_P001/Zm00001d038618_P001/Zm00001d034365_P001/Zm00001d032178_P001/Zm00001d016585_P001/Zm00001d013243_P002/Zm00001d013243_P001/Zm00001d006373_P020/Zm00001d006373_P019/Zm00001d006373_P018/Zm00001d006373_P017/Zm00001d006373_P016/Zm00001d006373_P015/Zm00001d006373_P014/Zm00001d006373_P013…
GO:0010161	BP	red light signaling pathway	19/4756	45/43164	8.60025e-08	1.02536e-06	8.02936e-07	Zm00001d013402_P033/Zm00001d013402_P030/Zm00001d013402_P026/Zm00001d013402_P025/Zm00001d013402_P024/Zm00001d013402_P023/Zm00001d013402_P020/Zm00001d013402_P019/Zm00001d013402_P016/Zm00001d013402_P011/Zm00001d013402_P010/Zm00001d013402_P009/Zm00001d013402_P007/Zm00001d013402_P006/Zm00001d013402_P005/Zm00001d013402_P004/Zm00001d013402_P003/Zm00001d013402_P002/Zm00001d013402_P001
GO:0071491	BP	cellular response to red light	19/4756	45/43164	8.60025e-08	1.02536e-06	8.02936e-07	Zm00001d013402_P033/Zm00001d013402_P030/Zm00001d013402_P026/Zm00001d013402_P025/Zm00001d013402_P024/Zm00001d013402_P023/Zm00001d013402_P020/Zm00001d013402_P019/Zm00001d013402_P016/Zm00001d013402_P011/Zm00001d013402_P010/Zm00001d013402_P009/Zm00001d013402_P007/Zm00001d013402_P006/Zm00001d013402_P005/Zm00001d013402_P004/Zm00001d013402_P003/Zm00001d013402_P002/Zm00001d013402_P001
GO:0010104	BP	regulation of ethylene-activated signaling pathway	26/4756	77/43164	9.4075e-08	1.10804e-06	8.67679e-07	Zm00001d016675_P027/Zm00001d016675_P026/Zm00001d016675_P024/Zm00001d016675_P023/Zm00001d016675_P022/Zm00001d016675_P021/Zm00001d016675_P020/Zm00001d016675_P019/Zm00001d016675_P018/Zm00001d016675_P017/Zm00001d016675_P016/Zm00001d016675_P015/Zm00001d016675_P014/Zm00001d016675_P013/Zm00001d016675_P012/Zm00001d016675_P011/Zm00001d016675_P010/Zm00001d016675_P009/Zm00001d016675_P008/Zm00001d016675_P007…
GO:0010342	BP	endosperm cellularization	26/4756	77/43164	9.4075e-08	1.10804e-06	8.67679e-07	Zm00001d040305_P029/Zm00001d040305_P028/Zm00001d040305_P027/Zm00001d040305_P026/Zm00001d040305_P025/Zm00001d040305_P024/Zm00001d040305_P023/Zm00001d040305_P022/Zm00001d040305_P021/Zm00001d040305_P020/Zm00001d040305_P018/Zm00001d040305_P016/Zm00001d040305_P015/Zm00001d040305_P014/Zm00001d040305_P013/Zm00001d040305_P012/Zm00001d040305_P011/Zm00001d040305_P010/Zm00001d040305_P009/Zm00001d040305_P008…
GO:0070297	BP	regulation of phosphorelay signal transduction system	26/4756	77/43164	9.4075e-08	1.10804e-06	8.67679e-07	Zm00001d016675_P027/Zm00001d016675_P026/Zm00001d016675_P024/Zm00001d016675_P023/Zm00001d016675_P022/Zm00001d016675_P021/Zm00001d016675_P020/Zm00001d016675_P019/Zm00001d016675_P018/Zm00001d016675_P017/Zm00001d016675_P016/Zm00001d016675_P015/Zm00001d016675_P014/Zm00001d016675_P013/Zm00001d016675_P012/Zm00001d016675_P011/Zm00001d016675_P010/Zm00001d016675_P009/Zm00001d016675_P008/Zm00001d016675_P007…
GO:0042398	BP	cellular modified amino acid biosynthetic process	53/4756	228/43164	1.05911e-07	1.2356e-06	9.67569e-07	Zm00001d044133_P014/Zm00001d044133_P013/Zm00001d044133_P011/Zm00001d044133_P008/Zm00001d044133_P007/Zm00001d044133_P006/Zm00001d044133_P005/Zm00001d044133_P004/Zm00001d044133_P003/Zm00001d041710_P007/Zm00001d041710_P006/Zm00001d041710_P005/Zm00001d041710_P004/Zm00001d041710_P003/Zm00001d041710_P002/Zm00001d041710_P001/Zm00001d041625_P010/Zm00001d041625_P009/Zm00001d041625_P008/Zm00001d041625_P007…
GO:0055003	BP	cardiac myofibril assembly	9/4756	11/43164	1.06174e-07	1.2356e-06	9.67569e-07	Zm00001d047367_P016/Zm00001d047367_P012/Zm00001d047367_P010/Zm00001d047367_P009/Zm00001d047367_P005/Zm00001d047367_P004/Zm00001d047367_P003/Zm00001d047367_P002/Zm00001d047367_P001
GO:0060321	BP	acceptance of pollen	9/4756	11/43164	1.06174e-07	1.2356e-06	9.67569e-07	Zm00001d033244_P013/Zm00001d033244_P009/Zm00001d033244_P008/Zm00001d033244_P007/Zm00001d033244_P006/Zm00001d033244_P005/Zm00001d033244_P003/Zm00001d033244_P002/Zm00001d033244_P001
GO:0006760	BP	folic acid-containing compound metabolic process	29/4756	93/43164	1.2681e-07	1.46408e-06	1.14649e-06	Zm00001d041625_P010/Zm00001d041625_P009/Zm00001d041625_P008/Zm00001d041625_P007/Zm00001d041625_P006/Zm00001d041625_P005/Zm00001d041625_P004/Zm00001d041625_P003/Zm00001d041625_P002/Zm00001d041625_P001/Zm00001d036484_P001/Zm00001d007318_P019/Zm00001d007318_P018/Zm00001d007318_P017/Zm00001d007318_P016/Zm00001d007318_P014/Zm00001d007318_P013/Zm00001d007318_P012/Zm00001d007318_P011/Zm00001d007318_P010…
GO:0042558	BP	pteridine-containing compound metabolic process	29/4756	93/43164	1.2681e-07	1.46408e-06	1.14649e-06	Zm00001d041625_P010/Zm00001d041625_P009/Zm00001d041625_P008/Zm00001d041625_P007/Zm00001d041625_P006/Zm00001d041625_P005/Zm00001d041625_P004/Zm00001d041625_P003/Zm00001d041625_P002/Zm00001d041625_P001/Zm00001d036484_P001/Zm00001d007318_P019/Zm00001d007318_P018/Zm00001d007318_P017/Zm00001d007318_P016/Zm00001d007318_P014/Zm00001d007318_P013/Zm00001d007318_P012/Zm00001d007318_P011/Zm00001d007318_P010…
GO:0033866	BP	nucleoside bisphosphate biosynthetic process	28/4756	88/43164	1.29064e-07	1.47264e-06	1.15319e-06	Zm00001d045021_P011/Zm00001d045021_P010/Zm00001d045021_P009/Zm00001d045021_P007/Zm00001d045021_P006/Zm00001d045021_P005/Zm00001d045021_P004/Zm00001d045021_P003/Zm00001d045021_P002/Zm00001d045021_P001/Zm00001d024421_P002/Zm00001d024421_P001/Zm00001d015182_P001/Zm00001d009212_P013/Zm00001d009212_P012/Zm00001d009212_P010/Zm00001d009212_P009/Zm00001d009212_P007/Zm00001d009212_P006/Zm00001d009212_P004…
GO:0034030	BP	ribonucleoside bisphosphate biosynthetic process	28/4756	88/43164	1.29064e-07	1.47264e-06	1.15319e-06	Zm00001d045021_P011/Zm00001d045021_P010/Zm00001d045021_P009/Zm00001d045021_P007/Zm00001d045021_P006/Zm00001d045021_P005/Zm00001d045021_P004/Zm00001d045021_P003/Zm00001d045021_P002/Zm00001d045021_P001/Zm00001d024421_P002/Zm00001d024421_P001/Zm00001d015182_P001/Zm00001d009212_P013/Zm00001d009212_P012/Zm00001d009212_P010/Zm00001d009212_P009/Zm00001d009212_P007/Zm00001d009212_P006/Zm00001d009212_P004…
GO:0034033	BP	purine nucleoside bisphosphate biosynthetic process	28/4756	88/43164	1.29064e-07	1.47264e-06	1.15319e-06	Zm00001d045021_P011/Zm00001d045021_P010/Zm00001d045021_P009/Zm00001d045021_P007/Zm00001d045021_P006/Zm00001d045021_P005/Zm00001d045021_P004/Zm00001d045021_P003/Zm00001d045021_P002/Zm00001d045021_P001/Zm00001d024421_P002/Zm00001d024421_P001/Zm00001d015182_P001/Zm00001d009212_P013/Zm00001d009212_P012/Zm00001d009212_P010/Zm00001d009212_P009/Zm00001d009212_P007/Zm00001d009212_P006/Zm00001d009212_P004…
GO:0016331	BP	morphogenesis of embryonic epithelium	40/4756	153/43164	1.40797e-07	1.60026e-06	1.25313e-06	Zm00001d045597_P049/Zm00001d045597_P033/Zm00001d045597_P001/Zm00001d011075_P055/Zm00001d011075_P054/Zm00001d011075_P052/Zm00001d011075_P051/Zm00001d011075_P050/Zm00001d011075_P049/Zm00001d011075_P048/Zm00001d011075_P042/Zm00001d011075_P041/Zm00001d011075_P038/Zm00001d011075_P037/Zm00001d011075_P036/Zm00001d011075_P035/Zm00001d011075_P034/Zm00001d011075_P032/Zm00001d011075_P029/Zm00001d011075_P028…
GO:0010507	BP	negative regulation of autophagy	16/4756	34/43164	1.4365e-07	1.62636e-06	1.27357e-06	Zm00001d037950_P022/Zm00001d037950_P020/Zm00001d037950_P019/Zm00001d037950_P017/Zm00001d037950_P016/Zm00001d037950_P015/Zm00001d037950_P012/Zm00001d037950_P011/Zm00001d037950_P010/Zm00001d037950_P008/Zm00001d037950_P007/Zm00001d037950_P006/Zm00001d037950_P005/Zm00001d037950_P004/Zm00001d037950_P002/Zm00001d037950_P001
GO:0046085	BP	adenosine metabolic process	17/4756	38/43164	1.47609e-07	1.66473e-06	1.30362e-06	Zm00001d017271_P011/Zm00001d017271_P010/Zm00001d017271_P009/Zm00001d017271_P008/Zm00001d017271_P007/Zm00001d017271_P006/Zm00001d017271_P005/Zm00001d017271_P004/Zm00001d017271_P003/Zm00001d017271_P002/Zm00001d017271_P001/Zm00001d003017_P006/Zm00001d003017_P005/Zm00001d003017_P004/Zm00001d003017_P003/Zm00001d003017_P002/Zm00001d003017_P001
GO:0006268	BP	DNA unwinding involved in DNA replication	31/4756	104/43164	1.49409e-07	1.67855e-06	1.31444e-06	Zm00001d047411_P004/Zm00001d047411_P003/Zm00001d047411_P002/Zm00001d047411_P001/Zm00001d041606_P013/Zm00001d041606_P012/Zm00001d041606_P011/Zm00001d041606_P010/Zm00001d041606_P009/Zm00001d041606_P008/Zm00001d041606_P007/Zm00001d041606_P006/Zm00001d041606_P005/Zm00001d041606_P004/Zm00001d041606_P003/Zm00001d041606_P002/Zm00001d041606_P001/Zm00001d038467_P008/Zm00001d038467_P007/Zm00001d038467_P006…
GO:0034757	BP	negative regulation of iron ion transport	14/4756	27/43164	1.88613e-07	2.11088e-06	1.65298e-06	Zm00001d012005_P025/Zm00001d012005_P024/Zm00001d012005_P022/Zm00001d012005_P020/Zm00001d012005_P019/Zm00001d012005_P018/Zm00001d012005_P015/Zm00001d012005_P014/Zm00001d012005_P013/Zm00001d012005_P011/Zm00001d012005_P007/Zm00001d012005_P006/Zm00001d012005_P004/Zm00001d012005_P002
GO:0016143	BP	S-glycoside metabolic process	45/4756	184/43164	2.01216e-07	2.22634e-06	1.74339e-06	Zm00001d053281_P008/Zm00001d053281_P007/Zm00001d053281_P006/Zm00001d053281_P005/Zm00001d053281_P003/Zm00001d053281_P002/Zm00001d053281_P001/Zm00001d053107_P003/Zm00001d053107_P002/Zm00001d053107_P001/Zm00001d036986_P028/Zm00001d036986_P027/Zm00001d036986_P023/Zm00001d036986_P022/Zm00001d036986_P021/Zm00001d036986_P018/Zm00001d036986_P017/Zm00001d036986_P016/Zm00001d036986_P015/Zm00001d036986_P012…
GO:0019757	BP	glycosinolate metabolic process	45/4756	184/43164	2.01216e-07	2.22634e-06	1.74339e-06	Zm00001d053281_P008/Zm00001d053281_P007/Zm00001d053281_P006/Zm00001d053281_P005/Zm00001d053281_P003/Zm00001d053281_P002/Zm00001d053281_P001/Zm00001d053107_P003/Zm00001d053107_P002/Zm00001d053107_P001/Zm00001d036986_P028/Zm00001d036986_P027/Zm00001d036986_P023/Zm00001d036986_P022/Zm00001d036986_P021/Zm00001d036986_P018/Zm00001d036986_P017/Zm00001d036986_P016/Zm00001d036986_P015/Zm00001d036986_P012…
GO:0019760	BP	glucosinolate metabolic process	45/4756	184/43164	2.01216e-07	2.22634e-06	1.74339e-06	Zm00001d053281_P008/Zm00001d053281_P007/Zm00001d053281_P006/Zm00001d053281_P005/Zm00001d053281_P003/Zm00001d053281_P002/Zm00001d053281_P001/Zm00001d053107_P003/Zm00001d053107_P002/Zm00001d053107_P001/Zm00001d036986_P028/Zm00001d036986_P027/Zm00001d036986_P023/Zm00001d036986_P022/Zm00001d036986_P021/Zm00001d036986_P018/Zm00001d036986_P017/Zm00001d036986_P016/Zm00001d036986_P015/Zm00001d036986_P012…
GO:0000041	BP	transition metal ion transport	67/4756	322/43164	2.29426e-07	2.52273e-06	1.9755e-06	Zm00001d053716_P001/Zm00001d052801_P024/Zm00001d052801_P023/Zm00001d052801_P021/Zm00001d052801_P020/Zm00001d052801_P018/Zm00001d052801_P016/Zm00001d052801_P014/Zm00001d052801_P013/Zm00001d052801_P011/Zm00001d052801_P009/Zm00001d052801_P006/Zm00001d052801_P004/Zm00001d052801_P003/Zm00001d052801_P002/Zm00001d052801_P001/Zm00001d040157_P001/Zm00001d037756_P004/Zm00001d037756_P003/Zm00001d037756_P002…
GO:0010410	BP	hemicellulose metabolic process	36/4756	133/43164	2.29732e-07	2.52273e-06	1.9755e-06	Zm00001d052425_P019/Zm00001d052425_P017/Zm00001d052425_P016/Zm00001d052425_P015/Zm00001d052425_P014/Zm00001d052425_P013/Zm00001d052425_P012/Zm00001d052425_P011/Zm00001d052425_P010/Zm00001d052425_P009/Zm00001d052425_P008/Zm00001d052425_P007/Zm00001d052425_P006/Zm00001d052425_P005/Zm00001d052425_P004/Zm00001d052425_P003/Zm00001d052425_P002/Zm00001d052425_P001/Zm00001d047750_P002/Zm00001d047750_P001…
GO:0008654	BP	phospholipid biosynthetic process	84/4756	435/43164	2.31653e-07	2.5343e-06	1.98455e-06	Zm00001d052378_P002/Zm00001d052378_P001/Zm00001d043727_P001/Zm00001d038824_P002/Zm00001d038824_P001/Zm00001d038170_P004/Zm00001d038170_P003/Zm00001d038170_P002/Zm00001d038170_P001/Zm00001d037950_P022/Zm00001d037950_P020/Zm00001d037950_P019/Zm00001d037950_P017/Zm00001d037950_P016/Zm00001d037950_P015/Zm00001d037950_P012/Zm00001d037950_P011/Zm00001d037950_P010/Zm00001d037950_P008/Zm00001d037950_P007…
GO:0008361	BP	regulation of cell size	44/4756	180/43164	2.77214e-07	3.02142e-06	2.36601e-06	Zm00001d045597_P049/Zm00001d045597_P033/Zm00001d045597_P001/Zm00001d026426_P015/Zm00001d026426_P014/Zm00001d026426_P013/Zm00001d026426_P012/Zm00001d026426_P010/Zm00001d026426_P007/Zm00001d026426_P006/Zm00001d026426_P005/Zm00001d026426_P004/Zm00001d026426_P001/Zm00001d023908_P004/Zm00001d023908_P003/Zm00001d023908_P002/Zm00001d023908_P001/Zm00001d011152_P111/Zm00001d011152_P110/Zm00001d011152_P105…
GO:0007018	BP	microtubule-based movement	26/4756	81/43164	2.95003e-07	3.20336e-06	2.50848e-06	Zm00001d040305_P026/Zm00001d040305_P025/Zm00001d040305_P024/Zm00001d040305_P023/Zm00001d040305_P022/Zm00001d040305_P021/Zm00001d040305_P020/Zm00001d040305_P018/Zm00001d040305_P016/Zm00001d040305_P015/Zm00001d040305_P013/Zm00001d040305_P011/Zm00001d040305_P010/Zm00001d040305_P009/Zm00001d040305_P008/Zm00001d040305_P006/Zm00001d040305_P005/Zm00001d040305_P004/Zm00001d040305_P003/Zm00001d029390_P006…
GO:0032527	BP	protein exit from endoplasmic reticulum	21/4756	57/43164	2.97878e-07	3.2226e-06	2.52355e-06	Zm00001d041693_P020/Zm00001d041693_P019/Zm00001d041693_P018/Zm00001d041693_P017/Zm00001d041693_P016/Zm00001d041693_P015/Zm00001d041693_P014/Zm00001d041693_P013/Zm00001d041693_P012/Zm00001d041693_P011/Zm00001d041693_P010/Zm00001d041693_P009/Zm00001d041693_P008/Zm00001d041693_P007/Zm00001d041693_P006/Zm00001d041693_P005/Zm00001d041693_P004/Zm00001d041693_P003/Zm00001d041693_P002/Zm00001d041693_P001…
GO:0080117	BP	secondary growth	14/4756	28/43164	3.38801e-07	3.63837e-06	2.84913e-06	Zm00001d012005_P025/Zm00001d012005_P024/Zm00001d012005_P022/Zm00001d012005_P020/Zm00001d012005_P019/Zm00001d012005_P018/Zm00001d012005_P015/Zm00001d012005_P014/Zm00001d012005_P013/Zm00001d012005_P011/Zm00001d012005_P007/Zm00001d012005_P006/Zm00001d012005_P004/Zm00001d012005_P002
GO:0080190	BP	lateral growth	14/4756	28/43164	3.38801e-07	3.63837e-06	2.84913e-06	Zm00001d012005_P025/Zm00001d012005_P024/Zm00001d012005_P022/Zm00001d012005_P020/Zm00001d012005_P019/Zm00001d012005_P018/Zm00001d012005_P015/Zm00001d012005_P014/Zm00001d012005_P013/Zm00001d012005_P011/Zm00001d012005_P007/Zm00001d012005_P006/Zm00001d012005_P004/Zm00001d012005_P002
GO:0010086	BP	embryonic root morphogenesis	15/4756	32/43164	3.77025e-07	4.03403e-06	3.15896e-06	Zm00001d033786_P005/Zm00001d033786_P004/Zm00001d033786_P003/Zm00001d033786_P002/Zm00001d033786_P001/Zm00001d013412_P016/Zm00001d013412_P013/Zm00001d013412_P012/Zm00001d013412_P010/Zm00001d013412_P008/Zm00001d013412_P006/Zm00001d013412_P005/Zm00001d013412_P004/Zm00001d013412_P003/Zm00001d013412_P002
GO:0009850	BP	auxin metabolic process	84/4756	440/43164	3.81836e-07	4.04512e-06	3.16764e-06	Zm00001d053281_P008/Zm00001d053281_P007/Zm00001d053281_P006/Zm00001d053281_P005/Zm00001d053281_P003/Zm00001d053281_P002/Zm00001d053281_P001/Zm00001d053107_P003/Zm00001d053107_P002/Zm00001d053107_P001/Zm00001d026111_P088/Zm00001d026111_P087/Zm00001d026111_P086/Zm00001d026111_P085/Zm00001d026111_P077/Zm00001d026111_P075/Zm00001d026111_P074/Zm00001d026111_P070/Zm00001d026111_P069/Zm00001d026111_P068…
GO:0018026	BP	peptidyl-lysine monomethylation	9/4756	12/43164	3.82745e-07	4.04512e-06	3.16764e-06	Zm00001d047367_P016/Zm00001d047367_P012/Zm00001d047367_P010/Zm00001d047367_P009/Zm00001d047367_P005/Zm00001d047367_P004/Zm00001d047367_P003/Zm00001d047367_P002/Zm00001d047367_P001
GO:0018027	BP	peptidyl-lysine dimethylation	9/4756	12/43164	3.82745e-07	4.04512e-06	3.16764e-06	Zm00001d047367_P016/Zm00001d047367_P012/Zm00001d047367_P010/Zm00001d047367_P009/Zm00001d047367_P005/Zm00001d047367_P004/Zm00001d047367_P003/Zm00001d047367_P002/Zm00001d047367_P001
GO:0042744	BP	hydrogen peroxide catabolic process	16/4756	36/43164	3.83601e-07	4.04512e-06	3.16764e-06	Zm00001d049954_P001/Zm00001d047757_P012/Zm00001d047757_P011/Zm00001d047757_P009/Zm00001d047757_P005/Zm00001d041804_P001/Zm00001d022381_P019/Zm00001d022381_P018/Zm00001d022381_P017/Zm00001d022381_P016/Zm00001d022381_P015/Zm00001d022381_P014/Zm00001d022381_P008/Zm00001d022381_P006/Zm00001d022381_P005/Zm00001d016736_P001
GO:0051510	BP	regulation of unidimensional cell growth	52/4756	231/43164	4.05673e-07	4.26249e-06	3.33786e-06	Zm00001d042523_P042/Zm00001d042523_P041/Zm00001d042523_P040/Zm00001d042523_P039/Zm00001d042523_P038/Zm00001d042523_P037/Zm00001d042523_P036/Zm00001d042523_P035/Zm00001d042523_P034/Zm00001d042523_P033/Zm00001d042523_P032/Zm00001d042523_P031/Zm00001d042523_P030/Zm00001d042523_P029/Zm00001d042523_P028/Zm00001d042523_P027/Zm00001d042523_P026/Zm00001d042523_P025/Zm00001d042523_P024/Zm00001d042523_P023…
GO:0001568	BP	blood vessel development	37/4756	142/43164	4.44505e-07	4.65376e-06	3.64425e-06	Zm00001d011075_P055/Zm00001d011075_P054/Zm00001d011075_P052/Zm00001d011075_P051/Zm00001d011075_P050/Zm00001d011075_P049/Zm00001d011075_P048/Zm00001d011075_P042/Zm00001d011075_P041/Zm00001d011075_P038/Zm00001d011075_P037/Zm00001d011075_P036/Zm00001d011075_P035/Zm00001d011075_P034/Zm00001d011075_P032/Zm00001d011075_P029/Zm00001d011075_P028/Zm00001d011075_P027/Zm00001d011075_P025/Zm00001d011075_P022…
GO:0006212	BP	uracil catabolic process	10/4756	15/43164	4.64303e-07	4.84367e-06	3.79297e-06	Zm00001d043152_P010/Zm00001d043152_P009/Zm00001d043152_P008/Zm00001d043152_P007/Zm00001d043152_P006/Zm00001d043152_P005/Zm00001d043152_P004/Zm00001d043152_P003/Zm00001d043152_P002/Zm00001d043152_P001
GO:0006312	BP	mitotic recombination	35/4756	131/43164	4.71485e-07	4.90109e-06	3.83793e-06	Zm00001d017720_P072/Zm00001d017720_P070/Zm00001d017720_P069/Zm00001d017720_P067/Zm00001d017720_P064/Zm00001d017720_P061/Zm00001d017720_P060/Zm00001d017720_P056/Zm00001d017720_P054/Zm00001d017720_P052/Zm00001d017720_P051/Zm00001d017720_P049/Zm00001d017720_P047/Zm00001d017720_P045/Zm00001d017720_P042/Zm00001d017720_P036/Zm00001d017720_P028/Zm00001d017720_P027/Zm00001d017720_P025/Zm00001d017720_P023…
GO:0008587	BP	imaginal disc-derived wing margin morphogenesis	18/4756	45/43164	4.98819e-07	5.16685e-06	4.04604e-06	Zm00001d011075_P077/Zm00001d011075_P075/Zm00001d011075_P074/Zm00001d011075_P072/Zm00001d011075_P070/Zm00001d011075_P069/Zm00001d011075_P068/Zm00001d011075_P067/Zm00001d011075_P066/Zm00001d011075_P065/Zm00001d011075_P064/Zm00001d011075_P063/Zm00001d011075_P062/Zm00001d011075_P061/Zm00001d011075_P060/Zm00001d011075_P059/Zm00001d011075_P058/Zm00001d011075_P053
GO:0072522	BP	purine-containing compound biosynthetic process	78/4756	402/43164	5.02309e-07	5.18461e-06	4.05995e-06	Zm00001d052405_P006/Zm00001d052405_P005/Zm00001d052405_P004/Zm00001d052405_P003/Zm00001d052405_P002/Zm00001d052405_P001/Zm00001d049731_P001/Zm00001d045021_P011/Zm00001d045021_P010/Zm00001d045021_P009/Zm00001d045021_P007/Zm00001d045021_P006/Zm00001d045021_P005/Zm00001d045021_P004/Zm00001d045021_P003/Zm00001d045021_P002/Zm00001d045021_P001/Zm00001d044133_P014/Zm00001d044133_P013/Zm00001d044133_P011…
GO:0034755	BP	iron ion transmembrane transport	17/4756	41/43164	5.61359e-07	5.77369e-06	4.52125e-06	Zm00001d053716_P001/Zm00001d037756_P004/Zm00001d037756_P003/Zm00001d037756_P002/Zm00001d037756_P001/Zm00001d014391_P012/Zm00001d014391_P011/Zm00001d014391_P010/Zm00001d014391_P009/Zm00001d014391_P008/Zm00001d014391_P007/Zm00001d014391_P006/Zm00001d014391_P005/Zm00001d014391_P004/Zm00001d014391_P003/Zm00001d014391_P002/Zm00001d014391_P001
GO:0048858	BP	cell projection morphogenesis	81/4756	424/43164	5.92533e-07	6.07295e-06	4.75559e-06	Zm00001d052838_P001/Zm00001d045597_P049/Zm00001d045597_P033/Zm00001d045597_P001/Zm00001d040305_P026/Zm00001d040305_P025/Zm00001d040305_P024/Zm00001d040305_P023/Zm00001d040305_P022/Zm00001d040305_P021/Zm00001d040305_P020/Zm00001d040305_P018/Zm00001d040305_P016/Zm00001d040305_P015/Zm00001d040305_P013/Zm00001d040305_P011/Zm00001d040305_P010/Zm00001d040305_P009/Zm00001d040305_P008/Zm00001d040305_P006…
GO:1901659	BP	glycosyl compound biosynthetic process	54/4756	247/43164	6.55619e-07	6.69602e-06	5.2435e-06	Zm00001d053281_P008/Zm00001d053281_P007/Zm00001d053281_P006/Zm00001d053281_P005/Zm00001d053281_P003/Zm00001d053281_P002/Zm00001d053281_P001/Zm00001d053107_P003/Zm00001d053107_P002/Zm00001d053107_P001/Zm00001d045021_P011/Zm00001d045021_P010/Zm00001d045021_P009/Zm00001d045021_P007/Zm00001d045021_P006/Zm00001d045021_P005/Zm00001d045021_P004/Zm00001d045021_P003/Zm00001d045021_P002/Zm00001d045021_P001…
GO:0009851	BP	auxin biosynthetic process	36/4756	139/43164	7.39433e-07	7.52573e-06	5.89322e-06	Zm00001d053281_P008/Zm00001d053281_P007/Zm00001d053281_P006/Zm00001d053281_P005/Zm00001d053281_P003/Zm00001d053281_P002/Zm00001d053281_P001/Zm00001d053107_P003/Zm00001d053107_P002/Zm00001d053107_P001/Zm00001d013098_P032/Zm00001d013098_P030/Zm00001d013098_P028/Zm00001d013098_P026/Zm00001d013098_P025/Zm00001d013098_P023/Zm00001d013098_P016/Zm00001d013098_P015/Zm00001d013098_P014/Zm00001d013098_P013…
GO:0007552	BP	metamorphosis	59/4756	280/43164	7.54644e-07	7.62739e-06	5.97283e-06	Zm00001d045760_P005/Zm00001d045760_P004/Zm00001d039407_P003/Zm00001d039407_P001/Zm00001d011075_P077/Zm00001d011075_P075/Zm00001d011075_P074/Zm00001d011075_P072/Zm00001d011075_P070/Zm00001d011075_P069/Zm00001d011075_P068/Zm00001d011075_P067/Zm00001d011075_P066/Zm00001d011075_P065/Zm00001d011075_P064/Zm00001d011075_P063/Zm00001d011075_P062/Zm00001d011075_P061/Zm00001d011075_P060/Zm00001d011075_P059…
GO:0048707	BP	instar larval or pupal morphogenesis	59/4756	280/43164	7.54644e-07	7.62739e-06	5.97283e-06	Zm00001d045760_P005/Zm00001d045760_P004/Zm00001d039407_P003/Zm00001d039407_P001/Zm00001d011075_P077/Zm00001d011075_P075/Zm00001d011075_P074/Zm00001d011075_P072/Zm00001d011075_P070/Zm00001d011075_P069/Zm00001d011075_P068/Zm00001d011075_P067/Zm00001d011075_P066/Zm00001d011075_P065/Zm00001d011075_P064/Zm00001d011075_P063/Zm00001d011075_P062/Zm00001d011075_P061/Zm00001d011075_P060/Zm00001d011075_P059…
GO:0036465	BP	synaptic vesicle recycling	37/4756	145/43164	7.75582e-07	7.75848e-06	6.07549e-06	Zm00001d011075_P055/Zm00001d011075_P054/Zm00001d011075_P052/Zm00001d011075_P051/Zm00001d011075_P050/Zm00001d011075_P049/Zm00001d011075_P048/Zm00001d011075_P042/Zm00001d011075_P041/Zm00001d011075_P038/Zm00001d011075_P037/Zm00001d011075_P036/Zm00001d011075_P035/Zm00001d011075_P034/Zm00001d011075_P032/Zm00001d011075_P029/Zm00001d011075_P028/Zm00001d011075_P027/Zm00001d011075_P025/Zm00001d011075_P022…
GO:0048488	BP	synaptic vesicle endocytosis	37/4756	145/43164	7.75582e-07	7.75848e-06	6.07549e-06	Zm00001d011075_P055/Zm00001d011075_P054/Zm00001d011075_P052/Zm00001d011075_P051/Zm00001d011075_P050/Zm00001d011075_P049/Zm00001d011075_P048/Zm00001d011075_P042/Zm00001d011075_P041/Zm00001d011075_P038/Zm00001d011075_P037/Zm00001d011075_P036/Zm00001d011075_P035/Zm00001d011075_P034/Zm00001d011075_P032/Zm00001d011075_P029/Zm00001d011075_P028/Zm00001d011075_P027/Zm00001d011075_P025/Zm00001d011075_P022…
GO:0140238	BP	presynaptic endocytosis	37/4756	145/43164	7.75582e-07	7.75848e-06	6.07549e-06	Zm00001d011075_P055/Zm00001d011075_P054/Zm00001d011075_P052/Zm00001d011075_P051/Zm00001d011075_P050/Zm00001d011075_P049/Zm00001d011075_P048/Zm00001d011075_P042/Zm00001d011075_P041/Zm00001d011075_P038/Zm00001d011075_P037/Zm00001d011075_P036/Zm00001d011075_P035/Zm00001d011075_P034/Zm00001d011075_P032/Zm00001d011075_P029/Zm00001d011075_P028/Zm00001d011075_P027/Zm00001d011075_P025/Zm00001d011075_P022…
GO:0070838	BP	divalent metal ion transport	70/4756	353/43164	8.25964e-07	8.23427e-06	6.44807e-06	Zm00001d047388_P003/Zm00001d047388_P002/Zm00001d047388_P001/Zm00001d044533_P003/Zm00001d044533_P002/Zm00001d044533_P001/Zm00001d039379_P001/Zm00001d038150_P004/Zm00001d037756_P004/Zm00001d037756_P003/Zm00001d037756_P002/Zm00001d037756_P001/Zm00001d037211_P001/Zm00001d036986_P028/Zm00001d036986_P027/Zm00001d036986_P023/Zm00001d036986_P022/Zm00001d036986_P021/Zm00001d036986_P018/Zm00001d036986_P017…
GO:0043044	BP	ATP-dependent chromatin remodeling	23/4756	70/43164	8.82408e-07	8.76706e-06	6.86528e-06	Zm00001d014977_P038/Zm00001d014977_P036/Zm00001d014977_P035/Zm00001d014977_P034/Zm00001d014977_P033/Zm00001d014977_P031/Zm00001d014977_P030/Zm00001d014977_P028/Zm00001d014977_P026/Zm00001d014977_P024/Zm00001d014977_P021/Zm00001d014977_P020/Zm00001d014977_P018/Zm00001d014977_P017/Zm00001d014977_P015/Zm00001d014977_P013/Zm00001d014977_P011/Zm00001d014977_P009/Zm00001d014977_P007/Zm00001d014977_P005…
GO:0009846	BP	pollen germination	79/4756	415/43164	9.35991e-07	9.2679e-06	7.25748e-06	Zm00001d054017_P004/Zm00001d054017_P003/Zm00001d054017_P001/Zm00001d053086_P001/Zm00001d044195_P020/Zm00001d044195_P019/Zm00001d044195_P018/Zm00001d044195_P017/Zm00001d044195_P016/Zm00001d044195_P015/Zm00001d044195_P014/Zm00001d044195_P013/Zm00001d044195_P012/Zm00001d044195_P011/Zm00001d044195_P010/Zm00001d044195_P009/Zm00001d044195_P008/Zm00001d044195_P007/Zm00001d044195_P006/Zm00001d044195_P005…
GO:0034756	BP	regulation of iron ion transport	14/4756	30/43164	9.90886e-07	9.7783e-06	7.65717e-06	Zm00001d012005_P025/Zm00001d012005_P024/Zm00001d012005_P022/Zm00001d012005_P020/Zm00001d012005_P019/Zm00001d012005_P018/Zm00001d012005_P015/Zm00001d012005_P014/Zm00001d012005_P013/Zm00001d012005_P011/Zm00001d012005_P007/Zm00001d012005_P006/Zm00001d012005_P004/Zm00001d012005_P002
GO:0006208	BP	pyrimidine nucleobase catabolic process	10/4756	16/43164	1.11493e-06	1.09654e-05	8.58672e-06	Zm00001d043152_P010/Zm00001d043152_P009/Zm00001d043152_P008/Zm00001d043152_P007/Zm00001d043152_P006/Zm00001d043152_P005/Zm00001d043152_P004/Zm00001d043152_P003/Zm00001d043152_P002/Zm00001d043152_P001
GO:0090056	BP	regulation of chlorophyll metabolic process	25/4756	81/43164	1.1311e-06	1.10871e-05	8.68206e-06	Zm00001d029034_P002/Zm00001d023634_P001/Zm00001d022381_P019/Zm00001d022381_P018/Zm00001d022381_P017/Zm00001d022381_P016/Zm00001d022381_P015/Zm00001d022381_P014/Zm00001d022381_P008/Zm00001d022381_P006/Zm00001d022381_P005/Zm00001d012005_P025/Zm00001d012005_P024/Zm00001d012005_P022/Zm00001d012005_P020/Zm00001d012005_P019/Zm00001d012005_P018/Zm00001d012005_P015/Zm00001d012005_P014/Zm00001d012005_P013…
GO:0032990	BP	cell part morphogenesis	81/4756	431/43164	1.16779e-06	1.14084e-05	8.93364e-06	Zm00001d052838_P001/Zm00001d045597_P049/Zm00001d045597_P033/Zm00001d045597_P001/Zm00001d040305_P026/Zm00001d040305_P025/Zm00001d040305_P024/Zm00001d040305_P023/Zm00001d040305_P022/Zm00001d040305_P021/Zm00001d040305_P020/Zm00001d040305_P018/Zm00001d040305_P016/Zm00001d040305_P015/Zm00001d040305_P013/Zm00001d040305_P011/Zm00001d040305_P010/Zm00001d040305_P009/Zm00001d040305_P008/Zm00001d040305_P006…
GO:0072511	BP	divalent inorganic cation transport	70/4756	358/43164	1.40515e-06	1.36815e-05	1.07137e-05	Zm00001d047388_P003/Zm00001d047388_P002/Zm00001d047388_P001/Zm00001d044533_P003/Zm00001d044533_P002/Zm00001d044533_P001/Zm00001d039379_P001/Zm00001d038150_P004/Zm00001d037756_P004/Zm00001d037756_P003/Zm00001d037756_P002/Zm00001d037756_P001/Zm00001d037211_P001/Zm00001d036986_P028/Zm00001d036986_P027/Zm00001d036986_P023/Zm00001d036986_P022/Zm00001d036986_P021/Zm00001d036986_P018/Zm00001d036986_P017…
GO:0016045	BP	detection of bacterium	15/4756	35/43164	1.56686e-06	1.51549e-05	1.18675e-05	Zm00001d003267_P055/Zm00001d003267_P054/Zm00001d003267_P053/Zm00001d003267_P052/Zm00001d003267_P051/Zm00001d003267_P050/Zm00001d003267_P049/Zm00001d003267_P048/Zm00001d003267_P047/Zm00001d003267_P046/Zm00001d003267_P045/Zm00001d003267_P044/Zm00001d003267_P038/Zm00001d003267_P011/Zm00001d003267_P002
GO:0098543	BP	detection of other organism	15/4756	35/43164	1.56686e-06	1.51549e-05	1.18675e-05	Zm00001d003267_P055/Zm00001d003267_P054/Zm00001d003267_P053/Zm00001d003267_P052/Zm00001d003267_P051/Zm00001d003267_P050/Zm00001d003267_P049/Zm00001d003267_P048/Zm00001d003267_P047/Zm00001d003267_P046/Zm00001d003267_P045/Zm00001d003267_P044/Zm00001d003267_P038/Zm00001d003267_P011/Zm00001d003267_P002
GO:1901140	BP	p-coumaryl alcohol transport	17/4756	44/43164	1.83617e-06	1.77012e-05	1.38614e-05	Zm00001d036986_P028/Zm00001d036986_P027/Zm00001d036986_P023/Zm00001d036986_P022/Zm00001d036986_P021/Zm00001d036986_P018/Zm00001d036986_P017/Zm00001d036986_P016/Zm00001d036986_P015/Zm00001d036986_P012/Zm00001d036986_P010/Zm00001d036986_P009/Zm00001d036986_P007/Zm00001d036986_P005/Zm00001d036986_P003/Zm00001d036986_P002/Zm00001d036986_P001
GO:0016052	BP	carbohydrate catabolic process	82/4756	443/43164	1.87803e-06	1.80452e-05	1.41307e-05	Zm00001d053685_P010/Zm00001d052425_P019/Zm00001d052425_P017/Zm00001d052425_P016/Zm00001d052425_P015/Zm00001d052425_P014/Zm00001d052425_P013/Zm00001d052425_P012/Zm00001d052425_P011/Zm00001d052425_P010/Zm00001d052425_P009/Zm00001d052425_P008/Zm00001d052425_P007/Zm00001d052425_P006/Zm00001d052425_P005/Zm00001d052425_P004/Zm00001d052425_P003/Zm00001d052425_P002/Zm00001d052425_P001/Zm00001d052405_P006…
GO:0009646	BP	response to absence of light	18/4756	49/43164	2.17468e-06	2.08271e-05	1.63092e-05	Zm00001d045539_P001/Zm00001d039483_P003/Zm00001d039483_P002/Zm00001d039483_P001/Zm00001d034420_P013/Zm00001d034420_P012/Zm00001d034420_P011/Zm00001d034420_P010/Zm00001d034420_P009/Zm00001d034420_P008/Zm00001d034420_P007/Zm00001d034420_P006/Zm00001d034420_P005/Zm00001d034420_P004/Zm00001d034420_P003/Zm00001d034420_P002/Zm00001d034420_P001/Zm00001d011721_P001
GO:0019860	BP	uracil metabolic process	10/4756	17/43164	2.4385e-06	2.32773e-05	1.82279e-05	Zm00001d043152_P010/Zm00001d043152_P009/Zm00001d043152_P008/Zm00001d043152_P007/Zm00001d043152_P006/Zm00001d043152_P005/Zm00001d043152_P004/Zm00001d043152_P003/Zm00001d043152_P002/Zm00001d043152_P001
GO:0060627	BP	regulation of vesicle-mediated transport	53/4756	251/43164	2.5038e-06	2.38228e-05	1.86551e-05	Zm00001d053086_P001/Zm00001d047092_P002/Zm00001d047092_P001/Zm00001d015036_P002/Zm00001d011152_P065/Zm00001d011152_P064/Zm00001d011152_P016/Zm00001d011075_P055/Zm00001d011075_P054/Zm00001d011075_P052/Zm00001d011075_P051/Zm00001d011075_P050/Zm00001d011075_P049/Zm00001d011075_P048/Zm00001d011075_P042/Zm00001d011075_P041/Zm00001d011075_P038/Zm00001d011075_P037/Zm00001d011075_P036/Zm00001d011075_P035…
GO:0071324	BP	cellular response to disaccharide stimulus	36/4756	146/43164	2.58512e-06	2.44374e-05	1.91364e-05	Zm00001d033786_P005/Zm00001d033786_P004/Zm00001d033786_P003/Zm00001d033786_P002/Zm00001d033786_P001/Zm00001d029170_P007/Zm00001d029170_P006/Zm00001d029170_P005/Zm00001d029170_P004/Zm00001d029170_P003/Zm00001d029170_P002/Zm00001d029170_P001/Zm00001d013412_P016/Zm00001d013412_P013/Zm00001d013412_P012/Zm00001d013412_P010/Zm00001d013412_P008/Zm00001d013412_P006/Zm00001d013412_P005/Zm00001d013412_P004…
GO:0071329	BP	cellular response to sucrose stimulus	36/4756	146/43164	2.58512e-06	2.44374e-05	1.91364e-05	Zm00001d033786_P005/Zm00001d033786_P004/Zm00001d033786_P003/Zm00001d033786_P002/Zm00001d033786_P001/Zm00001d029170_P007/Zm00001d029170_P006/Zm00001d029170_P005/Zm00001d029170_P004/Zm00001d029170_P003/Zm00001d029170_P002/Zm00001d029170_P001/Zm00001d013412_P016/Zm00001d013412_P013/Zm00001d013412_P012/Zm00001d013412_P010/Zm00001d013412_P008/Zm00001d013412_P006/Zm00001d013412_P005/Zm00001d013412_P004…
GO:0071421	BP	manganese ion transmembrane transport	13/4756	28/43164	2.6082e-06	2.45274e-05	1.92068e-05	Zm00001d040157_P001/Zm00001d014391_P012/Zm00001d014391_P011/Zm00001d014391_P010/Zm00001d014391_P009/Zm00001d014391_P008/Zm00001d014391_P007/Zm00001d014391_P006/Zm00001d014391_P005/Zm00001d014391_P004/Zm00001d014391_P003/Zm00001d014391_P002/Zm00001d014391_P001
GO:0000256	BP	allantoin catabolic process	8/4756	11/43164	2.61983e-06	2.45274e-05	1.92068e-05	Zm00001d030967_P010/Zm00001d030967_P009/Zm00001d030967_P008/Zm00001d030967_P007/Zm00001d030967_P006/Zm00001d030967_P005/Zm00001d030967_P002/Zm00001d030967_P001
GO:0010777	BP	meiotic mismatch repair involved in reciprocal meiotic recombination	8/4756	11/43164	2.61983e-06	2.45274e-05	1.92068e-05	Zm00001d006382_P010/Zm00001d006382_P008/Zm00001d006382_P007/Zm00001d006382_P006/Zm00001d006382_P005/Zm00001d006382_P004/Zm00001d006382_P003/Zm00001d006382_P002
GO:1900140	BP	regulation of seedling development	52/4756	245/43164	2.64267e-06	2.46621e-05	1.93123e-05	Zm00001d045212_P003/Zm00001d045212_P002/Zm00001d045212_P001/Zm00001d042922_P008/Zm00001d033786_P005/Zm00001d033786_P004/Zm00001d033786_P003/Zm00001d033786_P002/Zm00001d033786_P001/Zm00001d013412_P016/Zm00001d013412_P013/Zm00001d013412_P012/Zm00001d013412_P010/Zm00001d013412_P008/Zm00001d013412_P006/Zm00001d013412_P005/Zm00001d013412_P004/Zm00001d013412_P003/Zm00001d013412_P002/Zm00001d012005_P025…
GO:0051149	BP	positive regulation of muscle cell differentiation	9/4756	14/43164	2.82991e-06	2.63254e-05	2.06148e-05	Zm00001d047367_P016/Zm00001d047367_P012/Zm00001d047367_P010/Zm00001d047367_P009/Zm00001d047367_P005/Zm00001d047367_P004/Zm00001d047367_P003/Zm00001d047367_P002/Zm00001d047367_P001
GO:0015695	BP	organic cation transport	23/4756	75/43164	3.38535e-06	3.13924e-05	2.45826e-05	Zm00001d051362_P001/Zm00001d044133_P014/Zm00001d044133_P013/Zm00001d044133_P011/Zm00001d044133_P008/Zm00001d044133_P007/Zm00001d044133_P006/Zm00001d044133_P005/Zm00001d044133_P004/Zm00001d044133_P003/Zm00001d014129_P013/Zm00001d014129_P012/Zm00001d014129_P011/Zm00001d014129_P010/Zm00001d014129_P009/Zm00001d014129_P008/Zm00001d014129_P007/Zm00001d014129_P006/Zm00001d014129_P005/Zm00001d014129_P004…
GO:0006388	BP	tRNA splicing, via endonucleolytic cleavage and ligation	11/4756	21/43164	3.52049e-06	3.25422e-05	2.54831e-05	Zm00001d022125_P004/Zm00001d022125_P003/Zm00001d022125_P001/Zm00001d019075_P009/Zm00001d019075_P008/Zm00001d019075_P006/Zm00001d019075_P005/Zm00001d019075_P004/Zm00001d019075_P003/Zm00001d019075_P002/Zm00001d019075_P001
GO:0009303	BP	rRNA transcription	17/4756	46/43164	3.76961e-06	3.45174e-05	2.70298e-05	Zm00001d037950_P022/Zm00001d037950_P020/Zm00001d037950_P019/Zm00001d037950_P017/Zm00001d037950_P016/Zm00001d037950_P015/Zm00001d037950_P012/Zm00001d037950_P011/Zm00001d037950_P010/Zm00001d037950_P008/Zm00001d037950_P007/Zm00001d037950_P006/Zm00001d037950_P005/Zm00001d037950_P004/Zm00001d037950_P002/Zm00001d037950_P001/Zm00001d001937_P004
GO:0015996	BP	chlorophyll catabolic process	17/4756	46/43164	3.76961e-06	3.45174e-05	2.70298e-05	Zm00001d023634_P001/Zm00001d021288_P002/Zm00001d021288_P001/Zm00001d012005_P025/Zm00001d012005_P024/Zm00001d012005_P022/Zm00001d012005_P020/Zm00001d012005_P019/Zm00001d012005_P018/Zm00001d012005_P015/Zm00001d012005_P014/Zm00001d012005_P013/Zm00001d012005_P011/Zm00001d012005_P007/Zm00001d012005_P006/Zm00001d012005_P004/Zm00001d012005_P002
GO:0040019	BP	positive regulation of embryonic development	17/4756	46/43164	3.76961e-06	3.45174e-05	2.70298e-05	Zm00001d046913_P001/Zm00001d037950_P022/Zm00001d037950_P020/Zm00001d037950_P019/Zm00001d037950_P017/Zm00001d037950_P016/Zm00001d037950_P015/Zm00001d037950_P012/Zm00001d037950_P011/Zm00001d037950_P010/Zm00001d037950_P008/Zm00001d037950_P007/Zm00001d037950_P006/Zm00001d037950_P005/Zm00001d037950_P004/Zm00001d037950_P002/Zm00001d037950_P001
GO:1901401	BP	regulation of tetrapyrrole metabolic process	25/4756	86/43164	3.8194e-06	3.4864e-05	2.73012e-05	Zm00001d029034_P002/Zm00001d023634_P001/Zm00001d022381_P019/Zm00001d022381_P018/Zm00001d022381_P017/Zm00001d022381_P016/Zm00001d022381_P015/Zm00001d022381_P014/Zm00001d022381_P008/Zm00001d022381_P006/Zm00001d022381_P005/Zm00001d012005_P025/Zm00001d012005_P024/Zm00001d012005_P022/Zm00001d012005_P020/Zm00001d012005_P019/Zm00001d012005_P018/Zm00001d012005_P015/Zm00001d012005_P014/Zm00001d012005_P013…
GO:0072358	BP	cardiovascular system development	49/4756	229/43164	3.97948e-06	3.60996e-05	2.82688e-05	Zm00001d047367_P016/Zm00001d047367_P012/Zm00001d047367_P010/Zm00001d047367_P009/Zm00001d047367_P005/Zm00001d047367_P004/Zm00001d047367_P003/Zm00001d047367_P002/Zm00001d047367_P001/Zm00001d039407_P003/Zm00001d039407_P001/Zm00001d029459_P001/Zm00001d011075_P055/Zm00001d011075_P054/Zm00001d011075_P052/Zm00001d011075_P051/Zm00001d011075_P050/Zm00001d011075_P049/Zm00001d011075_P048/Zm00001d011075_P042…
GO:0072359	BP	circulatory system development	49/4756	229/43164	3.97948e-06	3.60996e-05	2.82688e-05	Zm00001d047367_P016/Zm00001d047367_P012/Zm00001d047367_P010/Zm00001d047367_P009/Zm00001d047367_P005/Zm00001d047367_P004/Zm00001d047367_P003/Zm00001d047367_P002/Zm00001d047367_P001/Zm00001d039407_P003/Zm00001d039407_P001/Zm00001d029459_P001/Zm00001d011075_P055/Zm00001d011075_P054/Zm00001d011075_P052/Zm00001d011075_P051/Zm00001d011075_P050/Zm00001d011075_P049/Zm00001d011075_P048/Zm00001d011075_P042…
GO:0006522	BP	alanine metabolic process	12/4756	25/43164	4.11706e-06	3.71171e-05	2.90655e-05	Zm00001d043382_P005/Zm00001d043382_P004/Zm00001d043382_P003/Zm00001d043382_P002/Zm00001d043382_P001/Zm00001d014258_P010/Zm00001d014258_P008/Zm00001d014258_P007/Zm00001d014258_P006/Zm00001d014258_P005/Zm00001d014258_P004/Zm00001d014258_P002
GO:0009078	BP	pyruvate family amino acid metabolic process	12/4756	25/43164	4.11706e-06	3.71171e-05	2.90655e-05	Zm00001d043382_P005/Zm00001d043382_P004/Zm00001d043382_P003/Zm00001d043382_P002/Zm00001d043382_P001/Zm00001d014258_P010/Zm00001d014258_P008/Zm00001d014258_P007/Zm00001d014258_P006/Zm00001d014258_P005/Zm00001d014258_P004/Zm00001d014258_P002
GO:0071365	BP	cellular response to auxin stimulus	85/4756	473/43164	4.16093e-06	3.73971e-05	2.92848e-05	Zm00001d036986_P028/Zm00001d036986_P027/Zm00001d036986_P023/Zm00001d036986_P022/Zm00001d036986_P021/Zm00001d036986_P018/Zm00001d036986_P017/Zm00001d036986_P016/Zm00001d036986_P015/Zm00001d036986_P012/Zm00001d036986_P010/Zm00001d036986_P009/Zm00001d036986_P007/Zm00001d036986_P005/Zm00001d036986_P003/Zm00001d036986_P002/Zm00001d036986_P001/Zm00001d032683_P002/Zm00001d032683_P001/Zm00001d026426_P015…
GO:0071478	BP	cellular response to radiation	83/4756	459/43164	4.18915e-06	3.74205e-05	2.93032e-05	Zm00001d047761_P015/Zm00001d047761_P014/Zm00001d047761_P013/Zm00001d047761_P012/Zm00001d047761_P011/Zm00001d047761_P010/Zm00001d047761_P009/Zm00001d047761_P008/Zm00001d047761_P007/Zm00001d047761_P006/Zm00001d047761_P005/Zm00001d047761_P004/Zm00001d047761_P003/Zm00001d047761_P002/Zm00001d047761_P001/Zm00001d046492_P003/Zm00001d046492_P002/Zm00001d046492_P001/Zm00001d045944_P011/Zm00001d045944_P010…
GO:0071482	BP	cellular response to light stimulus	83/4756	459/43164	4.18915e-06	3.74205e-05	2.93032e-05	Zm00001d047761_P015/Zm00001d047761_P014/Zm00001d047761_P013/Zm00001d047761_P012/Zm00001d047761_P011/Zm00001d047761_P010/Zm00001d047761_P009/Zm00001d047761_P008/Zm00001d047761_P007/Zm00001d047761_P006/Zm00001d047761_P005/Zm00001d047761_P004/Zm00001d047761_P003/Zm00001d047761_P002/Zm00001d047761_P001/Zm00001d046492_P003/Zm00001d046492_P002/Zm00001d046492_P001/Zm00001d045944_P011/Zm00001d045944_P010…
GO:0006338	BP	chromatin remodeling	54/4756	262/43164	4.3295e-06	3.85563e-05	3.01926e-05	Zm00001d047367_P016/Zm00001d047367_P012/Zm00001d047367_P010/Zm00001d047367_P009/Zm00001d047367_P005/Zm00001d047367_P004/Zm00001d047367_P003/Zm00001d047367_P002/Zm00001d047367_P001/Zm00001d045944_P011/Zm00001d045944_P010/Zm00001d045944_P009/Zm00001d045944_P008/Zm00001d045944_P007/Zm00001d045944_P006/Zm00001d045944_P005/Zm00001d045944_P003/Zm00001d045944_P002/Zm00001d045944_P001/Zm00001d045760_P005…
GO:0000914	BP	phragmoplast assembly	26/4756	92/43164	4.38987e-06	3.8857e-05	3.0428e-05	Zm00001d040305_P029/Zm00001d040305_P028/Zm00001d040305_P027/Zm00001d040305_P026/Zm00001d040305_P025/Zm00001d040305_P024/Zm00001d040305_P023/Zm00001d040305_P022/Zm00001d040305_P021/Zm00001d040305_P020/Zm00001d040305_P018/Zm00001d040305_P016/Zm00001d040305_P015/Zm00001d040305_P014/Zm00001d040305_P013/Zm00001d040305_P012/Zm00001d040305_P011/Zm00001d040305_P010/Zm00001d040305_P009/Zm00001d040305_P008…
GO:1902407	BP	assembly of actomyosin apparatus involved in mitotic cytokinesis	26/4756	92/43164	4.38987e-06	3.8857e-05	3.0428e-05	Zm00001d040305_P029/Zm00001d040305_P028/Zm00001d040305_P027/Zm00001d040305_P026/Zm00001d040305_P025/Zm00001d040305_P024/Zm00001d040305_P023/Zm00001d040305_P022/Zm00001d040305_P021/Zm00001d040305_P020/Zm00001d040305_P018/Zm00001d040305_P016/Zm00001d040305_P015/Zm00001d040305_P014/Zm00001d040305_P013/Zm00001d040305_P012/Zm00001d040305_P011/Zm00001d040305_P010/Zm00001d040305_P009/Zm00001d040305_P008…
GO:0010029	BP	regulation of seed germination	51/4756	243/43164	4.59399e-06	4.05409e-05	3.17467e-05	Zm00001d045212_P003/Zm00001d045212_P002/Zm00001d045212_P001/Zm00001d042922_P008/Zm00001d033786_P005/Zm00001d033786_P004/Zm00001d033786_P003/Zm00001d033786_P002/Zm00001d033786_P001/Zm00001d013412_P016/Zm00001d013412_P013/Zm00001d013412_P012/Zm00001d013412_P010/Zm00001d013412_P008/Zm00001d013412_P006/Zm00001d013412_P005/Zm00001d013412_P004/Zm00001d013412_P003/Zm00001d013412_P002/Zm00001d012005_P025…
GO:0006787	BP	porphyrin-containing compound catabolic process	20/4756	61/43164	4.64934e-06	4.0783e-05	3.19362e-05	Zm00001d046492_P003/Zm00001d046492_P002/Zm00001d046492_P001/Zm00001d023634_P001/Zm00001d021288_P002/Zm00001d021288_P001/Zm00001d012005_P025/Zm00001d012005_P024/Zm00001d012005_P022/Zm00001d012005_P020/Zm00001d012005_P019/Zm00001d012005_P018/Zm00001d012005_P015/Zm00001d012005_P014/Zm00001d012005_P013/Zm00001d012005_P011/Zm00001d012005_P007/Zm00001d012005_P006/Zm00001d012005_P004/Zm00001d012005_P002
GO:0033015	BP	tetrapyrrole catabolic process	20/4756	61/43164	4.64934e-06	4.0783e-05	3.19362e-05	Zm00001d046492_P003/Zm00001d046492_P002/Zm00001d046492_P001/Zm00001d023634_P001/Zm00001d021288_P002/Zm00001d021288_P001/Zm00001d012005_P025/Zm00001d012005_P024/Zm00001d012005_P022/Zm00001d012005_P020/Zm00001d012005_P019/Zm00001d012005_P018/Zm00001d012005_P015/Zm00001d012005_P014/Zm00001d012005_P013/Zm00001d012005_P011/Zm00001d012005_P007/Zm00001d012005_P006/Zm00001d012005_P004/Zm00001d012005_P002
GO:0006761	BP	dihydrofolate biosynthetic process	10/4756	18/43164	4.94171e-06	4.32178e-05	3.38429e-05	Zm00001d041625_P010/Zm00001d041625_P009/Zm00001d041625_P008/Zm00001d041625_P007/Zm00001d041625_P006/Zm00001d041625_P005/Zm00001d041625_P004/Zm00001d041625_P003/Zm00001d041625_P002/Zm00001d041625_P001
GO:0042344	BP	indole glucosinolate catabolic process	17/4756	47/43164	5.30021e-06	4.59404e-05	3.59749e-05	Zm00001d036986_P028/Zm00001d036986_P027/Zm00001d036986_P023/Zm00001d036986_P022/Zm00001d036986_P021/Zm00001d036986_P018/Zm00001d036986_P017/Zm00001d036986_P016/Zm00001d036986_P015/Zm00001d036986_P012/Zm00001d036986_P010/Zm00001d036986_P009/Zm00001d036986_P007/Zm00001d036986_P005/Zm00001d036986_P003/Zm00001d036986_P002/Zm00001d036986_P001
GO:0046149	BP	pigment catabolic process	17/4756	47/43164	5.30021e-06	4.59404e-05	3.59749e-05	Zm00001d023634_P001/Zm00001d021288_P002/Zm00001d021288_P001/Zm00001d012005_P025/Zm00001d012005_P024/Zm00001d012005_P022/Zm00001d012005_P020/Zm00001d012005_P019/Zm00001d012005_P018/Zm00001d012005_P015/Zm00001d012005_P014/Zm00001d012005_P013/Zm00001d012005_P011/Zm00001d012005_P007/Zm00001d012005_P006/Zm00001d012005_P004/Zm00001d012005_P002
GO:0071366	BP	cellular response to indolebutyric acid stimulus	17/4756	47/43164	5.30021e-06	4.59404e-05	3.59749e-05	Zm00001d036986_P028/Zm00001d036986_P027/Zm00001d036986_P023/Zm00001d036986_P022/Zm00001d036986_P021/Zm00001d036986_P018/Zm00001d036986_P017/Zm00001d036986_P016/Zm00001d036986_P015/Zm00001d036986_P012/Zm00001d036986_P010/Zm00001d036986_P009/Zm00001d036986_P007/Zm00001d036986_P005/Zm00001d036986_P003/Zm00001d036986_P002/Zm00001d036986_P001
GO:0007444	BP	imaginal disc development	62/4756	317/43164	5.37635e-06	4.64625e-05	3.63837e-05	Zm00001d052838_P001/Zm00001d045760_P005/Zm00001d045760_P004/Zm00001d039407_P003/Zm00001d039407_P001/Zm00001d011075_P077/Zm00001d011075_P075/Zm00001d011075_P074/Zm00001d011075_P072/Zm00001d011075_P070/Zm00001d011075_P069/Zm00001d011075_P068/Zm00001d011075_P067/Zm00001d011075_P066/Zm00001d011075_P065/Zm00001d011075_P064/Zm00001d011075_P063/Zm00001d011075_P062/Zm00001d011075_P061/Zm00001d011075_P060…
GO:0050764	BP	regulation of phagocytosis	9/4756	15/43164	6.37833e-06	5.4959e-05	4.30371e-05	Zm00001d002796_P014/Zm00001d002796_P013/Zm00001d002796_P012/Zm00001d002796_P011/Zm00001d002796_P009/Zm00001d002796_P007/Zm00001d002796_P006/Zm00001d002796_P003/Zm00001d002796_P001
GO:0042455	BP	ribonucleoside biosynthetic process	39/4756	170/43164	6.6584e-06	5.72035e-05	4.47947e-05	Zm00001d045021_P011/Zm00001d045021_P010/Zm00001d045021_P009/Zm00001d045021_P007/Zm00001d045021_P006/Zm00001d045021_P005/Zm00001d045021_P004/Zm00001d045021_P003/Zm00001d045021_P002/Zm00001d045021_P001/Zm00001d044133_P014/Zm00001d044133_P013/Zm00001d044133_P011/Zm00001d044133_P008/Zm00001d044133_P007/Zm00001d044133_P006/Zm00001d044133_P005/Zm00001d044133_P004/Zm00001d044133_P003/Zm00001d024421_P002…
GO:0015697	BP	quaternary ammonium group transport	13/4756	30/43164	6.74111e-06	5.77442e-05	4.52182e-05	Zm00001d014129_P013/Zm00001d014129_P012/Zm00001d014129_P011/Zm00001d014129_P010/Zm00001d014129_P009/Zm00001d014129_P008/Zm00001d014129_P007/Zm00001d014129_P006/Zm00001d014129_P005/Zm00001d014129_P004/Zm00001d014129_P003/Zm00001d014129_P002/Zm00001d014129_P001
GO:0001944	BP	vasculature development	37/4756	158/43164	6.87717e-06	5.87375e-05	4.5996e-05	Zm00001d011075_P055/Zm00001d011075_P054/Zm00001d011075_P052/Zm00001d011075_P051/Zm00001d011075_P050/Zm00001d011075_P049/Zm00001d011075_P048/Zm00001d011075_P042/Zm00001d011075_P041/Zm00001d011075_P038/Zm00001d011075_P037/Zm00001d011075_P036/Zm00001d011075_P035/Zm00001d011075_P034/Zm00001d011075_P032/Zm00001d011075_P029/Zm00001d011075_P028/Zm00001d011075_P027/Zm00001d011075_P025/Zm00001d011075_P022…
GO:0042737	BP	drug catabolic process	47/4756	221/43164	7.34548e-06	6.25544e-05	4.89849e-05	Zm00001d053685_P010/Zm00001d053281_P008/Zm00001d053281_P007/Zm00001d053281_P006/Zm00001d053281_P005/Zm00001d053281_P003/Zm00001d053281_P002/Zm00001d053281_P001/Zm00001d053107_P003/Zm00001d053107_P002/Zm00001d053107_P001/Zm00001d049954_P001/Zm00001d047757_P012/Zm00001d047757_P011/Zm00001d047757_P009/Zm00001d047757_P005/Zm00001d043152_P010/Zm00001d043152_P009/Zm00001d043152_P008/Zm00001d043152_P007…
GO:0080026	BP	response to indolebutyric acid	18/4756	53/43164	7.88037e-06	6.69144e-05	5.23992e-05	Zm00001d036986_P028/Zm00001d036986_P027/Zm00001d036986_P023/Zm00001d036986_P022/Zm00001d036986_P021/Zm00001d036986_P018/Zm00001d036986_P017/Zm00001d036986_P016/Zm00001d036986_P015/Zm00001d036986_P012/Zm00001d036986_P010/Zm00001d036986_P009/Zm00001d036986_P007/Zm00001d036986_P005/Zm00001d036986_P003/Zm00001d036986_P002/Zm00001d036986_P001/Zm00001d019439_P001
GO:0044782	BP	cilium organization	19/4756	58/43164	8.10587e-06	6.82341e-05	5.34326e-05	Zm00001d040305_P026/Zm00001d040305_P025/Zm00001d040305_P024/Zm00001d040305_P023/Zm00001d040305_P022/Zm00001d040305_P021/Zm00001d040305_P020/Zm00001d040305_P018/Zm00001d040305_P016/Zm00001d040305_P015/Zm00001d040305_P013/Zm00001d040305_P011/Zm00001d040305_P010/Zm00001d040305_P009/Zm00001d040305_P008/Zm00001d040305_P006/Zm00001d040305_P005/Zm00001d040305_P004/Zm00001d040305_P003
GO:0060271	BP	cilium assembly	19/4756	58/43164	8.10587e-06	6.82341e-05	5.34326e-05	Zm00001d040305_P026/Zm00001d040305_P025/Zm00001d040305_P024/Zm00001d040305_P023/Zm00001d040305_P022/Zm00001d040305_P021/Zm00001d040305_P020/Zm00001d040305_P018/Zm00001d040305_P016/Zm00001d040305_P015/Zm00001d040305_P013/Zm00001d040305_P011/Zm00001d040305_P010/Zm00001d040305_P009/Zm00001d040305_P008/Zm00001d040305_P006/Zm00001d040305_P005/Zm00001d040305_P004/Zm00001d040305_P003
GO:0098781	BP	ncRNA transcription	19/4756	58/43164	8.10587e-06	6.82341e-05	5.34326e-05	Zm00001d053662_P015/Zm00001d053662_P010/Zm00001d037950_P022/Zm00001d037950_P020/Zm00001d037950_P019/Zm00001d037950_P017/Zm00001d037950_P016/Zm00001d037950_P015/Zm00001d037950_P012/Zm00001d037950_P011/Zm00001d037950_P010/Zm00001d037950_P008/Zm00001d037950_P007/Zm00001d037950_P006/Zm00001d037950_P005/Zm00001d037950_P004/Zm00001d037950_P002/Zm00001d037950_P001/Zm00001d001937_P004
GO:0009163	BP	nucleoside biosynthetic process	39/4756	172/43164	8.92869e-06	7.49445e-05	5.86873e-05	Zm00001d045021_P011/Zm00001d045021_P010/Zm00001d045021_P009/Zm00001d045021_P007/Zm00001d045021_P006/Zm00001d045021_P005/Zm00001d045021_P004/Zm00001d045021_P003/Zm00001d045021_P002/Zm00001d045021_P001/Zm00001d044133_P014/Zm00001d044133_P013/Zm00001d044133_P011/Zm00001d044133_P008/Zm00001d044133_P007/Zm00001d044133_P006/Zm00001d044133_P005/Zm00001d044133_P004/Zm00001d044133_P003/Zm00001d024421_P002…
GO:0006559	BP	L-phenylalanine catabolic process	10/4756	19/43164	9.39744e-06	7.82049e-05	6.12405e-05	Zm00001d053281_P008/Zm00001d053281_P007/Zm00001d053281_P006/Zm00001d053281_P005/Zm00001d053281_P003/Zm00001d053281_P002/Zm00001d053281_P001/Zm00001d053107_P003/Zm00001d053107_P002/Zm00001d053107_P001
GO:0006572	BP	tyrosine catabolic process	10/4756	19/43164	9.39744e-06	7.82049e-05	6.12405e-05	Zm00001d053281_P008/Zm00001d053281_P007/Zm00001d053281_P006/Zm00001d053281_P005/Zm00001d053281_P003/Zm00001d053281_P002/Zm00001d053281_P001/Zm00001d053107_P003/Zm00001d053107_P002/Zm00001d053107_P001
GO:1902222	BP	erythrose 4-phosphate/phosphoenolpyruvate family amino acid catabolic process	10/4756	19/43164	9.39744e-06	7.82049e-05	6.12405e-05	Zm00001d053281_P008/Zm00001d053281_P007/Zm00001d053281_P006/Zm00001d053281_P005/Zm00001d053281_P003/Zm00001d053281_P002/Zm00001d053281_P001/Zm00001d053107_P003/Zm00001d053107_P002/Zm00001d053107_P001
GO:0006909	BP	phagocytosis	61/4756	316/43164	9.74195e-06	8.08416e-05	6.33052e-05	Zm00001d049945_P010/Zm00001d049945_P009/Zm00001d049945_P008/Zm00001d049945_P007/Zm00001d049945_P006/Zm00001d049945_P005/Zm00001d049945_P004/Zm00001d049945_P003/Zm00001d049945_P002/Zm00001d049945_P001/Zm00001d039407_P003/Zm00001d039407_P001/Zm00001d015036_P002/Zm00001d012794_P001/Zm00001d012446_P003/Zm00001d011075_P055/Zm00001d011075_P054/Zm00001d011075_P052/Zm00001d011075_P051/Zm00001d011075_P050…
GO:0060562	BP	epithelial tube morphogenesis	64/4756	337/43164	1.03199e-05	8.53946e-05	6.68705e-05	Zm00001d053086_P001/Zm00001d045760_P005/Zm00001d045760_P004/Zm00001d045597_P049/Zm00001d045597_P033/Zm00001d045597_P001/Zm00001d039407_P003/Zm00001d039407_P001/Zm00001d012794_P001/Zm00001d011075_P077/Zm00001d011075_P075/Zm00001d011075_P074/Zm00001d011075_P072/Zm00001d011075_P070/Zm00001d011075_P069/Zm00001d011075_P068/Zm00001d011075_P067/Zm00001d011075_P066/Zm00001d011075_P065/Zm00001d011075_P064…
GO:0010204	BP	defense response signaling pathway, resistance gene-independent	19/4756	59/43164	1.07255e-05	8.85002e-05	6.93025e-05	Zm00001d042287_P002/Zm00001d042287_P001/Zm00001d004655_P002/Zm00001d004655_P001/Zm00001d003267_P055/Zm00001d003267_P054/Zm00001d003267_P053/Zm00001d003267_P052/Zm00001d003267_P051/Zm00001d003267_P050/Zm00001d003267_P049/Zm00001d003267_P048/Zm00001d003267_P047/Zm00001d003267_P046/Zm00001d003267_P045/Zm00001d003267_P044/Zm00001d003267_P038/Zm00001d003267_P011/Zm00001d003267_P002
GO:0010541	BP	acropetal auxin transport	27/4756	102/43164	1.10679e-05	9.10687e-05	7.13138e-05	Zm00001d026426_P015/Zm00001d026426_P014/Zm00001d026426_P013/Zm00001d026426_P012/Zm00001d026426_P010/Zm00001d026426_P007/Zm00001d026426_P006/Zm00001d026426_P005/Zm00001d026426_P004/Zm00001d026426_P001/Zm00001d002119_P021/Zm00001d002119_P020/Zm00001d002119_P017/Zm00001d002119_P016/Zm00001d002119_P015/Zm00001d002119_P014/Zm00001d002119_P012/Zm00001d002119_P010/Zm00001d002119_P009/Zm00001d002119_P008…
GO:0009152	BP	purine ribonucleotide biosynthetic process	58/4756	297/43164	1.10997e-05	9.10733e-05	7.13174e-05	Zm00001d052405_P006/Zm00001d052405_P005/Zm00001d052405_P004/Zm00001d052405_P003/Zm00001d052405_P002/Zm00001d052405_P001/Zm00001d049731_P001/Zm00001d045021_P011/Zm00001d045021_P010/Zm00001d045021_P009/Zm00001d045021_P007/Zm00001d045021_P006/Zm00001d045021_P005/Zm00001d045021_P004/Zm00001d045021_P003/Zm00001d045021_P002/Zm00001d045021_P001/Zm00001d043705_P005/Zm00001d043705_P004/Zm00001d043705_P003…
GO:0015994	BP	chlorophyll metabolic process	35/4756	149/43164	1.11794e-05	9.14703e-05	7.16283e-05	Zm00001d038170_P004/Zm00001d038170_P003/Zm00001d038170_P002/Zm00001d038170_P001/Zm00001d031617_P002/Zm00001d031617_P001/Zm00001d029034_P002/Zm00001d023634_P001/Zm00001d023427_P001/Zm00001d022381_P019/Zm00001d022381_P018/Zm00001d022381_P017/Zm00001d022381_P016/Zm00001d022381_P015/Zm00001d022381_P014/Zm00001d022381_P008/Zm00001d022381_P006/Zm00001d022381_P005/Zm00001d021288_P002/Zm00001d021288_P001…
GO:0042743	BP	hydrogen peroxide metabolic process	26/4756	97/43164	1.25355e-05	0.00010228	8.00932e-05	Zm00001d049954_P001/Zm00001d047757_P012/Zm00001d047757_P011/Zm00001d047757_P009/Zm00001d047757_P005/Zm00001d041804_P001/Zm00001d022381_P019/Zm00001d022381_P018/Zm00001d022381_P017/Zm00001d022381_P016/Zm00001d022381_P015/Zm00001d022381_P014/Zm00001d022381_P008/Zm00001d022381_P006/Zm00001d022381_P005/Zm00001d016736_P001/Zm00001d008648_P010/Zm00001d008648_P009/Zm00001d008648_P008/Zm00001d008648_P007…
GO:0010252	BP	auxin homeostasis	35/4756	150/43164	1.30505e-05	0.000106185	8.31514e-05	Zm00001d042761_P006/Zm00001d042761_P005/Zm00001d042761_P004/Zm00001d042761_P003/Zm00001d042761_P002/Zm00001d042761_P001/Zm00001d042023_P002/Zm00001d042023_P001/Zm00001d025413_P002/Zm00001d025413_P001/Zm00001d022590_P010/Zm00001d012969_P022/Zm00001d012969_P021/Zm00001d012969_P020/Zm00001d012969_P019/Zm00001d012969_P018/Zm00001d012969_P017/Zm00001d012969_P016/Zm00001d012969_P015/Zm00001d012969_P014…
GO:0071248	BP	cellular response to metal ion	62/4756	326/43164	1.3412e-05	0.000108823	8.5217e-05	Zm00001d052855_P008/Zm00001d052855_P007/Zm00001d052855_P006/Zm00001d052855_P005/Zm00001d052855_P004/Zm00001d052855_P003/Zm00001d052855_P002/Zm00001d052855_P001/Zm00001d052838_P001/Zm00001d045760_P005/Zm00001d045760_P004/Zm00001d039407_P003/Zm00001d039407_P001/Zm00001d029170_P007/Zm00001d029170_P006/Zm00001d029170_P005/Zm00001d029170_P004/Zm00001d029170_P003/Zm00001d029170_P002/Zm00001d029170_P001…
GO:0009900	BP	dehiscence	20/4756	65/43164	1.36666e-05	0.000110184	8.62822e-05	Zm00001d049295_P009/Zm00001d049295_P008/Zm00001d049295_P007/Zm00001d049295_P006/Zm00001d049295_P003/Zm00001d049295_P002/Zm00001d049295_P001/Zm00001d036356_P006/Zm00001d036356_P005/Zm00001d036356_P004/Zm00001d036356_P003/Zm00001d036356_P002/Zm00001d036356_P001/Zm00001d023659_P008/Zm00001d023659_P007/Zm00001d023659_P006/Zm00001d023659_P004/Zm00001d023659_P003/Zm00001d023659_P002/Zm00001d023659_P001
GO:0016145	BP	S-glycoside catabolic process	17/4756	50/43164	1.37682e-05	0.000110184	8.62822e-05	Zm00001d036986_P028/Zm00001d036986_P027/Zm00001d036986_P023/Zm00001d036986_P022/Zm00001d036986_P021/Zm00001d036986_P018/Zm00001d036986_P017/Zm00001d036986_P016/Zm00001d036986_P015/Zm00001d036986_P012/Zm00001d036986_P010/Zm00001d036986_P009/Zm00001d036986_P007/Zm00001d036986_P005/Zm00001d036986_P003/Zm00001d036986_P002/Zm00001d036986_P001
GO:0019759	BP	glycosinolate catabolic process	17/4756	50/43164	1.37682e-05	0.000110184	8.62822e-05	Zm00001d036986_P028/Zm00001d036986_P027/Zm00001d036986_P023/Zm00001d036986_P022/Zm00001d036986_P021/Zm00001d036986_P018/Zm00001d036986_P017/Zm00001d036986_P016/Zm00001d036986_P015/Zm00001d036986_P012/Zm00001d036986_P010/Zm00001d036986_P009/Zm00001d036986_P007/Zm00001d036986_P005/Zm00001d036986_P003/Zm00001d036986_P002/Zm00001d036986_P001
GO:0019762	BP	glucosinolate catabolic process	17/4756	50/43164	1.37682e-05	0.000110184	8.62822e-05	Zm00001d036986_P028/Zm00001d036986_P027/Zm00001d036986_P023/Zm00001d036986_P022/Zm00001d036986_P021/Zm00001d036986_P018/Zm00001d036986_P017/Zm00001d036986_P016/Zm00001d036986_P015/Zm00001d036986_P012/Zm00001d036986_P010/Zm00001d036986_P009/Zm00001d036986_P007/Zm00001d036986_P005/Zm00001d036986_P003/Zm00001d036986_P002/Zm00001d036986_P001
GO:0051180	BP	vitamin transport	17/4756	50/43164	1.37682e-05	0.000110184	8.62822e-05	Zm00001d034424_P004/Zm00001d034424_P003/Zm00001d034424_P002/Zm00001d034424_P001/Zm00001d014129_P013/Zm00001d014129_P012/Zm00001d014129_P011/Zm00001d014129_P010/Zm00001d014129_P009/Zm00001d014129_P008/Zm00001d014129_P007/Zm00001d014129_P006/Zm00001d014129_P005/Zm00001d014129_P004/Zm00001d014129_P003/Zm00001d014129_P002/Zm00001d014129_P001
GO:0009734	BP	auxin-activated signaling pathway	68/4756	368/43164	1.42836e-05	0.000113996	8.92673e-05	Zm00001d032683_P002/Zm00001d032683_P001/Zm00001d026426_P015/Zm00001d026426_P014/Zm00001d026426_P013/Zm00001d026426_P012/Zm00001d026426_P010/Zm00001d026426_P007/Zm00001d026426_P006/Zm00001d026426_P005/Zm00001d026426_P004/Zm00001d026426_P001/Zm00001d018126_P001/Zm00001d015036_P002/Zm00001d014013_P005/Zm00001d014013_P004/Zm00001d014013_P003/Zm00001d014013_P002/Zm00001d014013_P001/Zm00001d012969_P022…
GO:0015937	BP	coenzyme A biosynthetic process	13/4756	32/43164	1.5805e-05	0.000125794	9.85064e-05	Zm00001d045021_P011/Zm00001d045021_P010/Zm00001d045021_P009/Zm00001d045021_P007/Zm00001d045021_P006/Zm00001d045021_P005/Zm00001d045021_P004/Zm00001d045021_P003/Zm00001d045021_P002/Zm00001d045021_P001/Zm00001d024421_P002/Zm00001d024421_P001/Zm00001d015182_P001
GO:0043605	BP	cellular amide catabolic process	8/4756	13/43164	1.66505e-05	0.000131806	0.000103214	Zm00001d030967_P010/Zm00001d030967_P009/Zm00001d030967_P008/Zm00001d030967_P007/Zm00001d030967_P006/Zm00001d030967_P005/Zm00001d030967_P002/Zm00001d030967_P001
GO:0090480	BP	purine nucleotide-sugar transmembrane transport	8/4756	13/43164	1.66505e-05	0.000131806	0.000103214	Zm00001d049725_P006/Zm00001d049725_P005/Zm00001d049725_P004/Zm00001d049725_P003/Zm00001d049725_P002/Zm00001d049725_P001/Zm00001d002941_P002/Zm00001d002941_P001
GO:0035434	BP	copper ion transmembrane transport	16/4756	46/43164	1.76929e-05	0.000139678	0.000109379	Zm00001d053716_P001/Zm00001d052801_P024/Zm00001d052801_P023/Zm00001d052801_P021/Zm00001d052801_P020/Zm00001d052801_P018/Zm00001d052801_P016/Zm00001d052801_P014/Zm00001d052801_P013/Zm00001d052801_P011/Zm00001d052801_P009/Zm00001d052801_P006/Zm00001d052801_P004/Zm00001d052801_P003/Zm00001d052801_P002/Zm00001d052801_P001
GO:0030241	BP	skeletal muscle myosin thick filament assembly	19/4756	61/43164	1.83475e-05	0.000144067	0.000112816	Zm00001d047367_P016/Zm00001d047367_P012/Zm00001d047367_P010/Zm00001d047367_P009/Zm00001d047367_P005/Zm00001d047367_P004/Zm00001d047367_P003/Zm00001d047367_P002/Zm00001d047367_P001/Zm00001d011152_P111/Zm00001d011152_P110/Zm00001d011152_P105/Zm00001d011152_P065/Zm00001d011152_P064/Zm00001d011152_P038/Zm00001d011152_P037/Zm00001d011152_P024/Zm00001d011152_P016/Zm00001d011152_P001
GO:0048769	BP	sarcomerogenesis	19/4756	61/43164	1.83475e-05	0.000144067	0.000112816	Zm00001d047367_P016/Zm00001d047367_P012/Zm00001d047367_P010/Zm00001d047367_P009/Zm00001d047367_P005/Zm00001d047367_P004/Zm00001d047367_P003/Zm00001d047367_P002/Zm00001d047367_P001/Zm00001d011152_P111/Zm00001d011152_P110/Zm00001d011152_P105/Zm00001d011152_P065/Zm00001d011152_P064/Zm00001d011152_P038/Zm00001d011152_P037/Zm00001d011152_P024/Zm00001d011152_P016/Zm00001d011152_P001
GO:0042343	BP	indole glucosinolate metabolic process	17/4756	51/43164	1.8539e-05	0.000144673	0.00011329	Zm00001d036986_P028/Zm00001d036986_P027/Zm00001d036986_P023/Zm00001d036986_P022/Zm00001d036986_P021/Zm00001d036986_P018/Zm00001d036986_P017/Zm00001d036986_P016/Zm00001d036986_P015/Zm00001d036986_P012/Zm00001d036986_P010/Zm00001d036986_P009/Zm00001d036986_P007/Zm00001d036986_P005/Zm00001d036986_P003/Zm00001d036986_P002/Zm00001d036986_P001
GO:0042436	BP	indole-containing compound catabolic process	17/4756	51/43164	1.8539e-05	0.000144673	0.00011329	Zm00001d036986_P028/Zm00001d036986_P027/Zm00001d036986_P023/Zm00001d036986_P022/Zm00001d036986_P021/Zm00001d036986_P018/Zm00001d036986_P017/Zm00001d036986_P016/Zm00001d036986_P015/Zm00001d036986_P012/Zm00001d036986_P010/Zm00001d036986_P009/Zm00001d036986_P007/Zm00001d036986_P005/Zm00001d036986_P003/Zm00001d036986_P002/Zm00001d036986_P001
GO:0034661	BP	ncRNA catabolic process	26/4756	99/43164	1.85732e-05	0.000144673	0.00011329	Zm00001d049449_P007/Zm00001d049449_P005/Zm00001d049449_P004/Zm00001d049449_P003/Zm00001d049449_P002/Zm00001d049449_P001/Zm00001d043981_P002/Zm00001d040311_P020/Zm00001d040311_P019/Zm00001d040311_P018/Zm00001d040311_P017/Zm00001d040311_P016/Zm00001d040311_P015/Zm00001d040311_P014/Zm00001d040311_P013/Zm00001d040311_P012/Zm00001d040311_P010/Zm00001d040311_P009/Zm00001d040311_P008/Zm00001d040311_P007…
GO:0007032	BP	endosome organization	38/4756	171/43164	1.87587e-05	0.000145729	0.000114117	Zm00001d015036_P002/Zm00001d011075_P055/Zm00001d011075_P054/Zm00001d011075_P052/Zm00001d011075_P051/Zm00001d011075_P050/Zm00001d011075_P049/Zm00001d011075_P048/Zm00001d011075_P042/Zm00001d011075_P041/Zm00001d011075_P038/Zm00001d011075_P037/Zm00001d011075_P036/Zm00001d011075_P035/Zm00001d011075_P034/Zm00001d011075_P032/Zm00001d011075_P029/Zm00001d011075_P028/Zm00001d011075_P027/Zm00001d011075_P025…
[truncated: 535 more rows]
