# Supplementary material for: Identification of Ear Morphology Genes in Maize (Zea mays L.) Using Selective Sweeps and Association Mapping
Source: Front Genet. 2020 Jul 20;11:747. doi: 10.3389/fgene.2020.00747 (PMC7384441; doi:10.3389/fgene.2020.00747)
Supplement: TABLE S6 — Results of genome-wide association study for EL, FL, BTL, and SR in two environments. [file Table_6.XLSX]

## Sheet: Sheet1
Table S6. The results of genome-wide association for ear length (EL), fruit length (FL), barren tip length (BTL) and setting rate (SR) in two environments.
Environment	Trait	Marker	Chr	Pos	P-value	Marker R2	Genes
E1	EL	chr5-8164026	5	8164026	0.00013234	0.16644	Zm00001d013300	Zm00001d013301	Zm00001d013302	Zm00001d013303	Zm00001d013304	Zm00001d013306	Zm00001d013307	Zm00001d013308	Zm00001d013309	Zm00001d013310
E1	EL	chr1-26888827	1	26888827	0.0001443	0.1647	Zm00001d028216	Zm00001d028217	Zm00001d028218	Zm00001d028219
E1	EL	chr1-26888853	1	26888853	0.0001443	0.1647	Zm00001d028216	Zm00001d028217	Zm00001d028218	Zm00001d028219
E1	EL	chr1-26888887	1	26888887	0.0001443	0.1647	Zm00001d028216	Zm00001d028217	Zm00001d028218	Zm00001d028219
E1	EL	chr1-28288443	1	28288443	0.00018271	0.15994	Zm00001d028260	Zm00001d028261	Zm00001d028262
E1	EL	chr1-26766374	1	26766374	0.00019569	0.15857	Zm00001d028215	Zm00001d028216	Zm00001d028217	Zm00001d028218	Zm00001d028219
E1	EL	chr4-213076581	4	213076581	0.000209	0.15725	Zm00001d053084	Zm00001d053086	Zm00001d053087	Zm00001d053088
E1	EL	chr4-213076601	4	213076601	0.000209	0.15725	Zm00001d053084	Zm00001d053086	Zm00001d053087	Zm00001d053088
E1	EL	chr4-213076625	4	213076625	0.000209	0.15725	Zm00001d053084	Zm00001d053086	Zm00001d053087	Zm00001d053088
E1	EL	chr4-213076648	4	213076648	0.000209	0.15725	Zm00001d053084	Zm00001d053086	Zm00001d053087	Zm00001d053088
E1	EL	chr4-213076668	4	213076668	0.000209	0.15725	Zm00001d053084	Zm00001d053086	Zm00001d053087	Zm00001d053088
E1	EL	chr2-164644653	2	164644653	0.00034298	0.14737	Zm00001d005228	Zm00001d005229	Zm00001d005230	Zm00001d005231
E1	EL	chr5-154303367	5	154303367	0.00037097	0.14581	Zm00001d016260
E1	EL	chr8-174469337	8	174469337	0.00039008	0.14481	Zm00001d012428	Zm00001d012429	Zm00001d012430	Zm00001d012431	Zm00001d012432	Zm00001d012433	Zm00001d012434	Zm00001d012435	Zm00001d012437	Zm00001d012438	Zm00001d012439	Zm00001d012440	Zm00001d012441	Zm00001d012443	Zm00001d012444
E1	EL	chr1-147388764	1	147388764	0.00041044	0.14381	Zm00001d030595	Zm00001d030598
E1	EL	chr2-72576551	2	72576551	0.00041469	0.1436	Zm00001d003964	Zm00001d003965	Zm00001d003966	Zm00001d003967
E1	EL	chr7-97983618	7	97983618	0.00044782	0.14208	Zm00001d020182	Zm00001d020183	Zm00001d020184
E1	EL	chr8-88892498	8	88892498	0.00045696	0.14168	Zm00001d009907	Zm00001d009908	Zm00001d009909	Zm00001d009910
E1	EL	chr8-134263817	8	134263817	0.00049642	0.14005	Zm00001d010936	Zm00001d010939	Zm00001d010940	Zm00001d010941	Zm00001d010942	Zm00001d010943
E1	EL	chr1-28288405	1	28288405	0.00051644	0.13927	Zm00001d028260	Zm00001d028261	Zm00001d028262
E1	EL	chr7-6740255	7	6740255	0.00053024	0.13875	Zm00001d018828	Zm00001d018829	Zm00001d018830	Zm00001d018831	Zm00001d018832	Zm00001d018833
E1	EL	chr7-169139428	7	169139428	0.00053563	0.13855	Zm00001d022050	Zm00001d022051	Zm00001d022052	Zm00001d022053	Zm00001d022054	Zm00001d022055	Zm00001d022057	Zm00001d022058	Zm00001d022059	Zm00001d022060	Zm00001d022062	Zm00001d022063	Zm00001d022065	Zm00001d022066
E1	EL	chr7-56651780	7	56651780	0.00055428	0.13788	Zm00001d019754	Zm00001d019756	Zm00001d019757
E1	EL	chr8-132444213	8	132444213	0.00057434	0.13718	Zm00001d010889	Zm00001d010892	Zm00001d010894	Zm00001d010895	Zm00001d010896	Zm00001d010899
E1	EL	chr4-213558611	4	213558611	0.00058194	0.13692	Zm00001d053094	Zm00001d053095	Zm00001d053098	Zm00001d053099
E1	EL	chr4-213558612	4	213558612	0.00058194	0.13692	Zm00001d053094	Zm00001d053095	Zm00001d053098	Zm00001d053099
E1	EL	chr1-28261232	1	28261232	0.00060599	0.13612	Zm00001d028260	Zm00001d028261	Zm00001d028262
E1	EL	chr6-173422348	6	173422348	0.00061251	0.13591	Zm00001d039224
E1	EL	chr2-91678903	2	91678903	0.00062184	0.13562	Zm00001d004208	Zm00001d004209	Zm00001d004210
E1	EL	chr7-179058739	7	179058739	0.00062474	0.10639	Zm00001d022501	Zm00001d022502	Zm00001d022504	Zm00001d022505	Zm00001d022506	Zm00001d022509	Zm00001d022510	Zm00001d022512	Zm00001d022513	Zm00001d022514
E1	EL	chr2-223464875	2	223464875	0.00063782	0.10602	Zm00001d007144	Zm00001d007145	Zm00001d007146	Zm00001d007147	Zm00001d007151	Zm00001d007152	Zm00001d007153	Zm00001d007154	Zm00001d007155	Zm00001d007156	Zm00001d007157	Zm00001d007158	Zm00001d007159	Zm00001d007160	Zm00001d007161	Zm00001d007162
E1	EL	chr8-85866667	8	85866667	0.00066084	0.13442	Zm00001d009862	Zm00001d009863	Zm00001d009865	Zm00001d009866	Zm00001d009868
E1	EL	chr4-159255445	4	159255445	0.00071584	0.13285	Zm00001d051451	Zm00001d051452	Zm00001d051453	Zm00001d051454	Zm00001d051455	Zm00001d051456	Zm00001d051457	Zm00001d051458
E1	EL	chr4-171460802	4	171460802	0.00072315	0.13266	Zm00001d051829	Zm00001d051830	Zm00001d051831	Zm00001d051832	Zm00001d051833
E1	EL	chr3-52787876	3	52787876	0.00074772	0.132	Zm00001d040600	Zm00001d040601	Zm00001d040602	Zm00001d040603	Zm00001d040604
E1	EL	chr4-213076565	4	213076565	0.00076837	0.13147	Zm00001d053084	Zm00001d053086	Zm00001d053087	Zm00001d053088
E1	EL	chr8-106171155	8	106171155	0.00080418	0.13058	Zm00001d010249	Zm00001d010250	Zm00001d010251	Zm00001d010255
E1	EL	chr8-138088960	8	138088960	0.00082084	0.13018	Zm00001d011063	Zm00001d011064	Zm00001d011065	Zm00001d011066	Zm00001d011067	Zm00001d011068	Zm00001d011069	Zm00001d011070	Zm00001d011072	Zm00001d011073	Zm00001d011075	Zm00001d011076
E1	EL	chr8-138088990	8	138088990	0.00082084	0.13018	Zm00001d011063	Zm00001d011064	Zm00001d011065	Zm00001d011066	Zm00001d011067	Zm00001d011068	Zm00001d011069	Zm00001d011070	Zm00001d011072	Zm00001d011073	Zm00001d011075	Zm00001d011076
E1	EL	chr8-76224549	8	76224549	0.00082756	0.13002	Zm00001d009690	Zm00001d009693	Zm00001d009694	Zm00001d009695	Zm00001d009697	Zm00001d009698	Zm00001d009699	Zm00001d009700
E1	EL	chr4-18350675	4	18350675	0.0008363	0.12981	Zm00001d049155	Zm00001d049156	Zm00001d049157	Zm00001d049158	Zm00001d049159	Zm00001d049160	Zm00001d049161
E1	EL	chr4-33466140	4	33466140	0.00087569	0.12891	Zm00001d049529	Zm00001d049530	Zm00001d049531	Zm00001d049532	Zm00001d049533
E1	EL	chr4-33466200	4	33466200	0.00087569	0.12891	Zm00001d049529	Zm00001d049530	Zm00001d049531	Zm00001d049532	Zm00001d049533
E1	EL	chr1-147388750	1	147388750	0.00089429	0.1285	Zm00001d030595	Zm00001d030598
E1	EL	chr5-6652490	5	6652490	0.00090957	0.12817	Zm00001d013206	Zm00001d013208	Zm00001d013209	Zm00001d013210	Zm00001d013211	Zm00001d013212	Zm00001d013213	Zm00001d013214	Zm00001d013215	Zm00001d013216	Zm00001d013217	Zm00001d013218	Zm00001d013219	Zm00001d013220	Zm00001d013221	Zm00001d013222	Zm00001d013223	Zm00001d013224	Zm00001d013225	Zm00001d013226	Zm00001d013228	Zm00001d013229	Zm00001d013230	Zm00001d013231	Zm00001d013232
E1	EL	chr8-27589851	8	27589851	0.00097104	0.1269	Zm00001d008961	Zm00001d008962	Zm00001d008963	Zm00001d008965	Zm00001d008966
E1	EL	chr8-27589893	8	27589893	0.00097104	0.1269	Zm00001d008961	Zm00001d008962	Zm00001d008963	Zm00001d008965	Zm00001d008966
E2	EL	chr2-138753163	2	138753163	0.00011909	0.1621	Zm00001d004779	Zm00001d004782
E2	EL	chr1-214037693	1	214037693	0.00013552	0.15959	Zm00001d032127	Zm00001d032128	Zm00001d032130	Zm00001d032131	Zm00001d032132
E2	EL	chr2-204902112	2	204902112	0.0001898	0.15308	Zm00001d006328	Zm00001d006329	Zm00001d006330	Zm00001d006331	Zm00001d006332	Zm00001d006333	Zm00001d006335	Zm00001d006336	Zm00001d006337	Zm00001d006338	Zm00001d006339	Zm00001d006340
E2	EL	chr10-147105309	10	147105309	0.00024661	0.14804	Zm00001d026490	Zm00001d026491	Zm00001d026492	Zm00001d026493	Zm00001d026494	Zm00001d026495	Zm00001d026498	Zm00001d026500	Zm00001d026501
E2	EL	chr9-7380183	9	7380183	0.00028283	0.14542	Zm00001d044920	Zm00001d044921	Zm00001d044922	Zm00001d044923	Zm00001d044925	Zm00001d044927	Zm00001d044928
E2	EL	chr1-26888827	1	26888827	0.00028703	0.14513	Zm00001d028216	Zm00001d028217	Zm00001d028218	Zm00001d028219
E2	EL	chr1-26888853	1	26888853	0.00028703	0.14513	Zm00001d028216	Zm00001d028217	Zm00001d028218	Zm00001d028219
E2	EL	chr1-26888887	1	26888887	0.00028703	0.14513	Zm00001d028216	Zm00001d028217	Zm00001d028218	Zm00001d028219
E2	EL	chr10-147105331	10	147105331	0.00033503	0.14218	Zm00001d026490	Zm00001d026491	Zm00001d026492	Zm00001d026493	Zm00001d026494	Zm00001d026495	Zm00001d026498	Zm00001d026500	Zm00001d026501
E2	EL	chr2-181067181	2	181067181	0.00034617	0.14156	Zm00001d005622	Zm00001d005623	Zm00001d005624	Zm00001d005627	Zm00001d005628
E2	EL	chr1-78437346	1	78437346	0.00036562	0.14051	Zm00001d029595	Zm00001d029596	Zm00001d029597	Zm00001d029598	Zm00001d029599
E2	EL	chr9-154817219	9	154817219	0.00036673	0.14046	Zm00001d048337	Zm00001d048338	Zm00001d048340	Zm00001d048341	Zm00001d048342	Zm00001d048343	Zm00001d048344	Zm00001d048345	Zm00001d048346	Zm00001d048347	Zm00001d048348	Zm00001d048349	Zm00001d048352	Zm00001d048353	Zm00001d048354	Zm00001d048355	Zm00001d048356	Zm00001d048357	Zm00001d048358
E2	EL	chr9-154817304	9	154817304	0.00036673	0.14046	Zm00001d048337	Zm00001d048338	Zm00001d048340	Zm00001d048341	Zm00001d048342	Zm00001d048343	Zm00001d048344	Zm00001d048345	Zm00001d048346	Zm00001d048347	Zm00001d048348	Zm00001d048349	Zm00001d048352	Zm00001d048353	Zm00001d048354	Zm00001d048355	Zm00001d048356	Zm00001d048357	Zm00001d048358
E2	EL	chr8-121975379	8	121975379	0.00036813	0.14038	Zm00001d010610	Zm00001d010611	Zm00001d010612	Zm00001d010613	Zm00001d010614	Zm00001d010615	Zm00001d010616	Zm00001d010617	Zm00001d010618	Zm00001d010619	Zm00001d010620	Zm00001d010621
E2	EL	chr9-7380209	9	7380209	0.00040215	0.1387	Zm00001d044920	Zm00001d044921	Zm00001d044922	Zm00001d044923	Zm00001d044925	Zm00001d044927	Zm00001d044928
E2	EL	chr9-7380235	9	7380235	0.00040215	0.1387	Zm00001d044920	Zm00001d044921	Zm00001d044922	Zm00001d044923	Zm00001d044925	Zm00001d044927	Zm00001d044928
E2	EL	chr9-7380278	9	7380278	0.00040215	0.1387	Zm00001d044920	Zm00001d044921	Zm00001d044922	Zm00001d044923	Zm00001d044925	Zm00001d044927	Zm00001d044928
E2	EL	chr9-7380297	9	7380297	0.00040215	0.1387	Zm00001d044920	Zm00001d044921	Zm00001d044922	Zm00001d044923	Zm00001d044925	Zm00001d044927	Zm00001d044928
E2	EL	chr9-7380305	9	7380305	0.00040215	0.1387	Zm00001d044920	Zm00001d044921	Zm00001d044922	Zm00001d044923	Zm00001d044925	Zm00001d044927	Zm00001d044928
E2	EL	chr2-190967472	2	190967472	0.00044086	0.13695	Zm00001d005849	Zm00001d005850	Zm00001d005851	Zm00001d005852	Zm00001d005853	Zm00001d005854	Zm00001d005856	Zm00001d005857	Zm00001d005858	Zm00001d005859	Zm00001d005860	Zm00001d005863
E2	EL	chr1-218656837	1	218656837	0.00047062	0.13572	Zm00001d032240	Zm00001d032242	Zm00001d032244	Zm00001d032245	Zm00001d032249
E2	EL	chr1-218656897	1	218656897	0.00047062	0.13572	Zm00001d032240	Zm00001d032242	Zm00001d032244	Zm00001d032245	Zm00001d032249
E2	EL	chr2-152546474	2	152546474	0.00051713	0.13393	Zm00001d004991	Zm00001d004992
E2	EL	chr2-152546477	2	152546477	0.00051713	0.13393	Zm00001d004991	Zm00001d004992
E2	EL	chr10-147243999	10	147243999	0.00058401	0.13163	Zm00001d026492	Zm00001d026493	Zm00001d026494	Zm00001d026495	Zm00001d026498	Zm00001d026500	Zm00001d026501	Zm00001d026505	Zm00001d026506	Zm00001d026507	Zm00001d026508	Zm00001d026509	Zm00001d026510	Zm00001d026511
E2	EL	chr9-122253154	9	122253154	0.00060345	0.13101	Zm00001d047209	Zm00001d047210	Zm00001d047211	Zm00001d047212
E2	EL	chr8-121975351	8	121975351	0.00064954	0.12962	Zm00001d010610	Zm00001d010611	Zm00001d010612	Zm00001d010613	Zm00001d010614	Zm00001d010615	Zm00001d010616	Zm00001d010617	Zm00001d010618	Zm00001d010619	Zm00001d010620	Zm00001d010621
E2	EL	chr8-53984408	8	53984408	0.00065328	0.12951	Zm00001d009309
E2	EL	chr2-5787530	2	5787530	0.00069386	0.12838	Zm00001d002082	Zm00001d002083	Zm00001d002084	Zm00001d002085	Zm00001d002086	Zm00001d002087	Zm00001d002088	Zm00001d002089	Zm00001d002090	Zm00001d002091	Zm00001d002093	Zm00001d002094	Zm00001d002095
E2	EL	chr1-264058606	1	264058606	0.00075601	0.12676	Zm00001d033482	Zm00001d033483	Zm00001d033484	Zm00001d033486	Zm00001d033487	Zm00001d033488	Zm00001d033489	Zm00001d033490	Zm00001d033491	Zm00001d033492
E2	EL	chr1-264058619	1	264058619	0.00075601	0.12676	Zm00001d033482	Zm00001d033483	Zm00001d033484	Zm00001d033486	Zm00001d033487	Zm00001d033488	Zm00001d033489	Zm00001d033490	Zm00001d033491	Zm00001d033492
E2	EL	chr1-43290132	1	43290132	0.00076558	0.12653	Zm00001d028689	Zm00001d028690	Zm00001d028691	Zm00001d028692	Zm00001d028693	Zm00001d028694	Zm00001d028695	Zm00001d028696	Zm00001d028697	Zm00001d028698
E2	EL	chr5-13640751	5	13640751	0.00077096	0.1264	Zm00001d013520	Zm00001d013521	Zm00001d013522	Zm00001d013523	Zm00001d013524	Zm00001d013525	Zm00001d013526	Zm00001d013527	Zm00001d013528	Zm00001d013529	Zm00001d013530	Zm00001d013531	Zm00001d013532	Zm00001d013533	Zm00001d013534
E2	EL	chr2-163244439	2	163244439	0.00078175	0.12613	Zm00001d005195	Zm00001d005196	Zm00001d005199	Zm00001d005200
E2	EL	chr2-77142720	2	77142720	0.00079813	0.12575
E2	EL	chr2-219455880	2	219455880	0.0007991	0.12572	Zm00001d006916	Zm00001d006917	Zm00001d006918	Zm00001d006920	Zm00001d006921	Zm00001d006922	Zm00001d006923	Zm00001d006924	Zm00001d006926	Zm00001d006928	Zm00001d006929
E2	EL	chr2-186642237	2	186642237	0.00081328	0.12539	Zm00001d005756	Zm00001d005757
E2	EL	chr2-164644653	2	164644653	0.00084296	0.12472	Zm00001d005228	Zm00001d005229	Zm00001d005230	Zm00001d005231
E2	EL	chr9-7308369	9	7308369	0.00088819	0.12374	Zm00001d044915	Zm00001d044916	Zm00001d044917	Zm00001d044918	Zm00001d044920	Zm00001d044921	Zm00001d044922	Zm00001d044923	Zm00001d044925
E2	EL	chr8-53984381	8	53984381	0.00092363	0.12301	Zm00001d009309
E2	EL	chr1-26766374	1	26766374	0.0009243	0.12299	Zm00001d028215	Zm00001d028216	Zm00001d028217	Zm00001d028218	Zm00001d028219
E2	EL	chr2-221814794	2	221814794	0.00094876	0.1225	Zm00001d007075	Zm00001d007076	Zm00001d007077	Zm00001d007078	Zm00001d007079	Zm00001d007080	Zm00001d007081	Zm00001d007082	Zm00001d007083	Zm00001d007084	Zm00001d007085	Zm00001d007086	Zm00001d007087	Zm00001d007088	Zm00001d007089
E1	FL	chr1-28261232	1	28261232	0.00012697	0.17123	Zm00001d028260	Zm00001d028261	Zm00001d028262
E1	FL	chr1-303592010	1	303592010	0.00023618	0.12689	Zm00001d034836	Zm00001d034837	Zm00001d034838	Zm00001d034839	Zm00001d034840	Zm00001d034841	Zm00001d034842	Zm00001d034843	Zm00001d034844	Zm00001d034847
E1	FL	chr1-303592023	1	303592023	0.00023618	0.12689	Zm00001d034836	Zm00001d034837	Zm00001d034838	Zm00001d034839	Zm00001d034840	Zm00001d034841	Zm00001d034842	Zm00001d034843	Zm00001d034844	Zm00001d034847
E1	FL	chr7-97983618	7	97983618	0.00032038	0.15223	Zm00001d020182	Zm00001d020183	Zm00001d020184
E1	FL	chr2-164644653	2	164644653	0.00033302	0.15145	Zm00001d005228	Zm00001d005229	Zm00001d005230	Zm00001d005231
E1	FL	chr6-3648804	6	3648804	0.00033986	0.15103	Zm00001d035065	Zm00001d035066	Zm00001d035067	Zm00001d035068	Zm00001d035069	Zm00001d035070
E1	FL	chr1-147388764	1	147388764	0.00042462	0.14652	Zm00001d030595	Zm00001d030598
E1	FL	chr1-26888827	1	26888827	0.00043607	0.14598	Zm00001d028216	Zm00001d028217	Zm00001d028218	Zm00001d028219
E1	FL	chr1-26888853	1	26888853	0.00043607	0.14598	Zm00001d028216	Zm00001d028217	Zm00001d028218	Zm00001d028219
E1	FL	chr1-26888887	1	26888887	0.00043607	0.14598	Zm00001d028216	Zm00001d028217	Zm00001d028218	Zm00001d028219
E1	FL	chr5-8164026	5	8164026	0.00043742	0.14592	Zm00001d013300	Zm00001d013301	Zm00001d013302	Zm00001d013303	Zm00001d013304	Zm00001d013306	Zm00001d013307	Zm00001d013308	Zm00001d013309	Zm00001d013310
E1	FL	chr1-25561187	1	25561187	0.00053345	0.11179	Zm00001d028174	Zm00001d028175	Zm00001d028176	Zm00001d028177	Zm00001d028178	Zm00001d028179	Zm00001d028180
E1	FL	chr1-25561237	1	25561237	0.00053345	0.11179	Zm00001d028174	Zm00001d028175	Zm00001d028176	Zm00001d028177	Zm00001d028178	Zm00001d028179	Zm00001d028180
E1	FL	chr1-25561260	1	25561260	0.00053345	0.11179	Zm00001d028174	Zm00001d028175	Zm00001d028176	Zm00001d028177	Zm00001d028178	Zm00001d028179	Zm00001d028180
E1	FL	chr1-26766374	1	26766374	0.00053572	0.14182	Zm00001d028215	Zm00001d028216	Zm00001d028217	Zm00001d028218	Zm00001d028219
E1	FL	chr5-154303367	5	154303367	0.00055733	0.14102	Zm00001d016260
E1	FL	chr1-25155652	1	25155652	0.00070145	0.10679	Zm00001d028167	Zm00001d028168	Zm00001d028169	Zm00001d028170	Zm00001d028171	Zm00001d028172
E1	FL	chr1-25155663	1	25155663	0.00070145	0.10679	Zm00001d028167	Zm00001d028168	Zm00001d028169	Zm00001d028170	Zm00001d028171	Zm00001d028172
E1	FL	chr8-75123396	8	75123396	0.00072379	0.13577	Zm00001d009666	Zm00001d009667	Zm00001d009668	Zm00001d009669
E1	FL	chr2-223464875	2	223464875	0.00073499	0.10594	Zm00001d007144	Zm00001d007145	Zm00001d007146	Zm00001d007147	Zm00001d007151	Zm00001d007152	Zm00001d007153	Zm00001d007154	Zm00001d007155	Zm00001d007156	Zm00001d007157	Zm00001d007158	Zm00001d007159	Zm00001d007160	Zm00001d007161	Zm00001d007162
E1	FL	chr1-28288443	1	28288443	0.00073783	0.13539	Zm00001d028260	Zm00001d028261	Zm00001d028262
E1	FL	chr8-75123401	8	75123401	0.00076393	0.13469	Zm00001d009666	Zm00001d009667	Zm00001d009668	Zm00001d009669
E1	FL	chr1-147388750	1	147388750	0.00076571	0.13464	Zm00001d030595	Zm00001d030598
E1	FL	chr6-121460639	6	121460639	0.00093744	0.10153	Zm00001d037327	Zm00001d037328	Zm00001d037329
E1	FL	chr8-134263817	8	134263817	0.00098958	0.12952	Zm00001d010936	Zm00001d010939	Zm00001d010940	Zm00001d010941	Zm00001d010942	Zm00001d010943
E2	FL	chr9-52300392	9	52300392	0.00017273	0.15677	Zm00001d045984
E2	FL	chr2-221814794	2	221814794	0.00027346	0.14783	Zm00001d007075	Zm00001d007076	Zm00001d007077	Zm00001d007078	Zm00001d007079	Zm00001d007080	Zm00001d007081	Zm00001d007082	Zm00001d007083	Zm00001d007084	Zm00001d007085	Zm00001d007086	Zm00001d007087	Zm00001d007088	Zm00001d007089
E2	FL	chr2-152546474	2	152546474	0.00031108	0.14534	Zm00001d004991	Zm00001d004992
E2	FL	chr2-152546477	2	152546477	0.00031108	0.14534	Zm00001d004991	Zm00001d004992
E2	FL	chr1-214037693	1	214037693	0.00037569	0.1417	Zm00001d032127	Zm00001d032128	Zm00001d032130	Zm00001d032131	Zm00001d032132
E2	FL	chr2-190967472	2	190967472	0.00039842	0.14057	Zm00001d005849	Zm00001d005850	Zm00001d005851	Zm00001d005852	Zm00001d005853	Zm00001d005854	Zm00001d005856	Zm00001d005857	Zm00001d005858	Zm00001d005859	Zm00001d005860	Zm00001d005863
E2	FL	chr2-138753163	2	138753163	0.00042971	0.13912	Zm00001d004779	Zm00001d004782
E2	FL	chr9-7380183	9	7380183	0.00048985	0.1366	Zm00001d044920	Zm00001d044921	Zm00001d044922	Zm00001d044923	Zm00001d044925	Zm00001d044927	Zm00001d044928
E2	FL	chr2-181067181	2	181067181	0.0005046	0.13603	Zm00001d005622	Zm00001d005623	Zm00001d005624	Zm00001d005627	Zm00001d005628
E2	FL	chr1-26888827	1	26888827	0.00051601	0.1356	Zm00001d028216	Zm00001d028217	Zm00001d028218	Zm00001d028219
E2	FL	chr1-26888853	1	26888853	0.00051601	0.1356	Zm00001d028216	Zm00001d028217	Zm00001d028218	Zm00001d028219
E2	FL	chr1-26888887	1	26888887	0.00051601	0.1356	Zm00001d028216	Zm00001d028217	Zm00001d028218	Zm00001d028219
E2	FL	chr9-7308369	9	7308369	0.00052443	0.13529	Zm00001d044915	Zm00001d044916	Zm00001d044917	Zm00001d044918	Zm00001d044920	Zm00001d044921	Zm00001d044922	Zm00001d044923	Zm00001d044925
E2	FL	chr1-28261232	1	28261232	0.00060677	0.13251	Zm00001d028260	Zm00001d028261	Zm00001d028262
E2	FL	chr1-220759719	1	220759719	0.00067691	0.13042	Zm00001d032292	Zm00001d032293	Zm00001d032295	Zm00001d032297
E2	FL	chr2-5787530	2	5787530	0.00068215	0.13027	Zm00001d002082	Zm00001d002083	Zm00001d002084	Zm00001d002085	Zm00001d002086	Zm00001d002087	Zm00001d002088	Zm00001d002089	Zm00001d002090	Zm00001d002091	Zm00001d002093	Zm00001d002094	Zm00001d002095
E2	FL	chr10-147105309	10	147105309	0.00071579	0.12935	Zm00001d026490	Zm00001d026491	Zm00001d026492	Zm00001d026493	Zm00001d026494	Zm00001d026495	Zm00001d026498	Zm00001d026500	Zm00001d026501
E2	FL	chr2-77142720	2	77142720	0.00080052	0.12723
E2	FL	chr8-141119977	8	141119977	0.00084831	0.12613	Zm00001d011155	Zm00001d011156	Zm00001d011157	Zm00001d011158	Zm00001d011159
E2	FL	chr8-53984381	8	53984381	0.00086606	0.12573	Zm00001d009309
E2	FL	chr9-7380209	9	7380209	0.00092601	0.12446	Zm00001d044920	Zm00001d044921	Zm00001d044922	Zm00001d044923	Zm00001d044925	Zm00001d044927	Zm00001d044928
E2	FL	chr9-7380235	9	7380235	0.00092601	0.12446	Zm00001d044920	Zm00001d044921	Zm00001d044922	Zm00001d044923	Zm00001d044925	Zm00001d044927	Zm00001d044928
E2	FL	chr9-7380278	9	7380278	0.00092601	0.12446	Zm00001d044920	Zm00001d044921	Zm00001d044922	Zm00001d044923	Zm00001d044925	Zm00001d044927	Zm00001d044928
E2	FL	chr9-7380297	9	7380297	0.00092601	0.12446	Zm00001d044920	Zm00001d044921	Zm00001d044922	Zm00001d044923	Zm00001d044925	Zm00001d044927	Zm00001d044928
E2	FL	chr9-7380305	9	7380305	0.00092601	0.12446	Zm00001d044920	Zm00001d044921	Zm00001d044922	Zm00001d044923	Zm00001d044925	Zm00001d044927	Zm00001d044928
E2	FL	chr1-245642819	1	245642819	0.00093432	0.12429	Zm00001d032979	Zm00001d032980	Zm00001d032981	Zm00001d032982	Zm00001d032983	Zm00001d032984
E2	FL	chr8-53984408	8	53984408	0.00096686	0.12364	Zm00001d009309
E2	FL	chr2-161101784	2	161101784	0.00099323	0.12314	Zm00001d005145	Zm00001d005146	Zm00001d005147	Zm00001d005148	Zm00001d005149
E1	BTL	chr4-32891698	4	32891698	0.00010975	0.16152	Zm00001d049509	Zm00001d049510	Zm00001d049511	Zm00001d049514	Zm00001d049515	Zm00001d049516	Zm00001d049521
E1	BTL	chr4-238499228	4	238499228	0.00028776	0.14311	Zm00001d053659	Zm00001d053660	Zm00001d053661	Zm00001d053662	Zm00001d053663	Zm00001d053664	Zm00001d053665	Zm00001d053667	Zm00001d053670	Zm00001d053671	Zm00001d053672
E1	BTL	chr5-28301299	5	28301299	0.00041223	0.13633	Zm00001d014001	Zm00001d014003	Zm00001d014005	Zm00001d014006
E1	BTL	chr6-8518232	6	8518232	0.00044716	0.13481	Zm00001d035182	Zm00001d035183	Zm00001d035184	Zm00001d035185	Zm00001d035186	Zm00001d035187	Zm00001d035189
E1	BTL	chr8-29686426	8	29686426	0.00046371	0.13412	Zm00001d009004	Zm00001d009005	Zm00001d009007
E1	BTL	chr5-72045366	5	72045366	0.00047925	0.13351	Zm00001d015002	Zm00001d015004	Zm00001d015005	Zm00001d015006	Zm00001d015007	Zm00001d015008	Zm00001d015009	Zm00001d015010	Zm00001d015011	Zm00001d015012	Zm00001d015013	Zm00001d015014
E1	BTL	chr7-108319411	7	108319411	0.00049757	0.1328	Zm00001d020346	Zm00001d020348	Zm00001d020350
E1	BTL	chr8-120358754	8	120358754	0.00060811	0.12905	Zm00001d010554	Zm00001d010555	Zm00001d010556	Zm00001d010558	Zm00001d010560	Zm00001d010564	Zm00001d010565
E1	BTL	chr8-120358852	8	120358852	0.00060811	0.12905	Zm00001d010554	Zm00001d010555	Zm00001d010556	Zm00001d010558	Zm00001d010560	Zm00001d010564	Zm00001d010565
E1	BTL	chr7-36686622	7	36686622	0.00061195	0.12893	Zm00001d019486	Zm00001d019487	Zm00001d019489	Zm00001d019490
E1	BTL	chr7-88008080	7	88008080	0.00068189	0.12692	Zm00001d020040	Zm00001d020041
E1	BTL	chr7-88008094	7	88008094	0.00068189	0.12692	Zm00001d020040	Zm00001d020041
E1	BTL	chr7-88008105	7	88008105	0.00068189	0.12692	Zm00001d020040	Zm00001d020041
E1	BTL	chr7-88008210	7	88008210	0.00068189	0.12692	Zm00001d020040	Zm00001d020041
E1	BTL	chr5-162868416	5	162868416	0.00079524	0.12406	Zm00001d016452	Zm00001d016453	Zm00001d016455	Zm00001d016456	Zm00001d016457
E1	BTL	chr5-162868419	5	162868419	0.00079524	0.12406	Zm00001d016452	Zm00001d016453	Zm00001d016455	Zm00001d016456	Zm00001d016457
E1	BTL	chr9-23986153	9	23986153	0.00079975	0.12395	Zm00001d045479	Zm00001d045480	Zm00001d045481	Zm00001d045482	Zm00001d045483	Zm00001d045484
E1	BTL	chr5-71067124	5	71067124	0.00085453	0.12272	Zm00001d014983	Zm00001d014984	Zm00001d014986
E1	BTL	chr5-71067127	5	71067127	0.00085453	0.12272	Zm00001d014983	Zm00001d014984	Zm00001d014986
E1	BTL	chr10-15876906	10	15876906	0.00092518	0.12125	Zm00001d023693	Zm00001d023694	Zm00001d023695	Zm00001d023696	Zm00001d023698
E1	BTL	chr2-5320199	2	5320199	0.00095686	0.12063	Zm00001d002063	Zm00001d002064	Zm00001d002065	Zm00001d002066	Zm00001d002067	Zm00001d002068	Zm00001d002069	Zm00001d002071	Zm00001d002072	Zm00001d002074	Zm00001d002075
E1	BTL	chr9-30206641	9	30206641	0.00096413	0.12049	Zm00001d045635	Zm00001d045636	Zm00001d045639
E2	BTL	chr5-72045366	5	72045366	1.2038e-05	0.2019	Zm00001d015002	Zm00001d015004	Zm00001d015005	Zm00001d015006	Zm00001d015007	Zm00001d015008	Zm00001d015009	Zm00001d015010	Zm00001d015011	Zm00001d015012	Zm00001d015013	Zm00001d015014
E2	BTL	chr5-71067124	5	71067124	5.3179e-05	0.17297	Zm00001d014983	Zm00001d014984	Zm00001d014986
E2	BTL	chr5-71067127	5	71067127	5.3179e-05	0.17297	Zm00001d014983	Zm00001d014984	Zm00001d014986
E2	BTL	chr1-218081421	1	218081421	0.00016136	0.15187	Zm00001d032226	Zm00001d032227	Zm00001d032229	Zm00001d032230	Zm00001d032231	Zm00001d032232	Zm00001d032233	Zm00001d032234	Zm00001d032235	Zm00001d032237
E2	BTL	chr5-71069669	5	71069669	0.00017338	0.15052	Zm00001d014983	Zm00001d014984	Zm00001d014986
E2	BTL	chr5-71069687	5	71069687	0.00017338	0.15052	Zm00001d014983	Zm00001d014984	Zm00001d014986
E2	BTL	chr5-71069705	5	71069705	0.00017338	0.15052	Zm00001d014983	Zm00001d014984	Zm00001d014986
E2	BTL	chr5-71069718	5	71069718	0.00017338	0.15052	Zm00001d014983	Zm00001d014984	Zm00001d014986
E2	BTL	chr5-72019854	5	72019854	0.00017338	0.15052	Zm00001d015002	Zm00001d015004	Zm00001d015005	Zm00001d015006	Zm00001d015007	Zm00001d015008	Zm00001d015009	Zm00001d015010	Zm00001d015011	Zm00001d015012	Zm00001d015013	Zm00001d015014
E2	BTL	chr8-141584956	8	141584956	0.00021515	0.14647	Zm00001d011165	Zm00001d011166	Zm00001d011167	Zm00001d011168	Zm00001d011169	Zm00001d011171	Zm00001d011172
E2	BTL	chr5-167818035	5	167818035	0.00022448	0.14567	Zm00001d016564	Zm00001d016565	Zm00001d016566	Zm00001d016567	Zm00001d016568	Zm00001d016569	Zm00001d016570	Zm00001d016571	Zm00001d016572	Zm00001d016573	Zm00001d016575
E2	BTL	chr1-132317394	1	132317394	0.00027144	0.14212	Zm00001d030429
E2	BTL	chr1-132317398	1	132317398	0.00027144	0.14212	Zm00001d030429
E2	BTL	chr5-168972687	5	168972687	0.0002855	0.14118	Zm00001d016593	Zm00001d016595	Zm00001d016596
E2	BTL	chr5-168377749	5	168377749	0.0002869	0.14109	Zm00001d016581	Zm00001d016582	Zm00001d016584	Zm00001d016585
E2	BTL	chr4-136449377	4	136449377	0.00029131	0.14081	Zm00001d051004	Zm00001d051005	Zm00001d051007	Zm00001d051008	Zm00001d051009
E2	BTL	chr8-176892907	8	176892907	0.00030261	0.1401	Zm00001d012564	Zm00001d012566	Zm00001d012567	Zm00001d012568	Zm00001d012569	Zm00001d012570	Zm00001d012571	Zm00001d012572	Zm00001d012573	Zm00001d012574	Zm00001d012575	Zm00001d012576	Zm00001d012577	Zm00001d012578	Zm00001d012580	Zm00001d012581	Zm00001d012584	Zm00001d012585	Zm00001d012586	Zm00001d012587	Zm00001d012588	Zm00001d012590	Zm00001d012591	Zm00001d012593	Zm00001d012594	Zm00001d012595	Zm00001d012596	Zm00001d012597	Zm00001d012598
E2	BTL	chr5-50513201	5	50513201	0.00044293	0.13304	Zm00001d014498	Zm00001d014499	Zm00001d014500	Zm00001d014503
E2	BTL	chr5-168901141	5	168901141	0.00046212	0.13225	Zm00001d016590	Zm00001d016591	Zm00001d016593	Zm00001d016595
E2	BTL	chr8-167933349	8	167933349	0.00061513	0.12699	Zm00001d012082	Zm00001d012083	Zm00001d012084	Zm00001d012085	Zm00001d012086	Zm00001d012087	Zm00001d012088	Zm00001d012089	Zm00001d012090	Zm00001d012091
E2	BTL	chr5-68956306	5	68956306	0.00066175	0.12564	Zm00001d014931	Zm00001d014932	Zm00001d014933	Zm00001d014937	Zm00001d014938
E2	BTL	chr5-70627557	5	70627557	0.00069084	0.09779	Zm00001d014969	Zm00001d014970	Zm00001d014971	Zm00001d014972	Zm00001d014973
E2	BTL	chr5-82145268	5	82145268	0.00069084	0.09779	Zm00001d015268	Zm00001d015269
E2	BTL	chr5-172823918	5	172823918	0.00070934	0.12437	Zm00001d016692	Zm00001d016693	Zm00001d016694	Zm00001d016695	Zm00001d016696	Zm00001d016697	Zm00001d016698
E2	BTL	chr5-172823935	5	172823935	0.00070934	0.12437	Zm00001d016692	Zm00001d016693	Zm00001d016694	Zm00001d016695	Zm00001d016696	Zm00001d016697	Zm00001d016698
E2	BTL	chr5-172823974	5	172823974	0.00070934	0.12437	Zm00001d016692	Zm00001d016693	Zm00001d016694	Zm00001d016695	Zm00001d016696	Zm00001d016697	Zm00001d016698
E2	BTL	chr3-43896996	3	43896996	0.00071891	0.12413	Zm00001d040448	Zm00001d040449	Zm00001d040450
E2	BTL	chr3-43897095	3	43897095	0.00071891	0.12413	Zm00001d040448	Zm00001d040449	Zm00001d040450
E2	BTL	chr8-152165516	8	152165516	0.00074791	0.1234	Zm00001d011486	Zm00001d011487	Zm00001d011488	Zm00001d011490	Zm00001d011491	Zm00001d011492
E2	BTL	chr8-152165523	8	152165523	0.00074791	0.1234	Zm00001d011486	Zm00001d011487	Zm00001d011488	Zm00001d011490	Zm00001d011491	Zm00001d011492
E2	BTL	chr5-167818025	5	167818025	0.00095684	0.1189	Zm00001d016564	Zm00001d016565	Zm00001d016566	Zm00001d016567	Zm00001d016568	Zm00001d016569	Zm00001d016570	Zm00001d016571	Zm00001d016572	Zm00001d016573	Zm00001d016575
E1	SR	chr9-23986153	9	23986153	0.0002036	0.16218	Zm00001d045479	Zm00001d045480	Zm00001d045481	Zm00001d045482	Zm00001d045483	Zm00001d045484
E1	SR	chr1-111096481	1	111096481	0.00024671	0.15823	Zm00001d030181	Zm00001d030182	Zm00001d030183
E1	SR	chr1-111096496	1	111096496	0.00027056	0.15633	Zm00001d030181	Zm00001d030182	Zm00001d030183
E1	SR	chr1-261262095	1	261262095	0.00040886	0.1479	Zm00001d033382	Zm00001d033383	Zm00001d033384	Zm00001d033385	Zm00001d033386	Zm00001d033388	Zm00001d033389
E1	SR	chr7-97983560	7	97983560	0.00042612	0.14706	Zm00001d020182	Zm00001d020183	Zm00001d020184
E1	SR	chr7-97983615	7	97983615	0.00042612	0.14706	Zm00001d020182	Zm00001d020183	Zm00001d020184
E1	SR	chr7-97983636	7	97983636	0.00042612	0.14706	Zm00001d020182	Zm00001d020183	Zm00001d020184
E1	SR	chr9-114746185	9	114746185	0.00048054	0.14462	Zm00001d046998	Zm00001d046999	Zm00001d047000	Zm00001d047001
E1	SR	chr8-6737466	8	6737466	0.00049366	0.14407	Zm00001d008370	Zm00001d008371	Zm00001d008372	Zm00001d008373	Zm00001d008374	Zm00001d008376	Zm00001d008377	Zm00001d008379	Zm00001d008380	Zm00001d008381	Zm00001d008382	Zm00001d008383
E1	SR	chr1-229978081	1	229978081	0.00055786	0.1416	Zm00001d032533	Zm00001d032534	Zm00001d032535	Zm00001d032536	Zm00001d032537	Zm00001d032538	Zm00001d032539	Zm00001d032540	Zm00001d032541	Zm00001d032542	Zm00001d032543	Zm00001d032544	Zm00001d032545
E1	SR	chr6-171183159	6	171183159	0.00059655	0.14024	Zm00001d039145	Zm00001d039146	Zm00001d039147	Zm00001d039148	Zm00001d039150	Zm00001d039151	Zm00001d039152	Zm00001d039153	Zm00001d039154	Zm00001d039155	Zm00001d039156	Zm00001d039157	Zm00001d039158
E1	SR	chr5-59895440	5	59895440	0.00065446	0.13837	Zm00001d014696	Zm00001d014697	Zm00001d014698	Zm00001d014699	Zm00001d014701	Zm00001d014702	Zm00001d014703	Zm00001d014704	Zm00001d014705
E1	SR	chr1-111145696	1	111145696	0.00071052	0.13671	Zm00001d030181	Zm00001d030182	Zm00001d030183
E1	SR	chr9-29936229	9	29936229	0.00071162	0.13668
E1	SR	chr9-29936282	9	29936282	0.00071162	0.13668
E1	SR	chr9-86376930	9	86376930	0.00074796	0.13568
E1	SR	chr9-86376960	9	86376960	0.00074796	0.13568
E1	SR	chr9-86376984	9	86376984	0.00074796	0.13568
E1	SR	chr9-86377029	9	86377029	0.00074796	0.13568
E1	SR	chr5-43745294	5	43745294	0.00091802	0.13157	Zm00001d014378	Zm00001d014379	Zm00001d014381	Zm00001d014382	Zm00001d014383	Zm00001d014384
E2	SR	chr5-72045366	5	72045366	9.9002e-06	0.21094	Zm00001d015002	Zm00001d015004	Zm00001d015005	Zm00001d015006	Zm00001d015007	Zm00001d015008	Zm00001d015009	Zm00001d015010	Zm00001d015011	Zm00001d015012	Zm00001d015013	Zm00001d015014
E2	SR	chr4-136449377	4	136449377	4.4882e-05	0.18068	Zm00001d051004	Zm00001d051005	Zm00001d051007	Zm00001d051008	Zm00001d051009
E2	SR	chr5-71067124	5	71067124	8.2511e-05	0.16873	Zm00001d014983	Zm00001d014984	Zm00001d014986
E2	SR	chr5-71067127	5	71067127	8.2511e-05	0.16873	Zm00001d014983	Zm00001d014984	Zm00001d014986
E2	SR	chr8-176892907	8	176892907	0.00018991	0.15258	Zm00001d012564	Zm00001d012566	Zm00001d012567	Zm00001d012568	Zm00001d012569	Zm00001d012570	Zm00001d012571	Zm00001d012572	Zm00001d012573	Zm00001d012574	Zm00001d012575	Zm00001d012576	Zm00001d012577	Zm00001d012578	Zm00001d012580	Zm00001d012581	Zm00001d012584	Zm00001d012585	Zm00001d012586	Zm00001d012587	Zm00001d012588	Zm00001d012590	Zm00001d012591	Zm00001d012593	Zm00001d012594	Zm00001d012595	Zm00001d012596	Zm00001d012597	Zm00001d012598
E2	SR	chr1-132317394	1	132317394	0.00023947	0.14813	Zm00001d030429
E2	SR	chr1-132317398	1	132317398	0.00023947	0.14813	Zm00001d030429
E2	SR	chr5-71069669	5	71069669	0.00036358	0.14016	Zm00001d014983	Zm00001d014984	Zm00001d014986
E2	SR	chr5-71069687	5	71069687	0.00036358	0.14016	Zm00001d014983	Zm00001d014984	Zm00001d014986
E2	SR	chr5-71069705	5	71069705	0.00036358	0.14016	Zm00001d014983	Zm00001d014984	Zm00001d014986
E2	SR	chr5-71069718	5	71069718	0.00036358	0.14016	Zm00001d014983	Zm00001d014984	Zm00001d014986
E2	SR	chr5-72019854	5	72019854	0.00036358	0.14016	Zm00001d015002	Zm00001d015004	Zm00001d015005	Zm00001d015006	Zm00001d015007	Zm00001d015008	Zm00001d015009	Zm00001d015010	Zm00001d015011	Zm00001d015012	Zm00001d015013	Zm00001d015014
E2	SR	chr5-167818035	5	167818035	0.0004599	0.13571	Zm00001d016564	Zm00001d016565	Zm00001d016566	Zm00001d016567	Zm00001d016568	Zm00001d016569	Zm00001d016570	Zm00001d016571	Zm00001d016572	Zm00001d016573	Zm00001d016575
E2	SR	chr4-136449511	4	136449511	0.00052214	0.13331	Zm00001d051004	Zm00001d051005	Zm00001d051007	Zm00001d051008	Zm00001d051009
E2	SR	chr4-136449382	4	136449382	0.00055528	0.13215	Zm00001d051004	Zm00001d051005	Zm00001d051007	Zm00001d051008	Zm00001d051009
E2	SR	chr4-136449434	4	136449434	0.00055528	0.13215	Zm00001d051004	Zm00001d051005	Zm00001d051007	Zm00001d051008	Zm00001d051009
E2	SR	chr4-136449471	4	136449471	0.00055528	0.13215	Zm00001d051004	Zm00001d051005	Zm00001d051007	Zm00001d051008	Zm00001d051009
E2	SR	chr4-136449502	4	136449502	0.00055528	0.13215	Zm00001d051004	Zm00001d051005	Zm00001d051007	Zm00001d051008	Zm00001d051009
E2	SR	chr4-220933246	4	220933246	0.00055698	0.13209	Zm00001d053223	Zm00001d053225	Zm00001d053226	Zm00001d053227	Zm00001d053228	Zm00001d053229	Zm00001d053230
E2	SR	chr8-141584956	8	141584956	0.00055861	0.13204	Zm00001d011165	Zm00001d011166	Zm00001d011167	Zm00001d011168	Zm00001d011169	Zm00001d011171	Zm00001d011172
E2	SR	chr1-305586267	1	305586267	0.0005636	0.13187	Zm00001d034915	Zm00001d034916	Zm00001d034917
E2	SR	chr5-168377749	5	168377749	0.00060514	0.13053	Zm00001d016581	Zm00001d016582	Zm00001d016584	Zm00001d016585
E2	SR	chr5-168972687	5	168972687	0.0006071	0.13047	Zm00001d016593	Zm00001d016595	Zm00001d016596
E2	SR	chr1-6429775	1	6429775	0.00062423	0.12994
E2	SR	chr5-168901141	5	168901141	0.00067507	0.12847	Zm00001d016590	Zm00001d016591	Zm00001d016593	Zm00001d016595
E2	SR	chr5-70627557	5	70627557	0.00085167	0.09673	Zm00001d014969	Zm00001d014970	Zm00001d014971	Zm00001d014972	Zm00001d014973
E2	SR	chr5-82145268	5	82145268	0.00085167	0.09673	Zm00001d015268	Zm00001d015269
