# Supplementary material for: Identification of Ear Morphology Genes in Maize (Zea mays L.) Using Selective Sweeps and Association Mapping
Source: Front Genet. 2020 Jul 20;11:747. doi: 10.3389/fgene.2020.00747 (PMC7384441; doi:10.3389/fgene.2020.00747)
Supplement: TABLE S7 — Haplotype effect of three significant SNPs related to EL and FL. [file Table_7.XLSX]

## Sheet: Sheet1
Table S7. Haplotype effect of three significant SNPs related to ear length (EL) and fruit length (FL).
					Mean ± s.d.
		Frequency in AM121	Frequency in A26	Frequency in B95
Haplotype	Type				EL (E1)	FL (E1)	EL (E2)	FL (E2)
H1	GGG	105	14	91	11.51 ± 1.85	10.69 ± 1.70	11.67 ± 1.66	10.96 ± 1.55
H2	AAA	14	10	4	13.52 ± 2.14	12.38 ± 2.61	13.72 ± 2.13	12.74 ± 2.45
