# Supplementary material for: Identification of Ear Morphology Genes in Maize (Zea mays L.) Using Selective Sweeps and Association Mapping
Source: Front Genet. 2020 Jul 20;11:747. doi: 10.3389/fgene.2020.00747 (PMC7384441; doi:10.3389/fgene.2020.00747)
Supplement: TABLE S8 — Functional enrichment analysis of key genes regulating EL and FL. [file Table_8.XLSX]

## Sheet: Genes functions
Table S8 Functional enrichment analysis of key genes regulating ear length and fruit length.
Gene ID	Description	KEGG_A_class	KEGG_B_class	Pathway	K_ID	GO Component	GO Function	GO Process
Zm00001d000060	-	-	-	-	-	-	-	-
Zm00001d000065	-	-	-	-	-	-	-	-
Zm00001d000116	-	-	-	-	-	-	-	-
Zm00001d000399	chloroplast protein synthesis2	-	-	-	-	-	-	-
Zm00001d001016	-	-	-	-	-	-	-	-
Zm00001d001899	acidic ribosomal protein P2a-3 [Zea mays]	Genetic Information Processing	Translation	ko03010//Ribosome	K02943	-	-	-
Zm00001d001915	PREDICTED: metal ion binding protein isoform X1 [Zea mays]	-	-	-	-	-	-	-
Zm00001d001984	PREDICTED: probable amino acid permease 7 [Setaria italica]	-	-	-	-	-	-	-
Zm00001d001996	OSIGBa0132E09-OSIGBa0108L24.3 [Oryza sativa Indica Group]	-	-	-	-	-	-	-
Zm00001d002000	lipoxygenase 6 [Zea mays]	Metabolism	Lipid metabolism	ko00591//Linoleic acid metabolism	K15718	-	GO:0051213//dioxygenase activity;GO:0016702//oxidoreductase activity, acting on single donors with incorporation of molecular oxygen, incorporation of two atoms of oxygen;GO:0005488//binding;GO:0043167//ion binding;GO:0003824//catalytic activity;GO:0043169//cation binding;GO:0016701//oxidoreductase activity, acting on single donors with incorporation of molecular oxygen;GO:0016491//oxidoreductase…	GO:0044283//small molecule biosynthetic process;GO:0032787//monocarboxylic acid metabolic process;GO:0044249//cellular biosynthetic process;GO:0008610//lipid biosynthetic process;GO:0009058//biosynthetic process;GO:0044238//primary metabolic process;GO:0006631//fatty acid metabolic process;GO:0044711//single-organism biosynthetic process;GO:0016053//organic acid biosynthetic process;GO:0008152//m…
Zm00001d002006	H(+)-ATPase 5 [Zea mays]	Metabolism	Energy metabolism	ko00190//Oxidative phosphorylation;ko00190//Oxidative phosphorylation	K01535	GO:0016020//membrane;GO:0044425//membrane part;GO:0031224//intrinsic component of membrane	GO:0005488//binding;GO:0008324//cation transmembrane transporter activity;GO:0016462//pyrophosphatase activity;GO:0022892//substrate-specific transporter activity;GO:0016818//hydrolase activity, acting on acid anhydrides, in phosphorus-containing anhydrides;GO:0022891//substrate-specific transmembrane transporter activity;GO:0015075//ion transmembrane transporter activity;GO:0042623//ATPase activ…	GO:0072523//purine-containing compound catabolic process;GO:0009152//purine ribonucleotide biosynthetic process;GO:0009150//purine ribonucleotide metabolic process;GO:0019693//ribose phosphate metabolic process;GO:0009165//nucleotide biosynthetic process;GO:1901564//organonitrogen compound metabolic process;GO:1901362//organic cyclic compound biosynthetic process;GO:1902578//single-organism local…
Zm00001d002275	ABC transporter C family member 2 [Zea mays]	-	-	-	-	-	-	-
Zm00001d002330	DNA (cytosine-5)-methyltransferase 3 [Zea mays]	Metabolism	Amino acid metabolism	ko00270//Cysteine and methionine metabolism	K00558	GO:0005623//cell;GO:0005622//intracellular;GO:0043229//intracellular organelle;GO:0044424//intracellular part;GO:0043231//intracellular membrane-bounded organelle;GO:0043227//membrane-bounded organelle;GO:0043226//organelle;GO:0044464//cell part	GO:0008757//S-adenosylmethionine-dependent methyltransferase activity;GO:0005488//binding;GO:0008168//methyltransferase activity;GO:0016741//transferase activity, transferring one-carbon groups;GO:0016740//transferase activity;GO:0003824//catalytic activity	GO:0034654//nucleobase-containing compound biosynthetic process;GO:0009987//cellular process;GO:0034645//cellular macromolecule biosynthetic process;GO:1901576//organic substance biosynthetic process;GO:0043414//macromolecule methylation;GO:0006304//DNA modification;GO:0032259//methylation;GO:0044238//primary metabolic process;GO:0034641//cellular nitrogen compound metabolic process;GO:0006996//o…
Zm00001d002422	Pectin acetylesterase 7 [Zea mays]	-	-	-	-	-	-	-
Zm00001d002446	WAK53a-OsWAK receptor-like protein kinase [Zea mays]	-	-	-	-	-	-	-
Zm00001d002451	seed specific protein Bn15D1B [Zea mays]	-	-	-	-	-	-	-
Zm00001d002543	histone H4 [Zea mays]	-	-	-	-	-	-	-
Zm00001d002571	cysteine-type peptidase [Zea mays]	-	-	-	-	-	-	-
Zm00001d002704	phospholipid hydroperoxide glutathione peroxidase [Zea mays]	Metabolism	Lipid metabolism;Metabolism of other amino acids	ko00480//Glutathione metabolism;ko00590//Arachidonic acid metabolism	K00432	GO:0044424//intracellular part;GO:0043226//organelle;GO:0044444//cytoplasmic part;GO:0043231//intracellular membrane-bounded organelle;GO:0044464//cell part;GO:0005737//cytoplasm;GO:0043229//intracellular organelle;GO:0005623//cell;GO:0005622//intracellular;GO:0043227//membrane-bounded organelle	GO:0016209//antioxidant activity;GO:0003824//catalytic activity;GO:0016491//oxidoreductase activity;GO:0004601//peroxidase activity;GO:0016684//oxidoreductase activity, acting on peroxide as acceptor	GO:0044710//single-organism metabolic process;GO:0006950//response to stress;GO:0050896//response to stimulus;GO:0008152//metabolic process;GO:0044699//single-organism process
Zm00001d002721	cortical cell-delineating protein precursor [Zea mays]	-	-	-	-	-	-	-
Zm00001d002815	PREDICTED: NAD(P)H-quinone oxidoreductase subunit M, chloroplastic [Setaria italica]	-	-	-	-	-	-	-
Zm00001d002825	PREDICTED: secretory protein-like isoform X1 [Zea mays]	-	-	-	-	-	-	-
Zm00001d002938	Histone-lysine N-methyltransferase SUVR4 [Zea mays]	-	-	-	-	-	-	-
Zm00001d002941	uncharacterized LOC100280075 [Zea mays]	-	-	-	-	-	-	-
Zm00001d002992	DUF3755 family protein [Zea mays]	-	-	-	-	-	-	-
Zm00001d003006	aquaporin PIP2-5 [Zea mays]	-	-	-	-	GO:0044424//intracellular part;GO:0005911//cell-cell junction;GO:0043231//intracellular membrane-bounded organelle;GO:0031975//envelope;GO:0044464//cell part;GO:0044425//membrane part;GO:0030054//cell junction;GO:0016020//membrane;GO:0043227//membrane-bounded organelle;GO:0044435//plastid part;GO:0044446//intracellular organelle part;GO:0031967//organelle envelope;GO:0009526//plastid envelope;GO:…	GO:0022892//substrate-specific transporter activity;GO:0022857//transmembrane transporter activity;GO:0005215//transporter activity;GO:0005372//water transmembrane transporter activity;GO:0022891//substrate-specific transmembrane transporter activity	GO:0006810//transport;GO:0042044//fluid transport;GO:0006950//response to stress;GO:0051179//localization;GO:0044699//single-organism process;GO:0050896//response to stimulus;GO:0051234//establishment of localization;GO:0044765//single-organism transport;GO:1902578//single-organism localization
Zm00001d003071	PREDICTED: coiled-coil domain-containing protein 115-like isoform X1 [Setaria italica]	-	-	-	-	-	-	-
Zm00001d003159	ATP synthase E chain [Zea mays]	-	-	-	-	-	-	-
Zm00001d003162	PREDICTED: zinc finger protein CONSTANS-LIKE 3-like isoform X2 [Zea mays]	-	-	-	-	-	-	-
Zm00001d003172	H0306B06.4 [Oryza sativa Indica Group]	-	-	-	-	-	-	-
Zm00001d003457	wound/stress protein precursor [Zea mays]	-	-	-	-	-	-	-
Zm00001d003459	Protein disulfide-isomerase LQY1 chloroplastic [Zea mays]	-	-	-	-	-	-	-
Zm00001d003513	zeaxanthin epoxidase1 [Zea mays]	Metabolism	Metabolism of terpenoids and polyketides	ko00906//Carotenoid biosynthesis	K09838	-	-	-
Zm00001d003540	OBP3-responsive gene 4 [Zea mays]	-	-	-	-	-	-	-
Zm00001d003751	NDR1/HIN1-like 1 [Zea mays]	-	-	-	-	-	-	-
Zm00001d003869	PREDICTED: adenylate isopentenyltransferase 5, chloroplastic-like [Zea mays]	Metabolism	Metabolism of terpenoids and polyketides	ko00908//Zeatin biosynthesis	K10760	-	GO:0003824//catalytic activity	GO:0044260//cellular macromolecule metabolic process;GO:0006725//cellular aromatic compound metabolic process;GO:0044237//cellular metabolic process;GO:0044238//primary metabolic process;GO:0008152//metabolic process;GO:0034660//ncRNA metabolic process;GO:0006399//tRNA metabolic process;GO:0046483//heterocycle metabolic process;GO:0043170//macromolecule metabolic process;GO:0016070//RNA metabolic…
Zm00001d003877	pollen-specific protein C13 precursor [Zea mays]	-	-	-	-	-	-	-
Zm00001d003896	60S ribosomal protein L12 [Zea mays]	Genetic Information Processing	Translation	ko03010//Ribosome	K02870	-	-	-
Zm00001d003905	PREDICTED: histone H2A.Z-specific chaperone CHZ1 [Setaria italica]	-	-	-	-	-	-	-
Zm00001d003911	PREDICTED: transport inhibitor response 1-like protein Os04g0395600 [Zea mays]	-	-	-	-	-	-	-
Zm00001d003929	PREDICTED: mediator of RNA polymerase II transcription subunit 15-like isoform X2 [Zea mays]	-	-	-	-	-	-	-
Zm00001d003939	PREDICTED: 11-beta-hydroxysteroid dehydrogenase 1B-like [Zea mays]	-	-	-	-	GO:0044425//membrane part;GO:0031224//intrinsic component of membrane;GO:0016020//membrane	-	GO:0051234//establishment of localization;GO:0051179//localization;GO:0009987//cellular process;GO:0044763//single-organism cellular process;GO:0044699//single-organism process
Zm00001d004021	violaxanthin de-epoxidase [Zea mays]	Metabolism	Metabolism of terpenoids and polyketides	ko00906//Carotenoid biosynthesis	K09839	-	GO:0003824//catalytic activity;GO:0016491//oxidoreductase activity	GO:0044710//single-organism metabolic process;GO:0008152//metabolic process;GO:0044699//single-organism process
Zm00001d004416	PREDICTED: probable RNA-dependent RNA polymerase 3 isoform X1 [Setaria italica]	-	-	-	-	-	GO:0003824//catalytic activity;GO:0016740//transferase activity;GO:0016779//nucleotidyltransferase activity;GO:0016772//transferase activity, transferring phosphorus-containing groups	GO:0043170//macromolecule metabolic process;GO:0071704//organic substance metabolic process;GO:0008152//metabolic process;GO:0009987//cellular process
Zm00001d004521	SWI/SNF complex subunit SWI3D [Zea mays]	-	-	-	-	-	-	-
Zm00001d004734	aspartic proteinase Asp1 precursor [Zea mays]	-	-	-	-	GO:0005618//cell wall;GO:0043227//membrane-bounded organelle;GO:0043229//intracellular organelle;GO:0044424//intracellular part;GO:0043226//organelle;GO:0071944//cell periphery;GO:0005622//intracellular;GO:0030312//external encapsulating structure;GO:0005623//cell;GO:0043231//intracellular membrane-bounded organelle;GO:0044464//cell part	GO:0003824//catalytic activity;GO:0016787//hydrolase activity	GO:0043170//macromolecule metabolic process;GO:0016485//protein processing;GO:0008152//metabolic process;GO:0010467//gene expression;GO:0044238//primary metabolic process;GO:0019538//protein metabolic process;GO:0051604//protein maturation;GO:0071704//organic substance metabolic process;GO:0006508//proteolysis
Zm00001d004739	F-box/WD-40 repeat-containing protein [Zea mays]	-	-	-	-	-	-	-
Zm00001d004839	60S ribosomal protein L3-1 [Zea mays]	Genetic Information Processing	Translation	ko03010//Ribosome;ko03010//Ribosome	K02925	-	-	-
Zm00001d004843	abscisic acid stress ripening2 [Zea mays]	-	-	-	-	-	-	-
Zm00001d004955	Phosphatidylinositol 4-phosphate 5-kinase 6 [Zea mays]	Metabolism;Cellular Processes;Environmental Information Processing	Transport and catabolism;Carbohydrate metabolism;Signal transduction	ko04144//Endocytosis;ko04070//Phosphatidylinositol signaling system;ko00562//Inositol phosphate metabolism	K00889	-	-	-
Zm00001d004982	Noc2p family [Zea mays]	-	-	-	-	-	-	-
Zm00001d005157	Glutamine-dependent NAD(+) synthetase [Zea mays]	Metabolism	Metabolism of cofactors and vitamins	ko00760//Nicotinate and nicotinamide metabolism;ko00760//Nicotinate and nicotinamide metabolism;ko00760//Nicotinate and nicotinamide metabolism	K01950	-	-	-
Zm00001d005193	Protein LURP-one-related 15 [Dichanthelium oligosanthes]	-	-	-	-	-	-	-
Zm00001d005230	trypsin/factor XIIA inhibitor [Zea mays]	-	-	-	-	-	-	-
Zm00001d005698	AN17 [Zea mays]	-	-	-	-	-	-	-
Zm00001d005762	alpha/beta-Hydrolases superfamily protein [Zea mays]	-	-	-	-	-	-	-
Zm00001d005812	sterile alpha motif (SAM) domain-containing protein [Zea mays]	-	-	-	-	-	GO:0003824//catalytic activity	-
Zm00001d005869	clathrin assembly protein [Zea mays]	-	-	-	-	-	-	-
Zm00001d005881	Remorin family protein [Zea mays]	-	-	-	-	-	-	-
Zm00001d005895	EF hand family [Zea mays]	Environmental Information Processing;Organismal Systems	Signal transduction;Environmental adaptation	ko04626//Plant-pathogen interaction;ko04070//Phosphatidylinositol signaling system	K02183	-	-	-
Zm00001d005944	uncharacterized protein LOC100193787 [Zea mays]	-	-	-	-	-	-	-
Zm00001d006019	OTU domain-containing protein [Zea mays]	-	-	-	-	-	-	-
Zm00001d006094	MADS27 [Zea mays]	-	-	-	-	GO:0043229//intracellular organelle;GO:0043227//membrane-bounded organelle;GO:0043231//intracellular membrane-bounded organelle;GO:0043226//organelle;GO:0044424//intracellular part;GO:0005622//intracellular;GO:0005623//cell;GO:0044464//cell part	GO:0001071//nucleic acid binding transcription factor activity;GO:0005515//protein binding;GO:0005488//binding	GO:1901362//organic cyclic compound biosynthetic process;GO:0044237//cellular metabolic process;GO:0006725//cellular aromatic compound metabolic process;GO:0006139//nucleobase-containing compound metabolic process;GO:0009058//biosynthetic process;GO:0034654//nucleobase-containing compound biosynthetic process;GO:0006807//nitrogen compound metabolic process;GO:0008152//metabolic process;GO:0034641…
Zm00001d006109	Rhodopsin-like receptor [Zea mays]	-	-	-	-	-	-	-
Zm00001d006158	PREDICTED: protein LITTLE ZIPPER 1-like [Setaria italica]	-	-	-	-	-	-	-
Zm00001d006319	Protein indeterminate-domain 5 chloroplastic [Zea mays]	-	-	-	-	-	-	-
Zm00001d006417	RING/U-box superfamily protein [Zea mays]	-	-	-	-	-	-	-
Zm00001d006548	PREDICTED: probable histone H2A.2 [Setaria italica]	-	-	-	-	-	-	-
Zm00001d006573	PREDICTED: eukaryotic translation initiation factor 4G-like isoform X1 [Zea mays]	Genetic Information Processing	Translation	ko03013//RNA transport	K03260	-	-	-
Zm00001d006669	PREDICTED: subtilisin-like protease SBT1.7 [Setaria italica]	-	-	-	-	-	-	-
Zm00001d006752	FRIGIDA-like protein 3 [Zea mays]	-	-	-	-	-	-	-
Zm00001d006796	NAD(P)-binding Rossmann-fold superfamily protein [Zea mays]	-	-	-	-	GO:0005622//intracellular;GO:0044444//cytoplasmic part;GO:0009536//plastid;GO:0044464//cell part;GO:0043231//intracellular membrane-bounded organelle;GO:0043227//membrane-bounded organelle;GO:0005623//cell;GO:0043229//intracellular organelle;GO:0044424//intracellular part;GO:0043226//organelle;GO:0005737//cytoplasm	GO:0003824//catalytic activity;GO:0016491//oxidoreductase activity;GO:0016616//oxidoreductase activity, acting on the CH-OH group of donors, NAD or NADP as acceptor;GO:0004033//aldo-keto reductase (NADP) activity;GO:0016614//oxidoreductase activity, acting on CH-OH group of donors	GO:0044710//single-organism metabolic process;GO:0008152//metabolic process;GO:0044699//single-organism process
Zm00001d006920	protein SUR2 [Zea mays]	Metabolism	Lipid metabolism	ko00600//Sphingolipid metabolism	K04713	-	-	-
Zm00001d007045	PREDICTED: uncharacterized GPI-anchored protein At3g06035-like [Setaria italica]	-	-	-	-	-	-	-
Zm00001d007073	Serine carboxypeptidase-like 40 [Zea mays]	-	-	-	-	-	-	GO:0044238//primary metabolic process;GO:0019538//protein metabolic process;GO:0016485//protein processing;GO:0043170//macromolecule metabolic process;GO:0051604//protein maturation;GO:0006508//proteolysis;GO:0071704//organic substance metabolic process;GO:0010467//gene expression;GO:0008152//metabolic process
Zm00001d007095	UDP-glcnac-adolichol phosphate glcnac-1-p-transferase [Zea mays]	Metabolism	Glycan biosynthesis and metabolism	ko00510//N-Glycan biosynthesis;ko00510//N-Glycan biosynthesis	K01001	-	-	-
Zm00001d007167	CBL-interacting serine/threonine-protein kinase 15 [Zea mays]	Cellular Processes	Transport and catabolism	ko04140//Regulation of autophagy	K07198	-	-	-
Zm00001d007267	light harvesting chlorophyll a/b binding protein5 [Zea mays]	Metabolism	Energy metabolism	ko00196//Photosynthesis - antenna proteins	K08916	GO:0031984//organelle subcompartment;GO:0042651//thylakoid membrane;GO:0044434//chloroplast part;GO:0043231//intracellular membrane-bounded organelle;GO:0005737//cytoplasm;GO:0009534//chloroplast thylakoid;GO:0044446//intracellular organelle part;GO:0043229//intracellular organelle;GO:0044444//cytoplasmic part;GO:0016020//membrane;GO:0031976//plastid thylakoid;GO:0098807//chloroplast thylakoid me…	GO:0043167//ion binding;GO:0005488//binding;GO:0043169//cation binding	GO:0009314//response to radiation;GO:0009628//response to abiotic stimulus;GO:0050896//response to stimulus;GO:1990066//energy quenching;GO:0008152//metabolic process;GO:0009987//cellular process;GO:0044237//cellular metabolic process;GO:0009416//response to light stimulus;GO:0009639//response to red or far red light;GO:0006091//generation of precursor metabolites and energy
Zm00001d007299	PREDICTED: probable non-specific lipid-transfer protein 2 [Zea mays]	-	-	-	-	-	GO:0005488//binding	GO:0010876//lipid localization;GO:0033036//macromolecule localization;GO:0051179//localization;GO:0051234//establishment of localization
Zm00001d007366	Haloacid dehalogenase-like hydrolase domain-containing protein [Zea mays]	-	-	-	-	-	-	-
Zm00001d007436	nuclear factor Y subunit C11 [Zea mays]	-	-	-	-	-	-	-
Zm00001d007444	basal endosperm transfer layer1c precursor [Zea mays]	-	-	-	-	-	-	-
Zm00001d007513	hypothetical protein ZEAMMB73_Zm00001d007513 [Zea mays]	-	-	-	-	-	-	-
Zm00001d007719	uncharacterized LOC100381583 [Zea mays]	Genetic Information Processing	Transcription	ko03040//Spliceosome;ko03040//Spliceosome	K12823	-	-	-
Zm00001d007766	PREDICTED: shematrin-like protein 2 [Setaria italica]	-	-	-	-	-	-	-
Zm00001d007827	early light-induced protein [Zea mays]	-	-	-	-	-	-	-
Zm00001d007831	PREDICTED: non-specific lipid-transfer protein-like protein At5g64080 [Zea mays]	-	-	-	-	-	-	-
Zm00001d007862	probable LRR receptor-like serine/threonine-protein kinase precursor [Zea mays]	-	-	-	-	-	-	-
Zm00001d007978	Chromatin complex subunit A101 [Zea mays]	-	-	-	-	-	GO:0001883//purine nucleoside binding;GO:0036094//small molecule binding;GO:0016462//pyrophosphatase activity;GO:0017111//nucleoside-triphosphatase activity;GO:1901363//heterocyclic compound binding;GO:0001882//nucleoside binding;GO:0032549//ribonucleoside binding;GO:0005488//binding;GO:0003824//catalytic activity;GO:0016817//hydrolase activity, acting on acid anhydrides;GO:0016787//hydrolase act…	-
Zm00001d008369	PREDICTED: T-complex protein 1 subunit beta-like [Zea mays]	-	-	-	-	-	-	-
Zm00001d008462	Cysteine-rich receptor-like protein kinase 37 [Zea mays]	-	-	-	-	-	-	-
Zm00001d008681	ultraviolet-B-repressible protein [Zea mays]	-	-	-	-	-	-	-
Zm00001d008700	vanishing tassel2 [Zea mays]	Metabolism	Amino acid metabolism	ko00380//Tryptophan metabolism	K16903	-	-	-
Zm00001d008708	PREDICTED: class E vacuolar protein-sorting machinery protein HSE1-like [Setaria italica]	-	-	-	-	-	-	-
Zm00001d008901	CBL-interacting serine/threonine-protein kinase 15 [Zea mays]	Cellular Processes	Transport and catabolism	ko04140//Regulation of autophagy	K07198	-	-	-
Zm00001d008923	PREDICTED: uncharacterized protein LOC100277379 [Zea mays]	-	-	-	-	-	-	-
Zm00001d008930	TPR repeat-containing thioredoxin TTL1 [Zea mays]	-	-	-	-	-	-	-
Zm00001d009081	anther-specific protein SF18 precursor [Zea mays]	-	-	-	-	-	-	-
Zm00001d009112	cAMP-regulated phosphoprotein 19-related protein [Zea mays]	-	-	-	-	-	-	-
Zm00001d009292	PLATZ transcription factor, partial [Zea mays]	-	-	-	-	-	-	-
Zm00001d009296	pathogenesis-related maize seed protein [Zea mays subsp. parviglumis] [Zea mays]	-	-	-	-	-	-	-
Zm00001d009374	DNA replication licensing factor MCM4 [Zea mays]	Genetic Information Processing	Replication and repair	ko03030//DNA replication	K02212	-	-	-
Zm00001d009377	hypothetical protein ZEAMMB73_Zm00001d009377 [Zea mays]	-	-	-	-	-	-	-
Zm00001d009440	anaphase-promoting complex subunit 10 [Zea mays]	Genetic Information Processing	Folding, sorting and degradation	ko04120//Ubiquitin mediated proteolysis	K03357	GO:0005623//cell;GO:0005654//nucleoplasm;GO:0044428//nuclear part;GO:0044446//intracellular organelle part;GO:0043226//organelle;GO:0044464//cell part;GO:0070013//intracellular organelle lumen;GO:0043229//intracellular organelle;GO:0044451//nucleoplasm part;GO:0044424//intracellular part;GO:0031974//membrane-enclosed lumen;GO:0043233//organelle lumen;GO:0044422//organelle part;GO:0043231//intrace…	-	GO:0051783//regulation of nuclear division;GO:0044265//cellular macromolecule catabolic process;GO:0048519//negative regulation of biological process;GO:0006511//ubiquitin-dependent protein catabolic process;GO:1901575//organic substance catabolic process;GO:0044267//cellular protein metabolic process;GO:0065007//biological regulation;GO:0048856//anatomical structure development;GO:0044237//cellu…
Zm00001d009594	Aspartic proteinase A1 [Zea mays]	-	-	-	-	-	GO:0003824//catalytic activity;GO:0016787//hydrolase activity	GO:0010467//gene expression;GO:0044238//primary metabolic process;GO:0051604//protein maturation;GO:0016485//protein processing;GO:0008152//metabolic process;GO:0019538//protein metabolic process;GO:0006508//proteolysis;GO:0071704//organic substance metabolic process;GO:0043170//macromolecule metabolic process
Zm00001d009648	oleosin Bn-V [Zea mays]	-	-	-	-	-	-	-
Zm00001d009686	Carbohydrate-binding X8 domain superfamily protein [Zea mays]	-	-	-	-	-	-	-
Zm00001d009910	catalytic/ oxidoreductase, acting on NADH or NADPH [Zea mays]	-	-	-	-	-	-	-
Zm00001d009927	oxidoreductase 2OG-Fe(II) oxygenase family protein [Zea mays]	-	-	-	-	-	-	-
Zm00001d009932	plasma membrane associated protein [Zea mays]	-	-	-	-	-	-	-
Zm00001d010049	Patellin-5 [Zea mays]	-	-	-	-	-	-	-
Zm00001d010193	gibberellin-regulated protein 2 precursor [Zea mays]	-	-	-	-	-	-	-
Zm00001d010304	LRR receptor-like serine/threonine-protein kinase ERL1 [Dichanthelium oligosanthes]	-	-	-	-	-	-	-
Zm00001d010343	alpha/beta-Hydrolases superfamily protein [Zea mays]	-	-	-	-	-	GO:0003824//catalytic activity	-
Zm00001d010371	ribosome-inactivating protein [Zea mays]	-	-	-	-	-	-	-
Zm00001d010443	PREDICTED: protein trichome birefringence-like 25 [Setaria italica]	-	-	-	-	-	-	-
Zm00001d010494	PREDICTED: KNR4/SMI1 homolog [Zea mays]	-	-	-	-	-	-	-
Zm00001d010534	ubiquitin carrier protein 7 [Zea mays]	Genetic Information Processing	Folding, sorting and degradation	ko04141//Protein processing in endoplasmic reticulum;ko04120//Ubiquitin mediated proteolysis	K10575	-	GO:0016879//ligase activity, forming carbon-nitrogen bonds;GO:1901363//heterocyclic compound binding;GO:0005488//binding;GO:0016881//acid-amino acid ligase activity;GO:0036094//small molecule binding;GO:0003824//catalytic activity;GO:0016874//ligase activity;GO:0097159//organic cyclic compound binding	-
Zm00001d010536	protein tyrosine phosphatase-like protein PTPLB [Zea mays]	Metabolism	Global and Overview;Lipid metabolism	ko01212//Fatty acid metabolism;ko01040//Biosynthesis of unsaturated fatty acids;ko00062//Fatty acid elongation	K10703	-	-	-
Zm00001d010672	Metacaspase type II [Zea mays]	Metabolism	Global and Overview;Carbohydrate metabolism;Energy metabolism	ko01200//Carbon metabolism;ko01230//Biosynthesis of amino acids;ko00010//Glycolysis / Gluconeogenesis;ko00710//Carbon fixation in photosynthetic organisms	K00927	GO:0009536//plastid;GO:0043226//organelle;GO:0044424//intracellular part;GO:0044446//intracellular organelle part;GO:0009532//plastid stroma;GO:0043227//membrane-bounded organelle;GO:0044444//cytoplasmic part;GO:0005623//cell;GO:0043229//intracellular organelle;GO:0044435//plastid part;GO:0005622//intracellular;GO:0044422//organelle part;GO:0043231//intracellular membrane-bounded organelle;GO:004…	GO:0003824//catalytic activity;GO:0016772//transferase activity, transferring phosphorus-containing groups;GO:0016740//transferase activity	GO:0009987//cellular process;GO:0010038//response to metal ion;GO:0006793//phosphorus metabolic process;GO:0042221//response to chemical;GO:0006091//generation of precursor metabolites and energy;GO:0044237//cellular metabolic process;GO:0010035//response to inorganic substance;GO:0008152//metabolic process;GO:0050896//response to stimulus;GO:0006796//phosphate-containing compound metabolic proce…
Zm00001d010676	PREDICTED: ethylene-responsive transcription factor 12-like [Zea mays]	-	-	-	-	-	-	-
Zm00001d010822	PREDICTED: uncharacterized membrane protein YuiD [Oryza sativa Japonica Group]	-	-	-	-	-	-	-
Zm00001d010856	peripheral-type benzodiazepine receptor [Zea mays]	-	-	-	-	-	-	-
Zm00001d010928	DNA methyl transferase 106 [Zea mays]	-	-	-	-	-	GO:0003824//catalytic activity;GO:0016741//transferase activity, transferring one-carbon groups;GO:0016740//transferase activity	GO:0008152//metabolic process
Zm00001d010986	recombination protein51 gene e [Zea mays]	Genetic Information Processing	Replication and repair	ko03440//Homologous recombination	K10869	-	-	-
Zm00001d011017	PREDICTED: keratin, type I cytoskeletal 9-like [Zea mays]	-	-	-	-	-	-	-
Zm00001d011091	ABC transporter D family member 1 [Zea mays]	-	-	-	-	GO:0016020//membrane;GO:0031224//intrinsic component of membrane;GO:0044425//membrane part	GO:0097367//carbohydrate derivative binding;GO:0003824//catalytic activity;GO:0015399//primary active transmembrane transporter activity;GO:0016817//hydrolase activity, acting on acid anhydrides;GO:0022804//active transmembrane transporter activity;GO:0032549//ribonucleoside binding;GO:0016462//pyrophosphatase activity;GO:0022857//transmembrane transporter activity;GO:0016787//hydrolase activity;…	GO:1901136//carbohydrate derivative catabolic process;GO:1901135//carbohydrate derivative metabolic process;GO:0006753//nucleoside phosphate metabolic process;GO:0009117//nucleotide metabolic process;GO:0044238//primary metabolic process;GO:0044270//cellular nitrogen compound catabolic process;GO:0044699//single-organism process;GO:0046700//heterocycle catabolic process;GO:0008152//metabolic proc…
Zm00001d011096	argonaute1 [Zea mays]	-	-	-	-	-	-	-
Zm00001d011188	3'-5' exonuclease domain-containing protein / K homology domain-containing protein / KH domain-containing protein [Zea mays]	-	-	-	-	-	-	-
Zm00001d011334	GDSL esterase/lipase [Zea mays]	-	-	-	-	-	-	-
Zm00001d011399	PREDICTED: late embryogenesis abundant protein Lea14-A-like [Zea mays]	-	-	-	-	-	-	-
Zm00001d011426	Mitogen-activated protein kinase 10, partial [Dichanthelium oligosanthes]	-	-	-	-	-	-	-
Zm00001d011443	PREDICTED: disco-interacting protein 2 homolog A-like [Zea mays]	-	-	-	-	-	-	-
Zm00001d011611	Katanin p60 ATPase-containing subunit A1 [Zea mays]	-	-	-	-	-	-	-
Zm00001d011615	65-kDa microtubule-associated protein 3 [Zea mays]	Metabolism	Energy metabolism	ko00190//Oxidative phosphorylation	K02133	-	-	-
Zm00001d011705	nucleosome/chromatin assembly factor C [Zea mays]	-	-	-	-	GO:0005737//cytoplasm;GO:0070013//intracellular organelle lumen;GO:0031974//membrane-enclosed lumen;GO:0044464//cell part;GO:0043233//organelle lumen;GO:0044428//nuclear part;GO:0043226//organelle;GO:0044444//cytoplasmic part;GO:0031981//nuclear lumen;GO:0043229//intracellular organelle;GO:0043231//intracellular membrane-bounded organelle;GO:0005634//nucleus;GO:0044424//intracellular part;GO:0005…	GO:0005488//binding;GO:0043169//cation binding;GO:0043167//ion binding	GO:0090304//nucleic acid metabolic process;GO:0046483//heterocycle metabolic process;GO:0034641//cellular nitrogen compound metabolic process;GO:0009411//response to UV;GO:0044260//cellular macromolecule metabolic process;GO:0006139//nucleobase-containing compound metabolic process;GO:0044237//cellular metabolic process;GO:0006725//cellular aromatic compound metabolic process;GO:0044238//primary …
Zm00001d011734	phosphatase phospho 1 [Zea mays]	Metabolism	Lipid metabolism	ko00564//Glycerophospholipid metabolism	K06124	-	-	-
Zm00001d011787	xylem cysteine proteinase 2 [Zea mays]	-	-	-	-	-	-	-
Zm00001d011803	Amino acid kinase family protein [Zea mays]	Metabolism	Nucleotide metabolism	ko00240//Pyrimidine metabolism	K09903	-	GO:0019205//nucleobase-containing compound kinase activity;GO:0019201//nucleotide kinase activity;GO:0016776//phosphotransferase activity, phosphate group as acceptor;GO:0016740//transferase activity;GO:0009041//uridylate kinase activity;GO:0016301//kinase activity;GO:0016772//transferase activity, transferring phosphorus-containing groups;GO:0003824//catalytic activity	GO:1901564//organonitrogen compound metabolic process;GO:0006796//phosphate-containing compound metabolic process;GO:0055086//nucleobase-containing small molecule metabolic process;GO:0044699//single-organism process;GO:0009117//nucleotide metabolic process;GO:0019637//organophosphate metabolic process;GO:0008152//metabolic process;GO:0006139//nucleobase-containing compound metabolic process;GO:0…
Zm00001d011810	Fibroin heavy chain precursor-like protein [Oryza sativa Japonica Group]	-	-	-	-	-	-	-
Zm00001d011901	photosystem II reaction center PSB28 protein, chloroplastic-like [Zea mays]	Metabolism	Energy metabolism	ko00195//Photosynthesis	K08903	-	-	-
Zm00001d012081	protease inhibitor/seed storage/LTP family protein precursor [Zea mays]	-	-	-	-	-	-	-
Zm00001d012103	fructose-bisphosphate aldolase cytoplasmic isozyme [Zea mays]	Metabolism	Energy metabolism;Carbohydrate metabolism;Global and Overview	ko01200//Carbon metabolism;ko01230//Biosynthesis of amino acids;ko00010//Glycolysis / Gluconeogenesis;ko00710//Carbon fixation in photosynthetic organisms;ko00051//Fructose and mannose metabolism;ko00030//Pentose phosphate pathway	K01623	-	-	-
Zm00001d012153	CMP-sialic acid transporter 3 [Zea mays]	-	-	-	-	-	-	-
Zm00001d012165	uncharacterized protein LOC100192825 [Zea mays]	-	-	-	-	-	-	-
Zm00001d012465	UPF0051 protein ABCI8 chloroplastic [Zea mays]	-	-	-	-	-	-	-
Zm00001d012484	Heavy metal transport/detoxification superfamily protein [Zea mays]	-	-	-	-	-	-	-
Zm00001d012556	tubulin beta-6 chain [Zea mays]	Cellular Processes	Transport and catabolism	ko04145//Phagosome	K07375	GO:0015630//microtubule cytoskeleton;GO:0043232//intracellular non-membrane-bounded organelle;GO:0043226//organelle;GO:0044424//intracellular part;GO:0043228//non-membrane-bounded organelle;GO:0005856//cytoskeleton;GO:0044464//cell part;GO:0005623//cell;GO:0016020//membrane;GO:0032991//macromolecular complex;GO:0005622//intracellular;GO:0043229//intracellular organelle	GO:0032549//ribonucleoside binding;GO:0097159//organic cyclic compound binding;GO:0003824//catalytic activity;GO:0017111//nucleoside-triphosphatase activity;GO:0032550//purine ribonucleoside binding;GO:1901363//heterocyclic compound binding;GO:0001882//nucleoside binding;GO:0036094//small molecule binding;GO:0005488//binding;GO:0005198//structural molecule activity;GO:0001883//purine nucleoside b…	GO:0016043//cellular component organization;GO:0006796//phosphate-containing compound metabolic process;GO:0009166//nucleotide catabolic process;GO:0044270//cellular nitrogen compound catabolic process;GO:1901565//organonitrogen compound catabolic process;GO:1901360//organic cyclic compound metabolic process;GO:0009117//nucleotide metabolic process;GO:0009628//response to abiotic stimulus;GO:0009…
Zm00001d012585	ethylene-responsive transcription factor 4 [Zea mays]	-	-	-	-	-	-	GO:0043170//macromolecule metabolic process;GO:0009058//biosynthetic process;GO:0018130//heterocycle biosynthetic process;GO:0034645//cellular macromolecule biosynthetic process;GO:0009059//macromolecule biosynthetic process;GO:0016070//RNA metabolic process;GO:0006351//transcription, DNA-templated;GO:0010467//gene expression;GO:0071704//organic substance metabolic process;GO:1901360//organic cyc…
Zm00001d012590	3-hydroxybutyryl-CoA dehydrogenase [Zea mays]	Metabolism	Amino acid metabolism;Carbohydrate metabolism	ko00360//Phenylalanine metabolism;ko00650//Butanoate metabolism	K00074	-	-	-
Zm00001d012677	Glycerophosphodiester phosphodiesterase GDPD5 [Zea mays]	Metabolism	Lipid metabolism	ko00564//Glycerophospholipid metabolism	K01126	-	-	-
Zm00001d012709	Interactor of constitutive active ROPs 1 [Zea mays]	-	-	-	-	-	-	-
Zm00001d012868	carotene isomerase3 [Zea mays]	-	-	-	-	-	-	-
Zm00001d012993	transcription elongation factor A protein 2 [Zea mays]	-	-	-	-	-	-	-
Zm00001d013058	RNA-binding (RRM/RBD/RNP motifs) family protein [Zea mays]	Genetic Information Processing	Translation	ko03008//Ribosome biogenesis in eukaryotes	K14573	-	-	-
Zm00001d013071	IAA14 - auxin-responsive Aux/IAA family member [Zea mays]	Environmental Information Processing	Signal transduction	ko04075//Plant hormone signal transduction	K14484	-	-	-
Zm00001d013141	actin-depolymerizing factor 6 [Zea mays]	-	-	-	-	-	-	-
Zm00001d013143	uncharacterized protein LOC100278568 [Zea mays]	-	-	-	-	-	-	-
Zm00001d013184	Thiol disulfide interchange protein txlA [Zea mays]	-	-	-	-	-	-	-
Zm00001d013456	uncharacterized protein LOC100304216 [Zea mays]	-	-	-	-	-	-	-
Zm00001d013487	COX VIIa-like protein [Zea mays]	-	-	-	-	-	-	-
Zm00001d013549	uncharacterized LOC100193211 [Zea mays]	Genetic Information Processing	Folding, sorting and degradation	ko04141//Protein processing in endoplasmic reticulum	K10666	-	-	-
Zm00001d013656	glutamyl-tRNA [Zea mays]	Genetic Information Processing	Translation	ko00970//Aminoacyl-tRNA biosynthesis	K02435	-	-	-
Zm00001d013660	expressed protein [Oryza sativa Japonica Group]	-	-	-	-	-	-	-
Zm00001d013758	60S ribosomal protein L24 [Zea mays]	Genetic Information Processing	Translation	ko03010//Ribosome	K02896	-	-	-
Zm00001d013937	protochlorophyllide reductase B [Zea mays]	Metabolism	Metabolism of cofactors and vitamins	ko00860//Porphyrin and chlorophyll metabolism	K00218	GO:0005623//cell;GO:0044444//cytoplasmic part;GO:0043229//intracellular organelle;GO:0044464//cell part;GO:0005737//cytoplasm;GO:0005622//intracellular;GO:0043231//intracellular membrane-bounded organelle;GO:0009536//plastid;GO:0044424//intracellular part;GO:0043227//membrane-bounded organelle;GO:0043226//organelle	GO:0016627//oxidoreductase activity, acting on the CH-CH group of donors;GO:0003824//catalytic activity;GO:0016628//oxidoreductase activity, acting on the CH-CH group of donors, NAD or NADP as acceptor;GO:0016491//oxidoreductase activity	GO:1901576//organic substance biosynthetic process;GO:0033013//tetrapyrrole metabolic process;GO:0051186//cofactor metabolic process;GO:0006807//nitrogen compound metabolic process;GO:1901360//organic cyclic compound metabolic process;GO:0034641//cellular nitrogen compound metabolic process;GO:0009987//cellular process;GO:0046483//heterocycle metabolic process;GO:0044249//cellular biosynthetic pr…
Zm00001d013940	Nucleolar complex protein 2-like protein [Zea mays]	-	-	-	-	-	-	-
Zm00001d014108	Ubiquitin-conjugating enzyme E2 4 [Zea mays]	Genetic Information Processing	Folding, sorting and degradation	ko04120//Ubiquitin mediated proteolysis;ko04120//Ubiquitin mediated proteolysis	K10576	-	GO:0016879//ligase activity, forming carbon-nitrogen bonds;GO:0003824//catalytic activity;GO:0016874//ligase activity	-
Zm00001d014116	phosphate transporter protein1 [Zea mays]	-	-	-	-	-	-	-
Zm00001d014191	UTP-glucose-P-uridyltransferase homolog [Zea mays]	-	-	-	-	-	-	-
Zm00001d014249	PREDICTED: protein TIFY 10A-like [Zea mays]	Environmental Information Processing	Signal transduction	ko04075//Plant hormone signal transduction	K13464	-	-	-
Zm00001d014435	PREDICTED: D-xylose-proton symporter-like 2 isoform X2 [Zea mays]	-	-	-	-	-	-	-
Zm00001d014459	cytochrome P450 family 77 subfamily B polypeptide 1 [Zea mays]	Metabolism	Biosynthesis of other secondary metabolites;Metabolism of terpenoids and polyketides	ko00945//Stilbenoid, diarylheptanoid and gingerol biosynthesis;ko00903//Limonene and pinene degradation	K00517	-	-	-
Zm00001d014688	PREDICTED: rhomboid-like protein 14, mitochondrial [Setaria italica]	-	-	-	-	-	-	-
Zm00001d014730	Retrotransposon-like protein [Zea mays]	-	-	-	-	-	-	-
Zm00001d014920	SKP1-like protein 1A [Zea mays]	Genetic Information Processing	Folding, sorting and degradation	ko04141//Protein processing in endoplasmic reticulum;ko04120//Ubiquitin mediated proteolysis;ko04120//Ubiquitin mediated proteolysis	K03094;K10590	-	-	-
Zm00001d015011	retrotransposon protein [Zea mays]	Genetic Information Processing	Replication and repair	ko03030//DNA replication;ko03420//Nucleotide excision repair;ko03440//Homologous recombination;ko03430//Mismatch repair	K07466	-	-	-
Zm00001d015175	Phosphatidylinositol/phosphatidylcholine transfer protein SFH10 [Zea mays]	-	-	-	-	-	-	-
Zm00001d015204	PREDICTED: 50S ribosomal protein L3, chloroplastic [Setaria italica]	Genetic Information Processing	Translation	ko03010//Ribosome	K02906	GO:0043231//intracellular membrane-bounded organelle;GO:0009526//plastid envelope;GO:0005623//cell;GO:0043229//intracellular organelle;GO:0005737//cytoplasm;GO:0044464//cell part;GO:0030529//intracellular ribonucleoprotein complex;GO:0009532//plastid stroma;GO:0044446//intracellular organelle part;GO:1990904//ribonucleoprotein complex;GO:0031975//envelope;GO:0044422//organelle part;GO:0032991//ma…	-	GO:0008152//metabolic process;GO:0071704//organic substance metabolic process;GO:0010467//gene expression;GO:0043170//macromolecule metabolic process
Zm00001d015385	chlorophyll a-b binding protein 6A [Zea mays]	Metabolism	Energy metabolism	ko00196//Photosynthesis - antenna proteins	K08907	GO:0044444//cytoplasmic part;GO:0009507//chloroplast;GO:0032991//macromolecular complex;GO:0009521//photosystem;GO:0043226//organelle;GO:0044422//organelle part;GO:0009536//plastid;GO:0005623//cell;GO:0044434//chloroplast part;GO:0009526//plastid envelope;GO:0009570//chloroplast stroma;GO:0031967//organelle envelope;GO:0031224//intrinsic component of membrane;GO:0031975//envelope;GO:0031984//orga…	GO:0005488//binding;GO:0043169//cation binding;GO:0043167//ion binding;GO:0097159//organic cyclic compound binding;GO:1901363//heterocyclic compound binding;GO:0046906//tetrapyrrole binding	GO:0044237//cellular metabolic process;GO:0009314//response to radiation;GO:0009639//response to red or far red light;GO:0044238//primary metabolic process;GO:0019538//protein metabolic process;GO:0043412//macromolecule modification;GO:0009987//cellular process;GO:0015979//photosynthesis;GO:0008152//metabolic process;GO:0009765//photosynthesis, light harvesting;GO:0036211//protein modification pr…
Zm00001d015400	S-adenosyl-L-methionine-dependent methyltransferase superfamily protein [Zea mays]	-	-	-	-	-	-	-
Zm00001d015421	BZO2H2 [Zea mays]	-	-	-	-	-	-	-
Zm00001d015430	clathrin assembly protein [Zea mays]	-	-	-	-	-	-	-
Zm00001d015499	Protein RRC1 [Zea mays]	Genetic Information Processing	Transcription	ko03040//Spliceosome	K12842	-	-	-
Zm00001d015569	vacuolar proton pump homolog 1 [Zea mays]	Metabolism	Energy metabolism	ko00190//Oxidative phosphorylation	K01507	GO:0043226//organelle;GO:0043229//intracellular organelle;GO:0044422//organelle part;GO:0044446//intracellular organelle part;GO:0031967//organelle envelope;GO:0043227//membrane-bounded organelle;GO:0005773//vacuole;GO:0005623//cell;GO:0043231//intracellular membrane-bounded organelle;GO:0005622//intracellular;GO:0044424//intracellular part;GO:0005737//cytoplasm;GO:0044435//plastid part;GO:003197…	GO:0016817//hydrolase activity, acting on acid anhydrides;GO:0015405//P-P-bond-hydrolysis-driven transmembrane transporter activity;GO:0022857//transmembrane transporter activity;GO:0016787//hydrolase activity;GO:0015399//primary active transmembrane transporter activity;GO:0016818//hydrolase activity, acting on acid anhydrides, in phosphorus-containing anhydrides;GO:0005215//transporter activity…	GO:0006810//transport;GO:0032501//multicellular organismal process;GO:0009628//response to abiotic stimulus;GO:0060918//auxin transport;GO:0048731//system development;GO:0044699//single-organism process;GO:0009914//hormone transport;GO:0051234//establishment of localization;GO:0010817//regulation of hormone levels;GO:0044763//single-organism cellular process;GO:0065008//regulation of biological q…
Zm00001d015586	Os02g0186700, partial [Oryza sativa Japonica Group]	-	-	-	-	-	-	-
Zm00001d015737	PREDICTED: TATA-binding protein-associated factor 2N [Oryza brachyantha]	-	-	-	-	-	-	-
Zm00001d015780	Protein WVD2-like 5 [Zea mays]	-	-	-	-	-	-	-
Zm00001d015921	cation-binding protein [Saccharum hybrid cultivar ROC22]	-	-	-	-	-	-	-
Zm00001d015992	PREDICTED: peroxisomal fatty acid beta-oxidation multifunctional protein-like [Zea mays]	Metabolism	Global and Overview;Lipid metabolism	ko01212//Fatty acid metabolism;ko01212//Fatty acid metabolism;ko00592//alpha-Linolenic acid metabolism;ko00592//alpha-Linolenic acid metabolism;ko00071//Fatty acid degradation;ko00071//Fatty acid degradation	K10527	-	-	-
Zm00001d016100	PREDICTED: rhodanese-like domain-containing protein 4, chloroplastic [Setaria italica]	-	-	-	-	-	-	-
Zm00001d016152	sodium/calcium exchanger family protein / calcium-binding EF hand family protein [Zea mays]	-	-	-	-	-	-	-
Zm00001d016158	prefoldin subunit 6 [Zea mays]	-	-	-	-	-	-	-
Zm00001d016237	aquaporin NIP1-1 [Zea mays]	-	-	-	-	-	-	-
Zm00001d016459	Serine carboxypeptidase-like 19 [Zea mays]	-	-	-	-	-	-	-
Zm00001d016463	7-dehydrocholesterol reductase [Zea mays]	Metabolism	Lipid metabolism	ko00100//Steroid biosynthesis	K00213	-	-	-
Zm00001d016542	fruit protein PKIWI502 [Zea mays]	-	-	-	-	-	-	-
Zm00001d016575	hypothetical protein ZEAMMB73_Zm00001d016575 [Zea mays]	-	-	-	-	-	-	-
Zm00001d016768	PREDICTED: cytosolic invertase 1 [Setaria italica]	-	-	-	-	-	-	-
Zm00001d016879	PREDICTED: probable protein kinase At2g41970 [Setaria italica]	-	-	-	-	-	-	-
Zm00001d016935	nucleosome/chromatin assembly factor A104 [Zea mays]	-	-	-	-	GO:0005737//cytoplasm;GO:0005623//cell;GO:0043231//intracellular membrane-bounded organelle;GO:0043226//organelle;GO:0043227//membrane-bounded organelle;GO:0005622//intracellular;GO:0044424//intracellular part;GO:0043229//intracellular organelle;GO:0044444//cytoplasmic part;GO:0044464//cell part	GO:0005488//binding;GO:0005515//protein binding	GO:0032502//developmental process;GO:0006139//nucleobase-containing compound metabolic process;GO:0071704//organic substance metabolic process;GO:0071824//protein-DNA complex subunit organization;GO:0044767//single-organism developmental process;GO:0034728//nucleosome organization;GO:0042221//response to chemical;GO:0044260//cellular macromolecule metabolic process;GO:0044763//single-organism cel…
Zm00001d017033	Glycine-rich cell wall structural protein [Zea mays]	-	-	-	-	-	-	-
Zm00001d017043	OSJNBb0022F23.8-like protein [Zea mays]	-	-	-	-	-	-	-
Zm00001d017144	nucleotide-sugar transporter/ sugar porter [Zea mays]	-	-	-	-	GO:0016020//membrane;GO:0031224//intrinsic component of membrane;GO:0044425//membrane part	GO:0008324//cation transmembrane transporter activity;GO:0015075//ion transmembrane transporter activity;GO:0015291//secondary active transmembrane transporter activity;GO:0015294//solute:cation symporter activity;GO:0022804//active transmembrane transporter activity;GO:1901476//carbohydrate transporter activity;GO:0005402//cation:sugar symporter activity;GO:0005215//transporter activity;GO:00228…	GO:0006810//transport;GO:0051234//establishment of localization;GO:0044765//single-organism transport;GO:0051179//localization;GO:1902578//single-organism localization;GO:0006818//hydrogen transport;GO:0044699//single-organism process
Zm00001d017274	phenylalanine/tyrosine ammonia-lyase [Zea mays]	Metabolism	Amino acid metabolism;Biosynthesis of other secondary metabolites	ko00940//Phenylpropanoid biosynthesis;ko00360//Phenylalanine metabolism	K13064	-	-	-
Zm00001d017288	aquaporin PIP2-4 [Zea mays]	-	-	-	-	GO:0005737//cytoplasm;GO:0009536//plastid;GO:0005622//intracellular;GO:0043226//organelle;GO:0043227//membrane-bounded organelle;GO:0031975//envelope;GO:0009526//plastid envelope;GO:0044422//organelle part;GO:0005623//cell;GO:0043229//intracellular organelle;GO:0005911//cell-cell junction;GO:0044464//cell part;GO:0044435//plastid part;GO:0031224//intrinsic component of membrane;GO:0044444//cytopl…	GO:0022892//substrate-specific transporter activity;GO:0022857//transmembrane transporter activity;GO:0022891//substrate-specific transmembrane transporter activity;GO:0005215//transporter activity;GO:0005372//water transmembrane transporter activity	GO:0006950//response to stress;GO:0042044//fluid transport;GO:0044699//single-organism process;GO:0051234//establishment of localization;GO:0044765//single-organism transport;GO:0051179//localization;GO:0050896//response to stimulus;GO:1902578//single-organism localization;GO:0006810//transport
Zm00001d017364	ferredoxin-thioredoxin reductase, variable chain, chloroplastic [Zea mays]	-	-	-	-	GO:0005737//cytoplasm;GO:0044444//cytoplasmic part;GO:0005623//cell;GO:0043227//membrane-bounded organelle;GO:0043229//intracellular organelle;GO:0005622//intracellular;GO:0044464//cell part;GO:0009536//plastid;GO:0044424//intracellular part;GO:0043226//organelle;GO:0043231//intracellular membrane-bounded organelle	GO:0051540//metal cluster binding;GO:0016740//transferase activity;GO:0016783//sulfurtransferase activity;GO:0005488//binding;GO:0016782//transferase activity, transferring sulfur-containing groups;GO:0003824//catalytic activity;GO:0051536//iron-sulfur cluster binding	GO:0044710//single-organism metabolic process;GO:0044763//single-organism cellular process;GO:0044238//primary metabolic process;GO:0072330//monocarboxylic acid biosynthetic process;GO:0008152//metabolic process;GO:0019752//carboxylic acid metabolic process;GO:0044283//small molecule biosynthetic process;GO:0044255//cellular lipid metabolic process;GO:0032787//monocarboxylic acid metabolic proces…
Zm00001d017399	Vacuolar processing enzyme 1 [Zea mays]	-	-	-	-	-	-	GO:0071704//organic substance metabolic process;GO:0051604//protein maturation;GO:0006508//proteolysis;GO:0010467//gene expression;GO:0043170//macromolecule metabolic process;GO:0044238//primary metabolic process;GO:0019538//protein metabolic process;GO:0008152//metabolic process;GO:0016485//protein processing
Zm00001d017547	dehydrin COR410 [Zea mays]	-	-	-	-	-	-	-
Zm00001d017555	high mobility group box protein2 [Zea mays]	-	-	-	-	-	-	-
Zm00001d017746	gamma-tocopherol methyltransferase [Zea mays subsp. mays] [Zea mays]	Metabolism	Metabolism of cofactors and vitamins	ko00130//Ubiquinone and other terpenoid-quinone biosynthesis	K05928	-	-	-
Zm00001d017762	abscisic acid 8'-hydroxylase1 [Zea mays]	Metabolism	Metabolism of terpenoids and polyketides	ko00906//Carotenoid biosynthesis	K09843	-	-	-
Zm00001d017871	Protein S-acyltransferase 18 [Zea mays]	-	-	-	-	-	-	-
Zm00001d017882	KH domain-containing protein [Zea mays]	-	-	-	-	-	-	-
Zm00001d017936	Basic blue protein [Dichanthelium oligosanthes]	-	-	-	-	-	-	-
Zm00001d017944	hypothetical protein ZEAMMB73_Zm00001d017944 [Zea mays]	-	-	-	-	-	-	-
Zm00001d017949	Endoglucanase 8 [Zea mays]	-	-	-	-	-	-	-
Zm00001d017952	ABA-induced protein [Zea mays]	Metabolism	Lipid metabolism	ko00073//Cutin, suberine and wax biosynthesis	K17991	-	-	-
Zm00001d018024	PREDICTED: auxin efflux carrier component 1 [Zea mays]	-	-	-	-	-	-	-
Zm00001d018107	phi-1-like phosphate-induced protein precursor [Zea mays]	-	-	-	-	-	-	-
Zm00001d018119	PREDICTED: transcription factor bHLH94-like [Setaria italica]	-	-	-	-	-	-	-
Zm00001d018322	pathogenesis-related protein PR-1 precursor [Zea mays]	-	-	-	-	-	-	-
Zm00001d018400	Serine-rich protein-related [Theobroma cacao]	-	-	-	-	-	-	-
Zm00001d018411	methyltransferase WBSCR22 [Zea mays]	-	-	-	-	-	-	-
Zm00001d018535	Protease precursor [Anthurium amnicola]	-	-	-	-	GO:0043232//intracellular non-membrane-bounded organelle;GO:0043229//intracellular organelle;GO:0043226//organelle;GO:0016020//membrane;GO:0044424//intracellular part;GO:0005622//intracellular;GO:0005623//cell;GO:0044464//cell part;GO:0043228//non-membrane-bounded organelle	GO:0005488//binding;GO:0005515//protein binding	GO:0009987//cellular process;GO:0030154//cell differentiation;GO:0044085//cellular component biogenesis;GO:0032502//developmental process;GO:0048468//cell development;GO:0043933//macromolecular complex subunit organization;GO:0006461//protein complex assembly;GO:0016043//cellular component organization;GO:0009653//anatomical structure morphogenesis;GO:0048856//anatomical structure development;GO:…
Zm00001d018605	Zinc finger, C2H2 type family protein [Zea mays]	-	-	-	-	-	-	-
Zm00001d018725	PREDICTED: eggshell protein 2A-like [Setaria italica]	-	-	-	-	-	-	-
Zm00001d018796	PREDICTED: high-light-induced protein, chloroplastic-like [Setaria italica]	-	-	-	-	-	-	-
Zm00001d019030	maternally expressed protein 13, partial [Zea mays]	-	-	-	-	-	-	-
Zm00001d019100	lipid binding protein precursor [Zea mays]	-	-	-	-	-	-	-
Zm00001d019124	zeta-carotene desaturase, chloroplastic/chromoplastic [Zea mays]	Metabolism	Metabolism of terpenoids and polyketides	ko00906//Carotenoid biosynthesis	K00514	GO:0044444//cytoplasmic part;GO:0043227//membrane-bounded organelle;GO:0005737//cytoplasm;GO:0044422//organelle part;GO:0043226//organelle;GO:0005622//intracellular;GO:0044446//intracellular organelle part;GO:0009526//plastid envelope;GO:0005623//cell;GO:0009536//plastid;GO:0044424//intracellular part;GO:0031967//organelle envelope;GO:0044435//plastid part;GO:0031975//envelope;GO:0044464//cell pa…	GO:0016491//oxidoreductase activity;GO:0016705//oxidoreductase activity, acting on paired donors, with incorporation or reduction of molecular oxygen;GO:0016635//oxidoreductase activity, acting on the CH-CH group of donors, quinone or related compound as acceptor;GO:0003824//catalytic activity;GO:0016627//oxidoreductase activity, acting on the CH-CH group of donors	GO:0044255//cellular lipid metabolic process;GO:1901576//organic substance biosynthetic process;GO:0044237//cellular metabolic process;GO:0006721//terpenoid metabolic process;GO:0071704//organic substance metabolic process;GO:0044699//single-organism process;GO:0044763//single-organism cellular process;GO:0008299//isoprenoid biosynthetic process;GO:0044249//cellular biosynthetic process;GO:004471…
Zm00001d019125	NEP-interacting protein 1 [Zea mays]	-	-	-	-	-	-	-
Zm00001d019312	beta glucosidase aggregating factor1 [Zea mays]	-	-	-	-	-	-	-
Zm00001d019377	PREDICTED: myosin-3 [Oryza sativa Japonica Group]	-	-	-	-	-	-	-
Zm00001d019420	PREDICTED: pentatricopeptide repeat-containing protein At1g71490-like [Zea mays]	-	-	-	-	-	-	-
Zm00001d019504	PM19-B1 [Triticum aestivum]	-	-	-	-	-	-	-
Zm00001d019513	speckle-type POZ protein [Zea mays]	-	-	-	-	-	-	-
Zm00001d019538	RNA-binding KH domain-containing protein [Zea mays]	-	-	-	-	-	-	-
Zm00001d019643	PREDICTED: probable UDP-3-O-acylglucosamine N-acyltransferase 2, mitochondrial isoform X2 [Setaria italica]	-	-	-	-	-	-	-
Zm00001d019696	cyclin delta-3 [Zea mays]	Environmental Information Processing	Signal transduction	ko04075//Plant hormone signal transduction	K14505	-	-	-
Zm00001d019699	Haloacid dehalogenase-like hydrolase (HAD) superfamily protein [Zea mays]	-	-	-	-	-	-	-
Zm00001d019898	plastid-specific 30S ribosomal protein 2 [Zea mays]	Genetic Information Processing	Folding, sorting and degradation;Translation	ko03013//RNA transport;ko03015//mRNA surveillance pathway;ko03018//RNA degradation	K13126	-	-	-
Zm00001d019987	peptidyl-prolyl cis-trans isomerase FKBP43-like [Zea mays]	-	-	-	-	-	-	-
Zm00001d020264	PREDICTED: homeobox protein Hox-D9 [Oryza sativa Japonica Group]	-	-	-	-	-	-	-
Zm00001d020550	uncharacterized protein LOC100277901 precursor [Zea mays]	-	-	-	-	-	-	-
Zm00001d020556	integral membrane protein DUF6 containing protein [Zea mays]	-	-	-	-	-	-	-
Zm00001d020615	PREDICTED: probable polygalacturonase [Zea mays]	-	-	-	-	-	-	-
Zm00001d020843	PREDICTED: uncharacterized protein LOC103632904 [Zea mays]	-	-	-	-	-	-	-
Zm00001d020939	PREDICTED: ETHYLENE INSENSITIVE 3-like 3 protein [Setaria italica]	Environmental Information Processing	Signal transduction	ko04075//Plant hormone signal transduction	K14514	GO:0043231//intracellular membrane-bounded organelle;GO:0043226//organelle;GO:0005623//cell;GO:0005622//intracellular;GO:0044424//intracellular part;GO:0044464//cell part;GO:0043229//intracellular organelle;GO:0043227//membrane-bounded organelle	-	GO:0018130//heterocycle biosynthetic process;GO:0071704//organic substance metabolic process;GO:0019438//aromatic compound biosynthetic process;GO:0009058//biosynthetic process;GO:0046483//heterocycle metabolic process;GO:0006807//nitrogen compound metabolic process;GO:0044237//cellular metabolic process;GO:0034654//nucleobase-containing compound biosynthetic process;GO:1901362//organic cyclic co…
Zm00001d020954	splicing factor U2af 38 kDa subunit [Zea mays]	Genetic Information Processing	Transcription	ko03040//Spliceosome	K12836	-	-	-
Zm00001d020968	TMV response-related protein [Zea mays]	-	-	-	-	-	-	-
Zm00001d020986	O-fucosyltransferase family protein [Zea mays]	-	-	-	-	-	-	-
Zm00001d021026	protein capI [Zea mays]	Metabolism	Carbohydrate metabolism	ko00500//Starch and sucrose metabolism;ko00520//Amino sugar and nucleotide sugar metabolism	K08679	-	-	-
Zm00001d021046	PREDICTED: LOC100284340 isoform X1 [Zea mays]	Metabolism	Lipid metabolism	ko00061//Fatty acid biosynthesis	K10782	-	GO:0016746//transferase activity, transferring acyl groups;GO:0016790//thiolester hydrolase activity;GO:0016740//transferase activity;GO:0016787//hydrolase activity;GO:0016747//transferase activity, transferring acyl groups other than amino-acyl groups;GO:0003824//catalytic activity;GO:0004312//fatty acid synthase activity;GO:0016788//hydrolase activity, acting on ester bonds;GO:0016297//acyl-[ac…	GO:0044763//single-organism cellular process;GO:0044238//primary metabolic process;GO:0043436//oxoacid metabolic process;GO:0044255//cellular lipid metabolic process;GO:0008152//metabolic process;GO:0032787//monocarboxylic acid metabolic process;GO:0009987//cellular process;GO:0006629//lipid metabolic process;GO:0044281//small molecule metabolic process;GO:0019752//carboxylic acid metabolic proce…
Zm00001d021131	Phospholipase A(1) LCAT3 [Zea mays]	-	-	-	-	-	-	-
Zm00001d021195	PREDICTED: bile acid sodium symporter isoform X1 [Zea mays]	-	-	-	-	-	-	-
Zm00001d021269	Kinesin-like protein KIN-7G [Zea mays]	-	-	-	-	-	-	-
Zm00001d021284	PREDICTED: protein enabled homolog [Setaria italica]	-	-	-	-	-	-	-
Zm00001d021386	zinc finger protein 2 [Zea mays]	-	-	-	-	-	-	-
Zm00001d021433	nucleasome/chromatin assembly factor D protein NFD101 [Zea mays]	-	-	-	-	-	-	-
Zm00001d021436	PREDICTED: tail-anchored protein insertion receptor WRB [Musa acuminata subsp. malaccensis] [Musa acuminata]	-	-	-	-	-	-	-
Zm00001d021450	PREDICTED: probable cytokinin riboside 5'-monophosphate phosphoribohydrolase LOGL9 [Setaria italica]	-	-	-	-	-	-	-
Zm00001d021477	histone H4 [Zea mays]	-	-	-	-	-	-	-
Zm00001d021537	R2R3MYB-domain protein [Zea mays]	-	-	-	-	-	-	-
Zm00001d021708	Pentatricopeptide repeat-containing protein chloroplastic [Zea mays]	-	-	-	-	-	-	-
Zm00001d021740	Os07g0554100, partial [Oryza sativa Japonica Group]	-	-	-	-	-	-	-
Zm00001d021836	polygalacturonase inhibitor 1 precursor [Zea mays]	-	-	-	-	-	-	-
Zm00001d021850	PREDICTED: mavicyanin isoform X2 [Oryza sativa Japonica Group]	-	-	-	-	-	-	-
Zm00001d021979	interferon-related developmental regulator family protein / IFRD protein family [Zea mays]	-	-	-	-	-	-	-
Zm00001d022035	Cysteine proteinases superfamily protein [Zea mays]	-	-	-	-	-	-	-
Zm00001d022181	Phospho-2-dehydro-3-deoxyheptonate aldolase 1 [Zea mays]	Metabolism	Amino acid metabolism;Global and Overview	ko01230//Biosynthesis of amino acids;ko01230//Biosynthesis of amino acids;ko00400//Phenylalanine, tyrosine and tryptophan biosynthesis;ko00400//Phenylalanine, tyrosine and tryptophan biosynthesis	K01626	GO:0043231//intracellular membrane-bounded organelle;GO:0043226//organelle;GO:0044424//intracellular part;GO:0043229//intracellular organelle;GO:0005623//cell;GO:0044464//cell part;GO:0005622//intracellular;GO:0043227//membrane-bounded organelle	-	GO:0044281//small molecule metabolic process;GO:0044249//cellular biosynthetic process;GO:0006807//nitrogen compound metabolic process;GO:0044237//cellular metabolic process;GO:0009058//biosynthetic process;GO:0050896//response to stimulus;GO:0043436//oxoacid metabolic process;GO:0019752//carboxylic acid metabolic process;GO:1901566//organonitrogen compound biosynthetic process;GO:0006082//organi…
Zm00001d022210	Os11g0297000, partial [Oryza sativa Japonica Group]	-	-	-	-	-	-	-
Zm00001d022242	PLASMODESMATA CALLOSE-BINDING PROTEIN 5 [Zea mays]	-	-	-	-	-	-	-
Zm00001d022364	SNARE associated Golgi protein family [Zea mays]	-	-	-	-	-	-	-
Zm00001d022390	uncharacterized LOC100191400 precursor [Zea mays]	-	-	-	-	-	-	-
Zm00001d022451	CBL-interacting serine/threonine-protein kinase 11 [Zea mays]	-	-	-	-	-	GO:0032549//ribonucleoside binding;GO:1901363//heterocyclic compound binding;GO:0001882//nucleoside binding;GO:0016301//kinase activity;GO:0032550//purine ribonucleoside binding;GO:0016740//transferase activity;GO:0003824//catalytic activity;GO:0016772//transferase activity, transferring phosphorus-containing groups;GO:0036094//small molecule binding;GO:0004672//protein kinase activity;GO:0001883…	GO:0071704//organic substance metabolic process;GO:0043412//macromolecule modification;GO:0044763//single-organism cellular process;GO:0043170//macromolecule metabolic process;GO:0006464//cellular protein modification process;GO:0044699//single-organism process;GO:0019538//protein metabolic process;GO:0036211//protein modification process;GO:0044238//primary metabolic process;GO:0008152//metaboli…
Zm00001d022462	PREDICTED: 60S ribosomal protein L18-2 [Setaria italica]	Genetic Information Processing	Translation	ko03010//Ribosome	K02883	-	-	-
Zm00001d022463	60S ribosomal protein L22-2 [Zea mays]	Genetic Information Processing	Translation	ko03010//Ribosome	K02891	GO:0005634//nucleus;GO:0031981//nuclear lumen;GO:0032991//macromolecular complex;GO:0043226//organelle;GO:0005622//intracellular;GO:0044444//cytoplasmic part;GO:0043231//intracellular membrane-bounded organelle;GO:0044464//cell part;GO:0030054//cell junction;GO:0043233//organelle lumen;GO:0044422//organelle part;GO:0005911//cell-cell junction;GO:0043227//membrane-bounded organelle;GO:0044446//int…	-	GO:0008152//metabolic process;GO:0046483//heterocycle metabolic process;GO:0006139//nucleobase-containing compound metabolic process;GO:0009451//RNA modification;GO:0016070//RNA metabolic process;GO:0090304//nucleic acid metabolic process;GO:0043412//macromolecule modification;GO:0044237//cellular metabolic process;GO:0009987//cellular process;GO:0006807//nitrogen compound metabolic process;GO:00…
Zm00001d022498	RING finger and CHY zinc finger domain-containing protein 1 isoform 1 [Zea mays]	-	-	-	-	-	-	-
Zm00001d022637	PREDICTED: pathogenesis-related protein 5-like [Zea mays]	-	-	-	-	-	-	-
Zm00001d023344	non-specific lipid-transfer protein precursor [Zea mays]	-	-	-	-	-	-	-
Zm00001d023506	PREDICTED: calcineurin B-like protein 6 [Zea mays]	-	-	-	-	-	GO:0043169//cation binding;GO:0043167//ion binding;GO:0005488//binding	-
Zm00001d023539	C2C2-GATA transcription factor, partial [Zea mays]	-	-	-	-	-	-	-
Zm00001d023559	fructose-bisphosphate aldolase [Zea mays]	Metabolism	Carbohydrate metabolism;Energy metabolism;Global and Overview	ko01200//Carbon metabolism;ko01230//Biosynthesis of amino acids;ko00010//Glycolysis / Gluconeogenesis;ko00710//Carbon fixation in photosynthetic organisms;ko00051//Fructose and mannose metabolism;ko00030//Pentose phosphate pathway	K01623	-	-	-
Zm00001d023570	Disease resistance response protein 206 [Zea mays]	-	-	-	-	-	-	-
Zm00001d023579	uncharacterized LOC100193320 precursor [Zea mays]	-	-	-	-	-	-	-
Zm00001d023583	Dynamin-like protein ARC5 [Zea mays]	-	-	-	-	-	-	-
Zm00001d023615	PREDICTED: probable WRKY transcription factor 70 [Setaria italica]	-	-	-	-	-	-	-
Zm00001d023630	TPX2 (targeting protein for Xklp2) protein family [Zea mays]	-	-	-	-	-	-	-
Zm00001d023713	PREDICTED: photosystem I reaction center subunit N, chloroplastic-like [Zea mays]	Metabolism	Energy metabolism	ko00195//Photosynthesis	K02701	-	-	-
Zm00001d023885	Protein RTF1-like protein [Zea mays]	-	-	-	-	GO:0043226//organelle;GO:0043231//intracellular membrane-bounded organelle;GO:0044424//intracellular part;GO:0044464//cell part;GO:0005623//cell;GO:0005622//intracellular;GO:0043227//membrane-bounded organelle;GO:0043229//intracellular organelle	-	GO:0009058//biosynthetic process;GO:0048856//anatomical structure development;GO:0019538//protein metabolic process;GO:0006464//cellular protein modification process;GO:0044249//cellular biosynthetic process;GO:0007275//multicellular organism development;GO:0000003//reproduction;GO:0032502//developmental process;GO:0044767//single-organism developmental process;GO:0044707//single-multicellular or…
Zm00001d023887	acyl carrier protein 1 [Zea mays]	-	-	-	-	-	-	-
Zm00001d023941	Carbohydrate transporter/ sugar porter [Zea mays]	-	-	-	-	-	-	-
Zm00001d023984	GDSL-motif lipase/hydrolase-like protein [Zea mays]	-	-	-	-	-	-	-
Zm00001d023994	Beta-glucosidase, chloroplastic [Zea mays]	Metabolism	Carbohydrate metabolism;Biosynthesis of other secondary metabolites;Metabolism of other amino acids	ko00500//Starch and sucrose metabolism;ko00940//Phenylpropanoid biosynthesis;ko00460//Cyanoamino acid metabolism	K01188	GO:0044444//cytoplasmic part;GO:0043226//organelle;GO:0005737//cytoplasm;GO:0043227//membrane-bounded organelle;GO:0043231//intracellular membrane-bounded organelle;GO:0043229//intracellular organelle;GO:0005622//intracellular;GO:0009536//plastid;GO:0044424//intracellular part;GO:0005623//cell;GO:0044464//cell part	GO:0015926//glucosidase activity;GO:0016787//hydrolase activity;GO:0003824//catalytic activity;GO:0004553//hydrolase activity, hydrolyzing O-glycosyl compounds;GO:0016798//hydrolase activity, acting on glycosyl bonds	GO:0044763//single-organism cellular process;GO:0023052//signaling;GO:0042221//response to chemical;GO:0007165//signal transduction;GO:0065007//biological regulation;GO:0071495//cellular response to endogenous stimulus;GO:0032870//cellular response to hormone stimulus;GO:0010033//response to organic substance;GO:0009755//hormone-mediated signaling pathway;GO:0050896//response to stimulus;GO:00517…
Zm00001d024120	PREDICTED: 5-pentadecatrienyl resorcinol O-methyltransferase [Oryza sativa Japonica Group]	-	-	-	-	-	-	-
Zm00001d024148	Photosynthetic NDH subunit of subcomplex B 1, chloroplastic [Dichanthelium oligosanthes]	-	-	-	-	-	-	-
Zm00001d024205	zinc ion binding [Zea mays]	-	-	-	-	-	-	-
Zm00001d024324	AP2-EREBP transcription factor, partial [Zea mays]	-	-	-	-	-	-	-
Zm00001d024327	RING/FYVE/PHD zinc finger superfamily protein [Zea mays]	-	-	-	-	-	GO:0046914//transition metal ion binding;GO:0043167//ion binding;GO:0046872//metal ion binding;GO:0043169//cation binding;GO:0005488//binding	-
Zm00001d024414	Seed maturation protein [Zea mays]	-	-	-	-	-	-	-
Zm00001d024477	terpene synthase9 [Zea mays]	Metabolism	Metabolism of terpenoids and polyketides	ko00909//Sesquiterpenoid and triterpenoid biosynthesis	K15797	-	-	-
Zm00001d024528	PREDICTED: choline-phosphate cytidylyltransferase 2-like [Zea mays]	Metabolism	Lipid metabolism	ko00564//Glycerophospholipid metabolism	K00968	-	-	-
Zm00001d024531	probable mixed-linked glucan synthase 6 [Zea mays]	-	-	-	-	GO:0016020//membrane;GO:0031224//intrinsic component of membrane;GO:0044425//membrane part	GO:0016759//cellulose synthase activity;GO:0016740//transferase activity;GO:0046527//glucosyltransferase activity;GO:0003824//catalytic activity;GO:0016758//transferase activity, transferring hexosyl groups;GO:0016757//transferase activity, transferring glycosyl groups	GO:0071704//organic substance metabolic process;GO:0044238//primary metabolic process;GO:0044260//cellular macromolecule metabolic process;GO:0043170//macromolecule metabolic process;GO:0044262//cellular carbohydrate metabolic process;GO:0044264//cellular polysaccharide metabolic process;GO:0006073//cellular glucan metabolic process;GO:0051273//beta-glucan metabolic process;GO:0005976//polysaccha…
Zm00001d024549	expressed protein [Oryza sativa Japonica Group]	-	-	-	-	-	-	-
Zm00001d024647	PREDICTED: lysine-specific histone demethylase 1 homolog 2 [Zea mays]	-	-	-	-	-	-	-
Zm00001d024734	PREDICTED: peroxidase 2-like [Setaria italica]	Metabolism	Biosynthesis of other secondary metabolites	ko00940//Phenylpropanoid biosynthesis	K00430	-	-	-
Zm00001d024771	PREDICTED: 1,4-dihydroxy-2-naphthoyl-CoA thioesterase 1-like [Setaria italica]	-	-	-	-	-	-	-
Zm00001d024996	Bowman-Birk type trypsin inhibitor [Zea mays]	-	-	-	-	-	-	-
Zm00001d025059	Germin-like protein subfamily 1 member 8 [Zea mays]	-	-	-	-	-	-	-
Zm00001d025103	PREDICTED: primary amine oxidase-like [Zea mays]	Metabolism	Biosynthesis of other secondary metabolites;Metabolism of other amino acids;Amino acid metabolism	ko00260//Glycine, serine and threonine metabolism;ko00410//beta-Alanine metabolism;ko00360//Phenylalanine metabolism;ko00350//Tyrosine metabolism;ko00950//Isoquinoline alkaloid biosynthesis;ko00960//Tropane, piperidine and pyridine alkaloid biosynthesis	K00276	-	GO:0016491//oxidoreductase activity;GO:0003824//catalytic activity;GO:0005488//binding	GO:0008152//metabolic process
Zm00001d025141	basic helix-loop-helix (bHLH) DNA-binding superfamily protein [Zea mays]	-	-	-	-	-	-	-
Zm00001d025161	PREDICTED: U-box domain-containing protein 12-like isoform X1 [Zea mays]	-	-	-	-	-	-	-
Zm00001d025225	drought-induced protein 1 [Zea mays]	-	-	-	-	-	-	-
Zm00001d025343	Purple acid phosphatase 22 [Dichanthelium oligosanthes]	-	-	-	-	-	-	-
Zm00001d025434	late embryogenesis abundant domain-containing protein / LEA domain-containing protein [Zea mays]	-	-	-	-	-	-	-
Zm00001d025435	PsbP domain-containing protein 2 chloroplastic [Zea mays]	-	-	-	-	-	-	-
Zm00001d025712	PREDICTED: dentin sialophosphoprotein-like [Zea mays]	-	-	-	-	-	-	-
Zm00001d025827	triglyceride lipases [Zea mays]	-	-	-	-	-	-	-
Zm00001d025865	PREDICTED: inositol phosphorylceramide glucuronosyltransferase 1 [Setaria italica]	-	-	-	-	-	-	-
Zm00001d025886	Cytokinin-O-glucosyltransferase 3 [Zea mays]	-	-	-	-	-	-	-
Zm00001d025923	(+)-neomenthol dehydrogenase [Zea mays]	Metabolism	Metabolism of terpenoids and polyketides	ko00902//Monoterpenoid biosynthesis	K15095	-	-	-
Zm00001d026135	Mechanosensitive ion channel protein 6 [Zea mays]	-	-	-	-	-	-	GO:0044763//single-organism cellular process;GO:0009987//cellular process;GO:0044699//single-organism process
Zm00001d026160	ZmGR1b [Zea mays]	-	-	-	-	-	-	-
Zm00001d026177	aquaporin TIP2-3 [Zea mays]	-	-	-	-	GO:0016020//membrane;GO:0031224//intrinsic component of membrane;GO:0044425//membrane part	-	GO:0051234//establishment of localization;GO:0051179//localization
Zm00001d026205	OSJNBa0009P12.33 [Oryza sativa Japonica Group]	-	-	-	-	-	-	-
Zm00001d026259	OSIGBa0113I13.5 [Oryza sativa Indica Group]	-	-	-	-	-	-	-
Zm00001d026303	PREDICTED: probable LRR receptor-like serine/threonine-protein kinase At1g56130 isoform X2 [Zea mays]	-	-	-	-	-	-	-
Zm00001d026370	Leucoanthocyanidin reductase [Zea mays]	Metabolism	Biosynthesis of other secondary metabolites	ko00941//Flavonoid biosynthesis	K08695	-	-	-
Zm00001d026404	plant elicitor peptide 2 [Zea mays]	-	-	-	-	-	-	-
Zm00001d026414	2-Sep [Zea mays]	-	-	-	-	-	-	-
Zm00001d026429	3-oxoacyl-synthase III, mRNA [Zea mays]	Metabolism	Global and Overview;Lipid metabolism	ko01212//Fatty acid metabolism;ko00061//Fatty acid biosynthesis	K00648	-	-	-
Zm00001d026437	alpha/beta-Hydrolases superfamily protein [Zea mays]	-	-	-	-	-	-	-
Zm00001d026689	8-amino-7-oxononanoate synthase [Zea mays]	Metabolism	Metabolism of cofactors and vitamins	ko00780//Biotin metabolism;ko00780//Biotin metabolism	K00652	-	-	-
Zm00001d027259	tRNA/rRNA methyltransferase (SpoU) family protein [Zea mays]	-	-	-	-	-	-	-
Zm00001d027295	beta tubulin1 [Zea mays]	Cellular Processes	Transport and catabolism	ko04145//Phagosome;ko04145//Phagosome	K07375	-	-	-
Zm00001d027318	transcription factor BTF3b [Zea mays]	-	-	-	-	-	-	-
Zm00001d027363	dihydrodipicolinate reductase [Zea mays]	-	-	-	-	-	-	-
Zm00001d027383	hydroxymethylglutaryl-CoA synthase [Zea mays]	Metabolism	Carbohydrate metabolism;Lipid metabolism;Amino acid metabolism;Metabolism of terpenoids and polyketides	ko00900//Terpenoid backbone biosynthesis;ko00280//Valine, leucine and isoleucine degradation;ko00650//Butanoate metabolism;ko00072//Synthesis and degradation of ketone bodies	K01641	-	-	-
Zm00001d027448	DUF21 domain-containing protein [Zea mays]	-	-	-	-	-	-	-
Zm00001d027488	glyceraldehyde phosphate dehydrogenase B1 [Zea mays]	Metabolism	Energy metabolism;Global and Overview	ko01200//Carbon metabolism;ko00710//Carbon fixation in photosynthetic organisms	K05298	-	-	-
Zm00001d027525	basic endochitinase C precursor [Zea mays]	Metabolism	Carbohydrate metabolism	ko00520//Amino sugar and nucleotide sugar metabolism	K01183	-	-	GO:0008152//metabolic process;GO:0009056//catabolic process;GO:0071704//organic substance metabolic process;GO:0043170//macromolecule metabolic process
Zm00001d027588	Os03g0138400 [Oryza sativa Japonica Group]	-	-	-	-	-	-	-
Zm00001d027803	Beta-galactosidase [Zea mays]	-	-	-	-	-	-	-
Zm00001d027809	pollenless 3 [Zea mays]	-	-	-	-	-	-	-
Zm00001d027826	Serine/threonine-protein phosphatase PP2A-4 catalytic subunit [Zea mays]	Genetic Information Processing	Translation	ko03015//mRNA surveillance pathway;ko03015//mRNA surveillance pathway;ko03015//mRNA surveillance pathway	K04382	-	-	-
Zm00001d027832	Embryonic protein DC-8 [Zea mays]	-	-	-	-	-	-	-
Zm00001d027859	DNA binding protein [Zea mays]	-	-	-	-	-	-	-
Zm00001d027904	3-ketoacyl-CoA synthase 10, partial [Dichanthelium oligosanthes]	Metabolism	Lipid metabolism	ko00062//Fatty acid elongation	K15397	-	-	-
Zm00001d027932	Histone-lysine N-methyltransferase ATX5, partial [Anthurium amnicola]	-	-	-	-	-	-	-
Zm00001d027950	Uroporphyrinogen-III synthase chloroplastic [Zea mays]	Metabolism	Metabolism of cofactors and vitamins	ko00860//Porphyrin and chlorophyll metabolism	K01719	-	GO:0003824//catalytic activity	GO:0044237//cellular metabolic process;GO:0046483//heterocycle metabolic process;GO:0018130//heterocycle biosynthetic process;GO:0009058//biosynthetic process;GO:0009987//cellular process;GO:0044249//cellular biosynthetic process;GO:0008152//metabolic process
Zm00001d028010	oligomeric Golgi complex component-related protein [Zea mays]	-	-	-	-	-	-	-
Zm00001d028056	BTB/POZ domain-containing protein [Zea mays]	-	-	-	-	-	-	-
Zm00001d028162	sulfate permease 1 [Zea mays]	-	-	-	-	-	-	-
Zm00001d028337	Proline-rich receptor-like protein kinase PERK4 [Zea mays]	-	-	-	-	-	-	-
Zm00001d028371	zinc finger protein 7 [Zea mays]	-	-	-	-	-	-	-
Zm00001d028450	ufm1-conjugating enzyme 1 [Zea mays]	-	-	-	-	-	-	-
Zm00001d028560	LRR receptor-like serine/threonine-protein kinase FEI 1 [Zea mays]	-	-	-	-	-	-	-
Zm00001d028642	Beta-glucuronosyltransferase GlcAT14C [Zea mays]	-	-	-	-	-	-	-
Zm00001d028647	Os03g0277500, partial [Oryza sativa Japonica Group]	-	-	-	-	-	-	-
Zm00001d028707	uncharacterized protein LOC100278698 [Zea mays]	-	-	-	-	-	-	-
Zm00001d028750	asparagine synthetase3 [Zea mays]	Metabolism	Amino acid metabolism	ko00250//Alanine, aspartate and glutamate metabolism	K01953	-	GO:0097159//organic cyclic compound binding;GO:0016879//ligase activity, forming carbon-nitrogen bonds;GO:0003824//catalytic activity;GO:1901363//heterocyclic compound binding;GO:0036094//small molecule binding;GO:0001883//purine nucleoside binding;GO:0001882//nucleoside binding;GO:0097367//carbohydrate derivative binding;GO:0016884//carbon-nitrogen ligase activity, with glutamine as amido-N-dono…	GO:0006520//cellular amino acid metabolic process;GO:0044711//single-organism biosynthetic process;GO:0006082//organic acid metabolic process;GO:0016053//organic acid biosynthetic process;GO:0044283//small molecule biosynthetic process;GO:0043436//oxoacid metabolic process;GO:0008152//metabolic process;GO:0043603//cellular amide metabolic process;GO:0019752//carboxylic acid metabolic process;GO:0…
Zm00001d028866	PREDICTED: trans-splicing factor Raa3, chloroplastic-like isoform X1 [Zea mays]	-	-	-	-	-	-	-
Zm00001d028962	WRKY55 - superfamily of TFs having WRKY and zinc finger domains [Zea mays]	-	-	-	-	-	-	-
Zm00001d028968	PREDICTED: chaperone protein dnaJ 20, chloroplastic-like [Zea mays]	-	-	-	-	-	-	-
Zm00001d029004	Guanine nucleotide exchange factor SPIKE 1 [Zea mays]	-	-	-	-	-	-	-
Zm00001d029218	Protein SRG1 [Zea mays]	-	-	-	-	-	-	-
Zm00001d029325	RNA-binding protein CP29B chloroplastic [Zea mays]	-	-	-	-	-	-	-
Zm00001d029437	PLATZ transcription factor family protein [Zea mays]	-	-	-	-	-	-	-
Zm00001d029448	Protein TIFY 10B [Zea mays]	Environmental Information Processing	Signal transduction	ko04075//Plant hormone signal transduction	K13464	-	-	-
Zm00001d029460	ids4-like protein [Zea mays]	-	-	-	-	-	-	-
Zm00001d029462	inter-alpha-trypsin inhibitor heavy chain-related [Zea mays]	-	-	-	-	-	-	-
Zm00001d029506	seed specific protein Bn15D17A [Zea mays]	-	-	-	-	-	-	-
Zm00001d029733	ATP binding protein [Zea mays]	-	-	-	-	-	-	-
Zm00001d029818	uncharacterized LOC100384314 [Zea mays]	-	-	-	-	-	-	-
Zm00001d029827	Beta-expansin 1a [Zea mays]	-	-	-	-	-	-	-
Zm00001d030009	Haloacid dehalogenase-like hydrolase domain-containing protein Sgpp [Zea mays]	-	-	-	-	-	-	-
Zm00001d030314	proline-rich protein precursor [Zea mays]	-	-	-	-	-	-	-
Zm00001d030338	PREDICTED: WAG22 antigen [Oryza sativa Japonica Group]	-	-	-	-	-	-	-
Zm00001d030361	Glucan endo-1,3-beta-glucosidase 7 [Zea mays]	-	-	-	-	-	-	-
Zm00001d030516	PREDICTED: leucine-rich repeat extensin-like protein 5 [Setaria italica]	-	-	-	-	-	-	-
Zm00001d030720	PREDICTED: GDSL esterase/lipase At1g28600-like [Zea mays]	-	-	-	-	-	-	-
Zm00001d030907	B3 DNA binding domain containing protein [Zea mays]	-	-	-	-	-	-	-
Zm00001d030982	ankyrin repeat family protein [Zea mays]	-	-	-	-	-	-	-
Zm00001d031182	Homeobox-transcription factor 84 [Zea mays]	-	-	-	-	-	-	-
Zm00001d031275	PREDICTED: DNA-3-methyladenine glycosylase [Oryza sativa Japonica Group]	Genetic Information Processing	Replication and repair	ko03410//Base excision repair	K01246	-	-	-
Zm00001d031316	Phosphatidylinositol/phosphatidylcholine transfer protein SFH13 [Zea mays]	-	-	-	-	-	-	-
Zm00001d031325	PREDICTED: retrotransposon protein isoform X1 [Zea mays]	Genetic Information Processing	Folding, sorting and degradation	ko04141//Protein processing in endoplasmic reticulum	K13993	-	-	-
Zm00001d031349	Serine--glyoxylate aminotransferase [Zea mays]	Metabolism;Cellular Processes	Global and Overview;Transport and catabolism;Amino acid metabolism;Carbohydrate metabolism	ko01200//Carbon metabolism;ko04146//Peroxisome;ko00260//Glycine, serine and threonine metabolism;ko00630//Glyoxylate and dicarboxylate metabolism;ko00250//Alanine, aspartate and glutamate metabolism	K00830	-	GO:0003824//catalytic activity;GO:0008483//transaminase activity;GO:0016769//transferase activity, transferring nitrogenous groups;GO:0005488//binding;GO:0016740//transferase activity;GO:0043168//anion binding;GO:0043167//ion binding	-
Zm00001d031418	frataxin [Zea mays]	Metabolism	Metabolism of cofactors and vitamins	ko00860//Porphyrin and chlorophyll metabolism	K19054	-	-	-
Zm00001d031536	oxysterol-binding protein-related protein 4C-like [Zea mays]	-	-	-	-	-	-	-
Zm00001d031546	PREDICTED: translation initiation factor IF-2-like [Setaria italica]	-	-	-	-	-	-	-
Zm00001d031562	Ras-related protein RABA6a [Zea mays]	Cellular Processes	Transport and catabolism	ko04144//Endocytosis	K07904	-	-	-
Zm00001d031627	PREDICTED: nuclear transport factor 2-like [Zea mays]	-	-	-	-	-	-	-
Zm00001d031637	transmembrane emp24 domain-containing protein 3 precursor [Zea mays]	-	-	-	-	-	-	-
Zm00001d031933	signal peptide peptidase-like 3 [Zea mays]	-	-	-	-	-	-	-
Zm00001d031971	Vignain [Zea mays]	-	-	-	-	-	-	-
Zm00001d032019	acyl carrier protein 1 [Zea mays]	-	-	-	-	-	-	-
Zm00001d032109	dentin sialophosphoprotein-related [Zea mays]	-	-	-	-	-	-	-
Zm00001d032123	Splicing factor 3B subunit 5/RDS3 complex subunit 10 [Zea mays]	Genetic Information Processing	Transcription	ko03040//Spliceosome	K12832	-	-	-
Zm00001d032239	HMG-Y-related protein A [Zea mays]	-	-	-	-	-	-	-
Zm00001d032383	triose phosphate/phosphate translocator, non-green plastid,chloroplast [Zea mays]	-	-	-	-	-	-	-
Zm00001d032423	auxin-repressed 12.5 kDa protein [Zea mays]	-	-	-	-	-	-	-
Zm00001d032461	aquaporin NIP3-1 [Zea mays]	-	-	-	-	-	-	-
Zm00001d032471	Zinc finger CCCH domain-containing protein 19 [Zea mays]	-	-	-	-	-	-	-
Zm00001d032526	DEAD-box ATP-dependent RNA helicase 8 [Zea mays]	Genetic Information Processing	Folding, sorting and degradation	ko03018//RNA degradation;ko03018//RNA degradation	K12614	-	-	-
Zm00001d032543	tetratricopeptide-like helical [Zea mays]	-	-	-	-	-	-	-
Zm00001d032621	CDT1-like protein a chloroplastic [Zea mays]	-	-	-	-	-	-	-
Zm00001d032708	PREDICTED: probable serine/threonine protein phosphatase 2A regulatory subunit B''delta [Zea mays]	Genetic Information Processing	Translation	ko03015//mRNA surveillance pathway	K11583	-	-	-
Zm00001d032718	polyubiquitin containing 7 ubiquitin monomers [Zea mays]	-	-	-	-	-	-	-
Zm00001d032822	fibroin heavy chain precursor [Zea mays]	-	-	-	-	-	-	-
Zm00001d033099	DNA-directed RNA polymerases I, II, and III 14.4 kDa polypeptide [Zea mays]	Metabolism;Genetic Information Processing	Nucleotide metabolism;Transcription	ko00230//Purine metabolism;ko00240//Pyrimidine metabolism;ko03020//RNA polymerase	K03014	-	-	-
Zm00001d033150	Acyl carrier protein 3, mitochondrial [Dichanthelium oligosanthes]	-	-	-	-	-	-	-
Zm00001d033248	Histone-binding protein MSI1 [Zea mays]	-	-	-	-	-	-	-
Zm00001d033291	PREDICTED: probable prefoldin subunit 4 [Oryza sativa Japonica Group]	-	-	-	-	GO:0043234//protein complex;GO:0032991//macromolecular complex	GO:0005515//protein binding;GO:0005488//binding	-
Zm00001d033475	K-exchanger-like protein [Zea mays]	-	-	-	-	-	-	-
Zm00001d033488	PREDICTED: membrin-11-like [Oryza brachyantha]	Genetic Information Processing	Folding, sorting and degradation	ko04130//SNARE interactions in vesicular transport	K08496	-	-	-
Zm00001d033489	cupin, RmlC-type [Zea mays]	Metabolism	Metabolism of other amino acids	ko00430//Taurine and hypotaurine metabolism	K10712	-	-	-
Zm00001d033573	Hydroxyproline O-galactosyltransferase GALT4 [Zea mays]	-	-	-	-	-	-	-
Zm00001d033597	Chloride channel protein CLC-d [Zea mays]	-	-	-	-	GO:0016020//membrane;GO:0031224//intrinsic component of membrane;GO:0044425//membrane part	GO:0022857//transmembrane transporter activity;GO:0017076//purine nucleotide binding;GO:0015103//inorganic anion transmembrane transporter activity;GO:0005215//transporter activity;GO:0022838//substrate-specific channel activity;GO:0005488//binding;GO:0005216//ion channel activity;GO:0005254//chloride channel activity;GO:0005253//anion channel activity;GO:1901363//heterocyclic compound binding;GO…	GO:0044699//single-organism process;GO:0006811//ion transport;GO:0006820//anion transport;GO:0015698//inorganic anion transport;GO:0009987//cellular process;GO:0006810//transport;GO:0051179//localization;GO:0044763//single-organism cellular process;GO:0051234//establishment of localization;GO:1902578//single-organism localization;GO:0044765//single-organism transport
Zm00001d033605	carboxy-lyase [Zea mays]	-	-	-	-	-	-	-
Zm00001d033711	chemocyanin precursor [Zea mays]	-	-	-	-	-	-	-
Zm00001d033749	pentatricopeptide repeat-containing protein [Zea mays]	-	-	-	-	-	-	-
Zm00001d033782	seed maturation protein PM41 [Zea mays]	-	-	-	-	-	-	-
Zm00001d033788	Anthranilate synthase beta subunit 2, chloroplastic [Dichanthelium oligosanthes]	Metabolism	Amino acid metabolism;Global and Overview	ko01230//Biosynthesis of amino acids;ko01230//Biosynthesis of amino acids;ko00400//Phenylalanine, tyrosine and tryptophan biosynthesis;ko00400//Phenylalanine, tyrosine and tryptophan biosynthesis	K01658	-	-	-
Zm00001d033859	Homeotic protein knotted-1 [Zea mays]	-	-	-	-	GO:0005622//intracellular;GO:0005623//cell;GO:0043226//organelle;GO:0043231//intracellular membrane-bounded organelle;GO:0044424//intracellular part;GO:0044464//cell part;GO:0043227//membrane-bounded organelle;GO:0043229//intracellular organelle	GO:0005488//binding;GO:0003677//DNA binding;GO:0097159//organic cyclic compound binding;GO:0001071//nucleic acid binding transcription factor activity;GO:0003676//nucleic acid binding;GO:1901363//heterocyclic compound binding	GO:0009987//cellular process;GO:0009059//macromolecule biosynthetic process;GO:0044763//single-organism cellular process;GO:0044238//primary metabolic process;GO:0048869//cellular developmental process;GO:0009058//biosynthetic process;GO:0044260//cellular macromolecule metabolic process;GO:0010467//gene expression;GO:0018130//heterocycle biosynthetic process;GO:0032502//developmental process;GO:1…
Zm00001d033922	ATP synthase, partial [Zea mays]	-	-	-	-	-	-	-
Zm00001d033968	PREDICTED: two-component system protein A-like isoform X2 [Zea mays]	-	-	-	-	-	-	-
Zm00001d034047	MADS24 [Zea mays]	-	-	-	-	GO:0044424//intracellular part;GO:0005622//intracellular;GO:0043226//organelle;GO:0043227//membrane-bounded organelle;GO:0044464//cell part;GO:0043229//intracellular organelle;GO:0005623//cell;GO:0043231//intracellular membrane-bounded organelle	GO:0005488//binding;GO:0001071//nucleic acid binding transcription factor activity;GO:0005515//protein binding	GO:0016070//RNA metabolic process;GO:0046483//heterocycle metabolic process;GO:0034645//cellular macromolecule biosynthetic process;GO:0006139//nucleobase-containing compound metabolic process;GO:1901576//organic substance biosynthetic process;GO:0097659//nucleic acid-templated transcription;GO:0034641//cellular nitrogen compound metabolic process;GO:0044237//cellular metabolic process;GO:1901360…
Zm00001d034074	starch phosphorylase1 [Zea mays]	Metabolism	Carbohydrate metabolism	ko00500//Starch and sucrose metabolism;ko00500//Starch and sucrose metabolism	K00688	-	-	-
Zm00001d034097	cytochrome P450 family 81 subfamily D polypeptide 8 [Zea mays]	-	-	-	-	-	-	-
Zm00001d034205	probable xyloglucan glycosyltransferase 9 [Zea mays]	-	-	-	-	-	-	-
Zm00001d034283	photosystem I reaction center subunit III [Zea mays]	Metabolism	Energy metabolism	ko00195//Photosynthesis	K02694	GO:0031976//plastid thylakoid;GO:0005622//intracellular;GO:0031984//organelle subcompartment;GO:0044434//chloroplast part;GO:0034357//photosynthetic membrane;GO:0043226//organelle;GO:0044424//intracellular part;GO:0009536//plastid;GO:0043229//intracellular organelle;GO:0031975//envelope;GO:0009532//plastid stroma;GO:0009521//photosystem;GO:0009507//chloroplast;GO:0044425//membrane part;GO:0043231…	-	GO:0044763//single-organism cellular process;GO:0044281//small molecule metabolic process;GO:1901576//organic substance biosynthetic process;GO:0044711//single-organism biosynthetic process;GO:0043436//oxoacid metabolic process;GO:0008652//cellular amino acid biosynthetic process;GO:0044249//cellular biosynthetic process;GO:0044283//small molecule biosynthetic process;GO:0008152//metabolic proces…
Zm00001d034414	Lipid transfer protein, partial [Zea mays]	-	-	-	-	-	-	-
Zm00001d034444	expressed protein [Oryza sativa Japonica Group]	-	-	-	-	-	-	-
Zm00001d034461	Tryptophan synthase alpha chain chloroplastic [Zea mays]	Metabolism	Biosynthesis of other secondary metabolites	ko00402//Benzoxazinoid biosynthesis	K13222	-	-	-
Zm00001d034497	cysteine-rich TM module stress tolerance protein [Zea mays]	-	-	-	-	-	-	-
Zm00001d034538	Rubredoxin-like superfamily protein [Zea mays]	-	-	-	-	-	-	-
Zm00001d034543	photosystem I reaction center subunit II [Zea mays]	Metabolism	Energy metabolism	ko00195//Photosynthesis	K02692	GO:0044464//cell part;GO:0044424//intracellular part;GO:0032991//macromolecular complex;GO:0098796//membrane protein complex;GO:0034357//photosynthetic membrane;GO:0005622//intracellular;GO:0016020//membrane;GO:0044436//thylakoid part;GO:0044425//membrane part;GO:0043234//protein complex;GO:0009579//thylakoid;GO:0005623//cell;GO:0009521//photosystem;GO:0009522//photosystem I	-	GO:0044237//cellular metabolic process;GO:0009987//cellular process;GO:0008152//metabolic process
Zm00001d034553	cellulose synthase 5 [Zea mays]	-	-	-	-	GO:0016020//membrane;GO:0031224//intrinsic component of membrane;GO:0044425//membrane part	GO:0046914//transition metal ion binding;GO:0016757//transferase activity, transferring glycosyl groups;GO:0046872//metal ion binding;GO:0016758//transferase activity, transferring hexosyl groups;GO:0043169//cation binding;GO:0046527//glucosyltransferase activity;GO:0043167//ion binding;GO:0005488//binding;GO:0016759//cellulose synthase activity;GO:0016740//transferase activity;GO:0003824//cataly…	GO:0044264//cellular polysaccharide metabolic process;GO:0044262//cellular carbohydrate metabolic process;GO:0044260//cellular macromolecule metabolic process;GO:0005975//carbohydrate metabolic process;GO:0071704//organic substance metabolic process;GO:0051273//beta-glucan metabolic process;GO:0005976//polysaccharide metabolic process;GO:0044237//cellular metabolic process;GO:0008152//metabolic p…
Zm00001d034561	PREDICTED: uncharacterized protein LOC100278800 [Zea mays]	-	-	-	-	-	-	-
Zm00001d034643	PREDICTED: actin-depolymerizing factor 3-like [Zea mays]	-	-	-	-	GO:0005623//cell;GO:0005622//intracellular;GO:0044464//cell part	-	-
Zm00001d034669	mTERF family protein [Zea mays]	-	-	-	-	-	-	-
Zm00001d034715	uncharacterized protein LOC100277322 [Zea mays]	-	-	-	-	-	-	-
Zm00001d034726	PREDICTED: guanine deaminase-like [Setaria italica]	-	-	-	-	-	-	-
Zm00001d034750	Pumilio homolog 24 [Zea mays]	-	-	-	-	-	-	-
Zm00001d034807	Late embryogenesis abundant protein group 2, partial [Zea mays]	-	-	-	-	-	-	-
Zm00001d035191	protein CHUP1, chloroplastic-like [Zea mays]	-	-	-	-	-	-	-
Zm00001d035270	Sterile alpha motif (SAM) domain-containing protein [Zea mays]	-	-	-	-	-	-	-
Zm00001d035320	expressed protein [Oryza sativa Japonica Group]	-	-	-	-	-	-	-
Zm00001d035500	Bifunctional bis(5'-adenosyl)-triphosphatase/adenylylsulfatase FHIT [Zea mays]	Metabolism	Nucleotide metabolism	ko00230//Purine metabolism	K01522	-	-	-
Zm00001d035515	protein alx [Zea mays]	-	-	-	-	-	-	-
Zm00001d035543	glycine-rich protein A3 [Zea mays]	-	-	-	-	-	-	-
Zm00001d035561	PREDICTED: LOC100280618 isoform X1 [Zea mays]	-	-	-	-	-	-	-
Zm00001d035562	PREDICTED: LOC100280618 isoform X2 [Zea mays]	-	-	-	-	-	-	-
Zm00001d035751	E3 ubiquitin-protein ligase CHIP [Zea mays]	Genetic Information Processing	Folding, sorting and degradation	ko04141//Protein processing in endoplasmic reticulum;ko04120//Ubiquitin mediated proteolysis	K09561	-	-	-
Zm00001d035791	PREDICTED: desiccation-related protein PCC13-62-like [Setaria italica]	-	-	-	-	-	-	-
Zm00001d035802	Phenylalanine--tRNA ligase beta subunit cytoplasmic [Zea mays]	Genetic Information Processing	Translation	ko00970//Aminoacyl-tRNA biosynthesis;ko00970//Aminoacyl-tRNA biosynthesis	K01890	-	-	-
Zm00001d035963	histone H1-beta, late embryonic-like [Aegilops tauschii subsp. tauschii] [Aegilops tauschii]	-	-	-	-	-	-	-
Zm00001d036004	SET domain-containing protein [Zea mays]	-	-	-	-	-	-	-
Zm00001d036107	HAD superfamily subfamily IIIB acid phosphatase [Zea mays]	-	-	-	-	-	-	-
Zm00001d036175	PREDICTED: GDSL esterase/lipase APG-like [Setaria italica]	-	-	-	-	-	-	-
Zm00001d036216	F-box protein MAX2 [Zea mays]	-	-	-	-	-	-	-
Zm00001d036246	uncharacterized protein LOC100303819 precursor [Zea mays]	-	-	-	-	-	-	-
Zm00001d036318	PREDICTED: probable LRR receptor-like serine/threonine-protein kinase At1g56140 isoform X1 [Zea mays]	-	-	-	-	-	-	-
Zm00001d036343	PREDICTED: uncharacterized protein LOC100384849 isoform X4 [Zea mays]	-	-	-	-	-	-	-
Zm00001d036371	ATP-dependent zinc metalloprotease FTSH 5 chloroplastic [Zea mays]	-	-	-	-	-	-	-
Zm00001d036571	Heat shock 70 kDa protein 16 [Zea mays]	-	-	-	-	-	-	-
Zm00001d036608	Glycosyl hydrolase family 31 protein [Zea mays]	Metabolism	Carbohydrate metabolism	ko00500//Starch and sucrose metabolism;ko00052//Galactose metabolism	K01187	-	-	-
Zm00001d036609	NAD(P)-binding Rossmann-fold superfamily protein [Zea mays]	-	-	-	-	GO:0005623//cell;GO:0005622//intracellular;GO:0044464//cell part;GO:0044424//intracellular part;GO:0005737//cytoplasm;GO:0044444//cytoplasmic part	GO:0016620//oxidoreductase activity, acting on the aldehyde or oxo group of donors, NAD or NADP as acceptor;GO:0016491//oxidoreductase activity;GO:0003824//catalytic activity;GO:0016903//oxidoreductase activity, acting on the aldehyde or oxo group of donors	GO:0008152//metabolic process;GO:0009987//cellular process;GO:1901135//carbohydrate derivative metabolic process;GO:0043436//oxoacid metabolic process;GO:0019757//glycosinolate metabolic process;GO:0044272//sulfur compound biosynthetic process;GO:0071704//organic substance metabolic process;GO:0044711//single-organism biosynthetic process;GO:0019748//secondary metabolic process;GO:0006790//sulfur…
Zm00001d036711	uncharacterized protein LOC100502196 [Zea mays]	-	-	-	-	-	-	-
Zm00001d036715	transmembrane 9 family protein member 4 precursor [Zea mays]	-	-	-	-	-	-	-
Zm00001d036741	Isoleucine--tRNA ligase cytoplasmic [Zea mays]	Genetic Information Processing	Translation	ko00970//Aminoacyl-tRNA biosynthesis;ko00970//Aminoacyl-tRNA biosynthesis;ko00970//Aminoacyl-tRNA biosynthesis;ko00970//Aminoacyl-tRNA biosynthesis	K01870	-	-	-
Zm00001d036984	Amino acid permease 6 [Zea mays]	-	-	-	-	-	-	-
Zm00001d037096	ubiquitin conjugating enzyme 2 [Sorghum propinquum]	Genetic Information Processing	Folding, sorting and degradation	ko04141//Protein processing in endoplasmic reticulum;ko04141//Protein processing in endoplasmic reticulum;ko04120//Ubiquitin mediated proteolysis;ko04120//Ubiquitin mediated proteolysis	K04554	-	GO:0016874//ligase activity;GO:0016879//ligase activity, forming carbon-nitrogen bonds;GO:0003824//catalytic activity	-
Zm00001d037213	binding [Zea mays]	-	-	-	-	-	-	-
Zm00001d037228	aquaporin NIP2-2 [Zea mays]	-	-	-	-	GO:0031224//intrinsic component of membrane;GO:0016020//membrane;GO:0044425//membrane part	-	GO:0051234//establishment of localization;GO:0051179//localization
Zm00001d037267	40S ribosomal protein S4-like protein [Zea mays]	Genetic Information Processing	Translation	ko03008//Ribosome biogenesis in eukaryotes	K14560	GO:0043229//intracellular organelle;GO:0044464//cell part;GO:0043231//intracellular membrane-bounded organelle;GO:0044424//intracellular part;GO:0043226//organelle;GO:0005622//intracellular;GO:0005623//cell;GO:0043227//membrane-bounded organelle	-	-
Zm00001d037323	Protein CURVATURE THYLAKOID 1A, chloroplastic [Dichanthelium oligosanthes]	-	-	-	-	-	-	-
Zm00001d037338	PREDICTED: endoglucanase 17-like [Setaria italica]	-	-	-	-	-	-	-
Zm00001d037483	vesicle-associated membrane protein 712 [Zea mays]	Genetic Information Processing	Folding, sorting and degradation	ko04130//SNARE interactions in vesicular transport;ko04130//SNARE interactions in vesicular transport	K08515	-	-	-
Zm00001d037492	vaculor H+-pyrophosphatase [Sorghum bicolor]	Metabolism	Energy metabolism	ko00190//Oxidative phosphorylation	K01507	-	-	-
Zm00001d037497	PREDICTED: villin-1-like [Zea mays]	-	-	-	-	-	GO:0005515//protein binding;GO:0008092//cytoskeletal protein binding;GO:0005488//binding	-
Zm00001d037498	tryptophan aminotransferase [Zea mays]	Metabolism	Amino acid metabolism	ko00380//Tryptophan metabolism	K16903	-	-	-
Zm00001d037513	germin-like protein precursor [Zea mays]	-	-	-	-	-	-	-
Zm00001d037631	hypothetical protein ZEAMMB73_Zm00001d037631 [Zea mays]	-	-	-	-	-	-	-
Zm00001d037677	nonspecific lipid-transfer protein precursor [Zea mays]	-	-	-	-	-	-	-
Zm00001d037713	Protein MARD1 [Zea mays]	-	-	-	-	-	-	-
Zm00001d037732	60S ribosomal protein L17 [Zea mays]	Genetic Information Processing	Translation	ko03010//Ribosome	K02880	GO:0043229//intracellular organelle;GO:0015934//large ribosomal subunit;GO:0044424//intracellular part;GO:0005840//ribosome;GO:0044422//organelle part;GO:0044428//nuclear part;GO:0044446//intracellular organelle part;GO:0043233//organelle lumen;GO:0030529//intracellular ribonucleoprotein complex;GO:0043232//intracellular non-membrane-bounded organelle;GO:0005911//cell-cell junction;GO:0005737//cy…	-	GO:0010467//gene expression;GO:0008152//metabolic process;GO:0043170//macromolecule metabolic process;GO:0071704//organic substance metabolic process
Zm00001d037911	Rho-related protein from plants 3 [Zea mays]	Cellular Processes	Transport and catabolism	ko04145//Phagosome	K04392	GO:0044464//cell part;GO:0005623//cell	GO:0032549//ribonucleoside binding;GO:0036094//small molecule binding;GO:0032550//purine ribonucleoside binding;GO:1901363//heterocyclic compound binding;GO:0005488//binding;GO:0001882//nucleoside binding;GO:0001883//purine nucleoside binding;GO:0097159//organic cyclic compound binding;GO:0097367//carbohydrate derivative binding	GO:0044763//single-organism cellular process;GO:0044699//single-organism process;GO:0050789//regulation of biological process;GO:0050896//response to stimulus;GO:0007154//cell communication;GO:0050794//regulation of cellular process;GO:0007165//signal transduction;GO:0009987//cellular process;GO:0035556//intracellular signal transduction;GO:0023052//signaling;GO:0065007//biological regulation;GO:…
Zm00001d037968	PAR1 protein [Zea mays]	-	-	-	-	-	-	-
Zm00001d038046	Rho GDP-dissociation inhibitor 1 [Zea mays]	-	-	-	-	-	-	-
Zm00001d038060	PREDICTED: microtubule-binding protein TANGLED1 isoform X1 [Zea mays]	-	-	-	-	GO:0043229//intracellular organelle;GO:0005623//cell;GO:0043232//intracellular non-membrane-bounded organelle;GO:0015630//microtubule cytoskeleton;GO:0005737//cytoplasm;GO:0044444//cytoplasmic part;GO:0043228//non-membrane-bounded organelle;GO:0044464//cell part;GO:0005622//intracellular;GO:0005856//cytoskeleton;GO:0044424//intracellular part;GO:0043226//organelle	-	-
Zm00001d038109	PREDICTED: cyclin-dependent kinase D-1 [Setaria italica]	Genetic Information Processing	Transcription;Replication and repair	ko03420//Nucleotide excision repair;ko03022//Basal transcription factors	K02202	GO:0043231//intracellular membrane-bounded organelle;GO:0043229//intracellular organelle;GO:0044464//cell part;GO:0044424//intracellular part;GO:0005622//intracellular;GO:0005623//cell;GO:0043226//organelle;GO:0043227//membrane-bounded organelle	GO:0001882//nucleoside binding;GO:0032549//ribonucleoside binding;GO:0005488//binding;GO:1901363//heterocyclic compound binding;GO:0004674//protein serine/threonine kinase activity;GO:0016772//transferase activity, transferring phosphorus-containing groups;GO:0032550//purine ribonucleoside binding;GO:0036094//small molecule binding;GO:0097367//carbohydrate derivative binding;GO:0016301//kinase ac…	GO:0044237//cellular metabolic process;GO:0006793//phosphorus metabolic process;GO:0008152//metabolic process;GO:0044260//cellular macromolecule metabolic process;GO:0006796//phosphate-containing compound metabolic process;GO:0006464//cellular protein modification process;GO:0043170//macromolecule metabolic process;GO:0044763//single-organism cellular process;GO:0019538//protein metabolic process…
Zm00001d038126	PREDICTED: myb-like protein Z [Erythranthe guttata]	-	-	-	-	-	-	-
Zm00001d038147	transmembrane BAX inhibitor motif-containing protein 4 [Zea mays]	-	-	-	-	-	-	-
Zm00001d038167	Lipase [Zea mays]	-	-	-	-	-	-	-
Zm00001d038211	anther-specific proline-rich protein APG precursor [Zea mays]	-	-	-	-	-	-	-
Zm00001d038271	PREDICTED: lysosomal beta glucosidase-like [Zea mays]	Metabolism	Metabolism of other amino acids;Biosynthesis of other secondary metabolites;Carbohydrate metabolism	ko00500//Starch and sucrose metabolism;ko00940//Phenylpropanoid biosynthesis;ko00460//Cyanoamino acid metabolism	K05349	-	-	-
Zm00001d038312	Integral membrane Yip1 family protein [Zea mays]	-	-	-	-	-	-	-
Zm00001d038476	PREDICTED: alpha-expansin 5 isoform X1 [Zea mays]	-	-	-	-	GO:0071944//cell periphery;GO:0005623//cell;GO:0044464//cell part;GO:0030312//external encapsulating structure	-	GO:0048856//anatomical structure development;GO:0071554//cell wall organization or biogenesis;GO:0045229//external encapsulating structure organization;GO:0016043//cellular component organization;GO:0032502//developmental process;GO:0048646//anatomical structure formation involved in morphogenesis;GO:0009987//cellular process;GO:0071555//cell wall organization;GO:0009653//anatomical structure mor…
Zm00001d038491	Acetyltransferase NSI [Zea mays]	-	-	-	-	GO:0005737//cytoplasm;GO:0044444//cytoplasmic part;GO:0043226//organelle;GO:0005623//cell;GO:0043227//membrane-bounded organelle;GO:0044424//intracellular part;GO:0044464//cell part;GO:0043231//intracellular membrane-bounded organelle;GO:0043229//intracellular organelle;GO:0009536//plastid;GO:0005622//intracellular	GO:0016407//acetyltransferase activity;GO:0003824//catalytic activity;GO:0016747//transferase activity, transferring acyl groups other than amino-acyl groups;GO:0016746//transferase activity, transferring acyl groups;GO:0016740//transferase activity	-
Zm00001d038570	global transcription factor group B1 [Zea mays]	-	-	-	-	-	-	-
Zm00001d038579	Phosphoglycerate kinase [Zea mays]	Metabolism	Global and Overview;Energy metabolism;Carbohydrate metabolism	ko01200//Carbon metabolism;ko01230//Biosynthesis of amino acids;ko00010//Glycolysis / Gluconeogenesis;ko00710//Carbon fixation in photosynthetic organisms	K00927	-	-	-
Zm00001d038589	Glyoxysomal processing protease glyoxysomal [Zea mays]	-	-	-	-	-	-	-
Zm00001d038625	sulfite reductase [ferredoxin], chloroplastic [Zea mays]	Metabolism	Energy metabolism	ko00920//Sulfur metabolism	K00392	-	-	-
Zm00001d038638	hypothetical protein ZEAMMB73_Zm00001d038638 [Zea mays]	-	-	-	-	-	-	-
Zm00001d038750	PREDICTED: ALA-interacting subunit 1-like [Setaria italica]	-	-	-	-	-	-	-
Zm00001d038758	PREDICTED: defensin SD2-like [Zea mays]	-	-	-	-	-	-	-
Zm00001d038768	seed maturation protein [Zea mays]	-	-	-	-	-	-	-
Zm00001d038769	F-box protein [Zea mays]	-	-	-	-	-	-	-
Zm00001d038783	profilin-1 [Zea mays]	-	-	-	-	GO:0043226//organelle;GO:0044464//cell part;GO:0005622//intracellular;GO:0043229//intracellular organelle;GO:0044424//intracellular part;GO:0043232//intracellular non-membrane-bounded organelle;GO:0043228//non-membrane-bounded organelle;GO:0005623//cell	GO:0008092//cytoskeletal protein binding;GO:0005488//binding;GO:0005515//protein binding	GO:0016043//cellular component organization;GO:0006996//organelle organization;GO:0009987//cellular process;GO:0007010//cytoskeleton organization;GO:0071840//cellular component organization or biogenesis
Zm00001d038832	Histone deacetylase HDT3 [Zea mays]	-	-	-	-	-	-	-
Zm00001d038911	nonspecific lipid-transfer protein precursor [Zea mays]	-	-	-	-	-	-	GO:1902582//single-organism intracellular transport;GO:0034613//cellular protein localization;GO:0009058//biosynthetic process;GO:0070727//cellular macromolecule localization;GO:0044763//single-organism cellular process;GO:0015031//protein transport;GO:0033036//macromolecule localization;GO:0006605//protein targeting;GO:0051179//localization;GO:0033554//cellular response to stress;GO:0008152//met…
Zm00001d038964	PREDICTED: uncharacterized protein LOC100275574 isoform X1 [Zea mays]	-	-	-	-	-	-	-
Zm00001d038984	photosystem I reaction center subunit VI, chloroplastic precursor [Zea mays]	Metabolism	Energy metabolism	ko00195//Photosynthesis	K02695	GO:0044435//plastid part;GO:0044446//intracellular organelle part;GO:0009570//chloroplast stroma;GO:0043234//protein complex;GO:0044434//chloroplast part;GO:0044422//organelle part;GO:0034357//photosynthetic membrane;GO:0044424//intracellular part;GO:0098796//membrane protein complex;GO:0032991//macromolecular complex;GO:0009507//chloroplast;GO:0031224//intrinsic component of membrane;GO:0043226/…	-	GO:0008152//metabolic process;GO:0044237//cellular metabolic process;GO:0009987//cellular process
Zm00001d038999	fiber protein Fb2 [Zea mays]	-	-	-	-	-	-	-
Zm00001d039006	Auxin response factor 3 [Zea mays]	Environmental Information Processing	Signal transduction	ko04075//Plant hormone signal transduction	K14486	GO:0043229//intracellular organelle;GO:0044424//intracellular part;GO:0043226//organelle;GO:0005623//cell;GO:0043231//intracellular membrane-bounded organelle;GO:0005622//intracellular;GO:0043227//membrane-bounded organelle;GO:0044464//cell part	-	GO:0034645//cellular macromolecule biosynthetic process;GO:0010467//gene expression;GO:0044237//cellular metabolic process;GO:0046483//heterocycle metabolic process;GO:0006351//transcription, DNA-templated;GO:0006725//cellular aromatic compound metabolic process;GO:1901362//organic cyclic compound biosynthetic process;GO:0043170//macromolecule metabolic process;GO:0007154//cell communication;GO:0…
Zm00001d039029	thiamine monophosphate synthase [Zea mays]	-	-	-	-	-	-	-
Zm00001d039165	DNA damage-binding protein 1a [Zea mays]	Genetic Information Processing	Replication and repair;Folding, sorting and degradation	ko04120//Ubiquitin mediated proteolysis;ko04120//Ubiquitin mediated proteolysis;ko04120//Ubiquitin mediated proteolysis;ko04120//Ubiquitin mediated proteolysis;ko03420//Nucleotide excision repair;ko03420//Nucleotide excision repair;ko03420//Nucleotide excision repair;ko03420//Nucleotide excision repair	K10610	-	-	-
Zm00001d039331	V-type proton ATPase subunit E [Zea mays]	-	-	-	-	-	-	-
Zm00001d039435	PREDICTED: flocculation protein FLO11-like [Brachypodium distachyon]	-	-	-	-	-	-	-
Zm00001d039439	brassinazole-resistant 1 protein [Zea mays]	-	-	-	-	-	-	-
Zm00001d039616	PREDICTED: probable folate-biopterin transporter 4 isoform X1 [Setaria italica]	-	-	-	-	-	-	-
Zm00001d039667	PREDICTED: DCC family protein At1g52590, chloroplastic-like [Zea mays]	-	-	-	-	-	-	-
Zm00001d039681	PREDICTED: glutamic acid-rich protein-like [Zea mays]	Genetic Information Processing;Metabolism	Transcription;Nucleotide metabolism	ko00230//Purine metabolism;ko00240//Pyrimidine metabolism;ko03020//RNA polymerase	K03024	-	-	-
Zm00001d039845	uncharacterized protein LOC100277229 precursor [Zea mays]	-	-	-	-	-	-	-
Zm00001d039910	PREDICTED: protein ASPARTIC PROTEASE IN GUARD CELL 1-like [Setaria italica]	-	-	-	-	-	-	-
Zm00001d039933	16.9 kDa class I heat shock protein 1 [Zea mays]	Genetic Information Processing	Folding, sorting and degradation	ko04141//Protein processing in endoplasmic reticulum	K13993	-	-	-
Zm00001d040026	Bowman-Birk type trypsin inhibitor [Zea mays]	-	-	-	-	-	GO:0061135//endopeptidase regulator activity;GO:0004857//enzyme inhibitor activity;GO:0061134//peptidase regulator activity;GO:0030414//peptidase inhibitor activity;GO:0004866//endopeptidase inhibitor activity;GO:0098772//molecular function regulator;GO:0030234//enzyme regulator activity	GO:0048519//negative regulation of biological process;GO:0010466//negative regulation of peptidase activity;GO:0044092//negative regulation of molecular function;GO:0043086//negative regulation of catalytic activity;GO:0009892//negative regulation of metabolic process;GO:0051336//regulation of hydrolase activity;GO:0050790//regulation of catalytic activity;GO:0051346//negative regulation of hydro…
Zm00001d040089	nodulin-like protein [Zea mays]	-	-	-	-	-	-	-
Zm00001d040157	PREDICTED: cation/calcium exchanger 4-like [Zea mays]	-	-	-	-	-	-	-
Zm00001d040244	PREDICTED: pathogen-related protein-like [Setaria italica]	-	-	-	-	-	-	-
Zm00001d040297	rapid alkalinization factor 1 precursor [Zea mays]	-	-	-	-	-	-	-
Zm00001d040603	ATP-citrate synthase beta chain protein 2 [Zea mays]	Metabolism	Carbohydrate metabolism	ko00020//Citrate cycle (TCA cycle);ko00020//Citrate cycle (TCA cycle)	K01648	-	GO:0003824//catalytic activity;GO:0016877//ligase activity, forming carbon-sulfur bonds;GO:0016740//transferase activity;GO:0016405//CoA-ligase activity;GO:0004774//succinate-CoA ligase activity;GO:0016878//acid-thiol ligase activity;GO:0016746//transferase activity, transferring acyl groups;GO:0005488//binding;GO:0016874//ligase activity;GO:0046912//transferase activity, transferring acyl groups…	GO:0005975//carbohydrate metabolic process;GO:0008152//metabolic process;GO:0071704//organic substance metabolic process;GO:0044238//primary metabolic process
Zm00001d040621	R2R3 Myb transcription factor MYB-IF35 [Zea mays]	-	-	-	-	-	-	-
Zm00001d040628	uncharacterized LOC100381331 [Zea mays]	-	-	-	-	-	-	-
Zm00001d040960	Fimbrin-2 [Zea mays]	-	-	-	-	-	-	-
Zm00001d041127	hypothetical protein ZEAMMB73_Zm00001d041127 [Zea mays]	-	-	-	-	-	-	-
Zm00001d041201	HIPL1 protein [Dichanthelium oligosanthes]	-	-	-	-	-	-	-
Zm00001d041307	PREDICTED: serine/threonine-protein phosphatase BSL2 homolog [Zea mays]	-	-	-	-	-	-	-
Zm00001d041576	MYB transcription factor [Zea mays]	-	-	-	-	-	-	-
Zm00001d041582	PREDICTED: nuclear export mediator factor NEMF [Zea mays]	-	-	-	-	-	-	-
Zm00001d041603	Protein OS-9-like protein [Zea mays]	Genetic Information Processing	Folding, sorting and degradation	ko04141//Protein processing in endoplasmic reticulum	K10088	-	-	-
Zm00001d041611	hypothetical protein ZEAMMB73_Zm00001d041611 [Zea mays]	-	-	-	-	-	-	-
Zm00001d041682	eukaryotic translation initiation factor 4E-1(eIF4E-1)(mRNA cap-binding protein) [Zea mays]	Genetic Information Processing	Translation	ko03013//RNA transport	K03259	-	-	-
Zm00001d041726	Protein DOWNY MILDEW RESISTANCE 6 [Zea mays]	-	-	-	-	-	-	-
Zm00001d041777	PREDICTED: 4-hydroxy-7-methoxy-3-oxo-3,4-dihydro-2H-1,4-benzoxazin-2-yl glucoside beta-D-glucosidase 2, chloroplastic-like [Zea mays]	Metabolism	Carbohydrate metabolism;Metabolism of other amino acids;Biosynthesis of other secondary metabolites	ko00500//Starch and sucrose metabolism;ko00940//Phenylpropanoid biosynthesis;ko00460//Cyanoamino acid metabolism	K01188	GO:0005737//cytoplasm;GO:0043227//membrane-bounded organelle;GO:0005623//cell;GO:0044444//cytoplasmic part;GO:0043226//organelle;GO:0005622//intracellular;GO:0044424//intracellular part;GO:0043231//intracellular membrane-bounded organelle;GO:0043229//intracellular organelle;GO:0009536//plastid;GO:0044464//cell part	GO:0015926//glucosidase activity;GO:0004553//hydrolase activity, hydrolyzing O-glycosyl compounds;GO:0016798//hydrolase activity, acting on glycosyl bonds;GO:0016787//hydrolase activity;GO:0003824//catalytic activity	GO:0032870//cellular response to hormone stimulus;GO:0051716//cellular response to stimulus;GO:0044238//primary metabolic process;GO:0050896//response to stimulus;GO:0042221//response to chemical;GO:0009719//response to endogenous stimulus;GO:0009725//response to hormone;GO:0044763//single-organism cellular process;GO:0009755//hormone-mediated signaling pathway;GO:0071495//cellular response to en…
Zm00001d041794	uncharacterized protein LOC100276191 precursor [Zea mays]	-	-	-	-	-	-	-
Zm00001d041819	PREDICTED: photosystem I reaction center subunit N, chloroplastic [Zea mays]	Metabolism	Energy metabolism	ko00195//Photosynthesis	K02701	-	-	-
Zm00001d041833	tRNA pseudouridine synthase [Zea mays]	-	-	-	-	-	-	-
Zm00001d042013	PREDICTED: G-type lectin S-receptor-like serine/threonine-protein kinase RLK1 [Zea mays]	-	-	-	-	-	-	-
Zm00001d042014	Fibroin heavy chain precursor-like protein [Oryza sativa Japonica Group]	-	-	-	-	-	-	-
Zm00001d042050	Protein RETICULATA-RELATED 4 chloroplastic [Zea mays]	Genetic Information Processing	Translation	ko03013//RNA transport;ko03008//Ribosome biogenesis in eukaryotes	K07562	-	-	-
Zm00001d042102	glutathione transferase28 [Zea mays]	Metabolism	Metabolism of other amino acids	ko00480//Glutathione metabolism	K00799	-	-	-
Zm00001d042137	DNA repair protein recA homolog 2 mitochondrial [Zea mays]	Genetic Information Processing	Replication and repair	ko03440//Homologous recombination	K03553	-	-	-
Zm00001d042180	VAP27-2 [Zea mays]	-	-	-	-	-	-	-
Zm00001d042290	PREDICTED: probable protein S-acyltransferase 7 isoform X2 [Zea mays]	-	-	-	-	-	-	-
Zm00001d042370	AP-4 complex subunit epsilon [Zea mays]	-	-	-	-	-	-	-
Zm00001d042376	PREDICTED: glycine, alanine and asparagine-rich protein-like [Zea mays]	-	-	-	-	-	-	-
Zm00001d042469	hypothetical protein ZEAMMB73_Zm00001d042469 [Zea mays]	-	-	-	-	-	-	-
Zm00001d042633	PREDICTED: dirigent protein 8-like [Brachypodium distachyon]	-	-	-	-	-	-	-
Zm00001d042634	PREDICTED: extradiol ring-cleavage dioxygenase-like [Zea mays]	-	-	-	-	-	-	-
Zm00001d043009	Thioredoxin family protein [Zea mays]	-	-	-	-	-	-	-
Zm00001d043045	hypothetical protein [Zea mays]	-	-	-	-	-	-	-
Zm00001d043195	Metacaspase-6 [Zea mays]	-	-	-	-	-	-	GO:0016485//protein processing;GO:0008152//metabolic process;GO:0051604//protein maturation;GO:0071704//organic substance metabolic process;GO:0019538//protein metabolic process;GO:0006508//proteolysis;GO:0044238//primary metabolic process;GO:0010467//gene expression;GO:0043170//macromolecule metabolic process
Zm00001d043242	Early nodulin 20 [Zea mays]	-	-	-	-	-	-	-
Zm00001d043302	homocysteine S-methyltransferase4 [Zea mays]	Metabolism	Amino acid metabolism	ko00270//Cysteine and methionine metabolism	K00547	-	GO:0016740//transferase activity;GO:0003824//catalytic activity	GO:0008152//metabolic process
Zm00001d043309	Glycosyl hydrolase family protein [Zea mays]	Metabolism	Carbohydrate metabolism;Metabolism of other amino acids;Biosynthesis of other secondary metabolites	ko00500//Starch and sucrose metabolism;ko00500//Starch and sucrose metabolism;ko00500//Starch and sucrose metabolism;ko00940//Phenylpropanoid biosynthesis;ko00940//Phenylpropanoid biosynthesis;ko00940//Phenylpropanoid biosynthesis;ko00460//Cyanoamino acid metabolism;ko00460//Cyanoamino acid metabolism;ko00460//Cyanoamino acid metabolism	K05349	-	-	-
Zm00001d043318	PREDICTED: protein LURP-one-related 5-like [Setaria italica]	-	-	-	-	-	-	-
Zm00001d043430	PREDICTED: translation initiation factor IF-2-like [Setaria italica]	-	-	-	-	-	-	-
Zm00001d043439	Nuclear pore complex protein NUP85 [Zea mays]	Genetic Information Processing	Translation	ko03013//RNA transport	K14304	-	-	-
Zm00001d043453	early nodulin-like protein 3 precursor [Zea mays]	-	-	-	-	-	-	-
Zm00001d043535	PREDICTED: transcription repressor OFP1-like [Setaria italica]	-	-	-	-	-	-	-
Zm00001d043538	PREDICTED: BURP domain-containing protein 3 [Oryza brachyantha]	-	-	-	-	-	-	-
Zm00001d043615	Metal ion binding protein [Zea mays]	-	-	-	-	-	-	-
Zm00001d043705	RNA polymerase II transcriptional coactivator KELP [Zea mays]	Metabolism	Nucleotide metabolism	ko00230//Purine metabolism;ko00240//Pyrimidine metabolism	K14641	-	-	-
Zm00001d043857	Retrovirus-related Pol polyprotein LINE-1 [Zea mays]	-	-	-	-	-	-	-
Zm00001d043861	THO complex subunit 2 [Zea mays]	Genetic Information Processing	Translation;Transcription	ko03013//RNA transport;ko03040//Spliceosome	K12879	-	-	-
Zm00001d043889	Rop guanine nucleotide exchange factor 9 [Zea mays]	-	-	-	-	-	-	-
Zm00001d043970	PREDICTED: 1,4-dihydroxy-2-naphthoyl-CoA synthase, peroxisomal [Setaria italica]	Metabolism	Metabolism of cofactors and vitamins	ko00130//Ubiquinone and other terpenoid-quinone biosynthesis	K01661	-	-	-
Zm00001d043972	PREDICTED: 50S ribosomal protein L12, chloroplastic [Zea mays]	Genetic Information Processing	Translation	ko03010//Ribosome	K02935	GO:0043229//intracellular organelle;GO:0030529//intracellular ribonucleoprotein complex;GO:0043227//membrane-bounded organelle;GO:0044424//intracellular part;GO:0043231//intracellular membrane-bounded organelle;GO:0009536//plastid;GO:0043226//organelle;GO:0005737//cytoplasm;GO:0005622//intracellular;GO:0044464//cell part;GO:0044444//cytoplasmic part;GO:1990904//ribonucleoprotein complex;GO:000562…	GO:0005198//structural molecule activity	GO:0071704//organic substance metabolic process;GO:0010467//gene expression;GO:0043170//macromolecule metabolic process;GO:0008152//metabolic process
Zm00001d043991	V-type proton ATPase subunit E-like [Zea mays]	Cellular Processes;Metabolism	Transport and catabolism;Energy metabolism	ko00190//Oxidative phosphorylation;ko04145//Phagosome	K02150	-	-	-
Zm00001d043993	apospory-associated protein C [Zea mays]	Metabolism	Carbohydrate metabolism	ko00010//Glycolysis / Gluconeogenesis	K01792	-	-	-
Zm00001d044022	seed maturation protein PM41 [Zea mays]	-	-	-	-	-	-	-
Zm00001d044110	Polygalacturonase [Zea mays]	-	-	-	-	-	-	-
Zm00001d044124	PREDICTED: SNF1-related protein kinase regulatory subunit gamma-1-like [Zea mays]	-	-	-	-	-	-	-
Zm00001d044455	GTP-binding nuclear protein Ran-3 [Dichanthelium oligosanthes]	-	-	-	-	-	-	-
Zm00001d044590	uncharacterized protein LOC100216696 [Zea mays]	-	-	-	-	-	-	-
Zm00001d044607	PREDICTED: atherin [Oryza sativa Japonica Group]	-	-	-	-	-	-	-
Zm00001d044666	SMAD/FHA domain-containing protein [Zea mays]	-	-	-	-	-	-	-
Zm00001d044686	phospholipid transfer protein precursor [Zea mays]	-	-	-	-	-	-	-
Zm00001d044694	saposin B domain-containing protein [Zea mays]	-	-	-	-	-	-	-
Zm00001d044699	PREDICTED: LOC100283029 isoform X1 [Zea mays]	-	-	-	-	-	-	-
Zm00001d044973	Homeobox-leucine zipper protein HDG11 [Zea mays]	-	-	-	-	-	-	-
Zm00001d045122	ATPase 8 plasma membrane-type [Zea mays]	Metabolism	Energy metabolism	ko00190//Oxidative phosphorylation	K01535	-	-	-
Zm00001d045208	protein ALP1-like [Aegilops tauschii subsp. tauschii] [Aegilops tauschii]	-	-	-	-	-	-	-
Zm00001d045313	F-box protein MAX2 [Zea mays]	-	-	-	-	-	-	-
Zm00001d045321	Dehydrin family protein expressed [Zea mays]	-	-	-	-	-	-	-
Zm00001d045326	ATP-dependent 6-phosphofructokinase 3 [Zea mays]	Metabolism;Genetic Information Processing	Carbohydrate metabolism;Global and Overview;Folding, sorting and degradation	ko01200//Carbon metabolism;ko01230//Biosynthesis of amino acids;ko03018//RNA degradation;ko00010//Glycolysis / Gluconeogenesis;ko00051//Fructose and mannose metabolism;ko00052//Galactose metabolism;ko00030//Pentose phosphate pathway	K00850	-	-	-
Zm00001d045352	Nucleosome assembly protein 1 [Zea mays]	-	-	-	-	GO:0043229//intracellular organelle;GO:0044464//cell part;GO:0043226//organelle;GO:0005623//cell;GO:0005622//intracellular;GO:0043231//intracellular membrane-bounded organelle;GO:0043227//membrane-bounded organelle;GO:0044424//intracellular part	-	GO:0009987//cellular process;GO:0006996//organelle organization;GO:0034728//nucleosome organization;GO:0043933//macromolecular complex subunit organization;GO:0006325//chromatin organization;GO:0071840//cellular component organization or biogenesis;GO:0051276//chromosome organization;GO:0071824//protein-DNA complex subunit organization;GO:0071822//protein complex subunit organization;GO:0016043//…
Zm00001d045477	Protein BASIC PENTACYSTEINE6 [Zea mays]	-	-	-	-	-	-	-
Zm00001d045611	PREDICTED: protein MEI2-like 2 isoform X1 [Zea mays]	-	-	-	-	-	-	-
Zm00001d045785	PREDICTED: leucine-rich repeat receptor-like serine/threonine/tyrosine-protein kinase SOBIR1 [Setaria italica]	-	-	-	-	-	-	-
Zm00001d045792	Expansin-B4 [Zea mays]	-	-	-	-	-	-	-
Zm00001d045836	aspartic proteinase nepenthesin-2 precursor [Zea mays]	-	-	-	-	-	-	-
Zm00001d045848	hypothetical protein ZEAMMB73_Zm00001d045848 [Zea mays]	-	-	-	-	-	-	-
Zm00001d045861	Expansin-B4 [Zea mays]	-	-	-	-	-	-	-
Zm00001d045940	PREDICTED: uncharacterized GPI-anchored protein At4g28100-like [Setaria italica]	-	-	-	-	-	-	-
Zm00001d045968	PREDICTED: protein SAWADEE HOMEODOMAIN HOMOLOG 2-like isoform X1 [Zea mays]	-	-	-	-	-	-	-
Zm00001d045993	poor homologous synapsis1 [Zea mays]	-	-	-	-	-	-	-
Zm00001d046492	heme oxygenase 1 [Zea mays]	Metabolism	Metabolism of cofactors and vitamins	ko00860//Porphyrin and chlorophyll metabolism	K00510	-	GO:0097159//organic cyclic compound binding;GO:0046906//tetrapyrrole binding;GO:0003824//catalytic activity;GO:0005488//binding;GO:1901363//heterocyclic compound binding	GO:0048856//anatomical structure development;GO:0044763//single-organism cellular process;GO:0044710//single-organism metabolic process;GO:0006725//cellular aromatic compound metabolic process;GO:0033013//tetrapyrrole metabolic process;GO:0044271//cellular nitrogen compound biosynthetic process;GO:0009314//response to radiation;GO:0044767//single-organism developmental process;GO:0007154//cell co…
Zm00001d046561	Protein kinase superfamily protein [Zea mays]	-	-	-	-	-	-	-
Zm00001d046697	dihydroflavonol-4-reductase isoform 2 [Zea mays]	-	-	-	-	-	-	-
Zm00001d046745	hypothetical protein ZEAMMB73_Zm00001d046745 [Zea mays]	-	-	-	-	-	-	-
Zm00001d046765	uncharacterized protein LOC100384546 precursor [Zea mays]	-	-	-	-	-	-	-
Zm00001d046803	Protein POLAR LOCALIZATION DURING ASYMMETRIC DIVISION AND REDISTRIBUTION [Zea mays]	-	-	-	-	-	-	-
Zm00001d046828	putative protein phosphatase 2C 21 [Zea mays]	-	-	-	-	-	-	-
Zm00001d046914	fasciclin-like arabinogalactan protein 8 precursor [Zea mays]	-	-	-	-	-	-	-
Zm00001d046923	PREDICTED: D-3-phosphoglycerate dehydrogenase 3, chloroplastic-like [Setaria italica]	Metabolism	Global and Overview;Amino acid metabolism	ko01200//Carbon metabolism;ko01230//Biosynthesis of amino acids;ko00260//Glycine, serine and threonine metabolism	K00058	GO:0044424//intracellular part;GO:0043227//membrane-bounded organelle;GO:0043229//intracellular organelle;GO:0044464//cell part;GO:0005623//cell;GO:0043231//intracellular membrane-bounded organelle;GO:0043226//organelle;GO:0005622//intracellular	GO:0043167//ion binding;GO:1901265//nucleoside phosphate binding;GO:0031406//carboxylic acid binding;GO:0043168//anion binding;GO:0005488//binding;GO:0097159//organic cyclic compound binding;GO:1901363//heterocyclic compound binding;GO:0003824//catalytic activity;GO:0000166//nucleotide binding;GO:0036094//small molecule binding;GO:0016491//oxidoreductase activity;GO:0016614//oxidoreductase activi…	GO:0006082//organic acid metabolic process;GO:0006563//L-serine metabolic process;GO:1901564//organonitrogen compound metabolic process;GO:0044699//single-organism process;GO:0006807//nitrogen compound metabolic process;GO:0043436//oxoacid metabolic process;GO:0044237//cellular metabolic process;GO:0044238//primary metabolic process;GO:0044710//single-organism metabolic process;GO:1901605//alpha-…
Zm00001d046925	C2C2-CO-like transcription factor, partial [Zea mays]	-	-	-	-	-	-	-
Zm00001d046974	Protein REVEILLE 6 [Zea mays]	-	-	-	-	-	-	GO:0009628//response to abiotic stimulus;GO:0006970//response to osmotic stress;GO:0050896//response to stimulus;GO:0009725//response to hormone;GO:0001101//response to acid chemical;GO:0042221//response to chemical;GO:0010038//response to metal ion;GO:0010033//response to organic substance;GO:0010035//response to inorganic substance;GO:0006950//response to stress;GO:0009719//response to endogeno…
Zm00001d047074	pleckstrin homology (PH) domain-containing protein [Zea mays]	-	-	-	-	-	-	-
Zm00001d047235	Serine carboxypeptidase-like 51 [Zea mays]	-	-	-	-	-	-	-
Zm00001d047257	B3 domain-containing transcription factor LEC2 [Zea mays]	-	-	-	-	-	-	-
Zm00001d047399	PREDICTED: glucan endo-1,3-beta-glucosidase 1-like isoform X1 [Zea mays]	-	-	-	-	-	-	-
Zm00001d047411	PREDICTED: DNA replication licensing factor MCM2 [Setaria italica]	Genetic Information Processing	Replication and repair	ko03030//DNA replication	K02540	GO:0044464//cell part;GO:0005622//intracellular;GO:0043234//protein complex;GO:0043231//intracellular membrane-bounded organelle;GO:0044444//cytoplasmic part;GO:0043229//intracellular organelle;GO:0044424//intracellular part;GO:0032991//macromolecular complex;GO:0043227//membrane-bounded organelle;GO:0005737//cytoplasm;GO:0043226//organelle;GO:0005623//cell	GO:0032549//ribonucleoside binding;GO:0004386//helicase activity;GO:0043169//cation binding;GO:0043167//ion binding;GO:0016818//hydrolase activity, acting on acid anhydrides, in phosphorus-containing anhydrides;GO:0097367//carbohydrate derivative binding;GO:1901363//heterocyclic compound binding;GO:0016462//pyrophosphatase activity;GO:0003676//nucleic acid binding;GO:0017111//nucleoside-triphosph…	GO:0044763//single-organism cellular process;GO:0007275//multicellular organism development;GO:0099402//plant organ development;GO:0032502//developmental process;GO:0032501//multicellular organismal process;GO:0016043//cellular component organization;GO:0071103//DNA conformation change;GO:0010015//root morphogenesis;GO:0071840//cellular component organization or biogenesis;GO:0022622//root system…
Zm00001d047418	Cytochrome P450 709B2 [Zea mays]	-	-	-	-	-	-	-
Zm00001d047498	ASF/SF2-like pre-mRNA splicing factor SRP32 [Zea mays]	Genetic Information Processing	Transcription	ko03040//Spliceosome	K12890	GO:0070013//intracellular organelle lumen;GO:0043227//membrane-bounded organelle;GO:0043229//intracellular organelle;GO:0044464//cell part;GO:0005623//cell;GO:0043231//intracellular membrane-bounded organelle;GO:0005654//nucleoplasm;GO:0044428//nuclear part;GO:0044424//intracellular part;GO:0044446//intracellular organelle part;GO:0044422//organelle part;GO:0031981//nuclear lumen;GO:0044451//nucl…	GO:0097159//organic cyclic compound binding;GO:0005488//binding	GO:0016071//mRNA metabolic process;GO:0000245//spliceosomal complex assembly;GO:0022618//ribonucleoprotein complex assembly;GO:0016070//RNA metabolic process;GO:0044085//cellular component biogenesis;GO:0071826//ribonucleoprotein complex subunit organization;GO:0044260//cellular macromolecule metabolic process;GO:0043933//macromolecular complex subunit organization;GO:0016043//cellular component …
Zm00001d047636	enhancer of zeste2 [Zea mays]	-	-	-	-	-	-	-
Zm00001d047679	PREDICTED: probable protein phosphatase 2C 33 [Setaria italica]	-	-	-	-	-	-	-
Zm00001d047710	PREDICTED: probable inactive receptor kinase At5g58300 [Zea mays]	-	-	-	-	-	-	-
Zm00001d047857	glycine-rich protein [Zea mays]	-	-	-	-	-	-	-
Zm00001d048059	NAC domain-containing protein 8 [Zea mays]	-	-	-	-	-	-	-
Zm00001d048075	PREDICTED: 1,3-beta-glucanosyltransferase gel3 [Oryza sativa Japonica Group]	-	-	-	-	-	-	-
Zm00001d048082	MADS8 [Zea mays]	-	-	-	-	GO:0044424//intracellular part;GO:0043226//organelle;GO:0043227//membrane-bounded organelle;GO:0044464//cell part;GO:0043229//intracellular organelle;GO:0005622//intracellular;GO:0005623//cell;GO:0043231//intracellular membrane-bounded organelle	GO:0005515//protein binding;GO:0001071//nucleic acid binding transcription factor activity;GO:0005488//binding	GO:0034641//cellular nitrogen compound metabolic process;GO:0090304//nucleic acid metabolic process;GO:0044271//cellular nitrogen compound biosynthetic process;GO:0006725//cellular aromatic compound metabolic process;GO:0044260//cellular macromolecule metabolic process;GO:0043170//macromolecule metabolic process;GO:0032774//RNA biosynthetic process;GO:0006139//nucleobase-containing compound metab…
Zm00001d048089	ARM repeat superfamily protein [Zea mays]	-	-	-	-	-	-	-
Zm00001d048154	glycosyl hydrolase, family 43 protein [Zea mays]	-	-	-	-	-	-	-
Zm00001d048176	Vicilin-like seed storage protein [Zea mays]	-	-	-	-	-	-	-
Zm00001d048217	oligomeric Golgi complex component-related protein [Zea mays]	-	-	-	-	-	-	-
Zm00001d048292	Omega-amidase chloroplastic [Zea mays]	Metabolism	Amino acid metabolism	ko00250//Alanine, aspartate and glutamate metabolism	K13566	-	-	-
Zm00001d048311	Sucrose transport protein SUC3 [Zea mays]	-	-	-	-	-	-	-
Zm00001d048348	Mediator of RNA polymerase II transcription subunit 26 [Dorcoceras hygrometricum]	-	-	-	-	-	-	-
Zm00001d048419	La-related protein 1C [Zea mays]	-	-	-	-	-	-	-
Zm00001d048440	Beta-galactosidase 5 [Zea mays]	-	-	-	-	-	-	-
Zm00001d048456	NAC domain-containing protein 37 [Zea mays]	-	-	-	-	-	-	GO:0044237//cellular metabolic process;GO:0034641//cellular nitrogen compound metabolic process;GO:0019438//aromatic compound biosynthetic process;GO:1901576//organic substance biosynthetic process;GO:1901362//organic cyclic compound biosynthetic process;GO:0044271//cellular nitrogen compound biosynthetic process;GO:0097659//nucleic acid-templated transcription;GO:0046483//heterocycle metabolic p…
Zm00001d048479	nascent polypeptide-associated complex alpha subunit-like protein [Zea mays]	-	-	-	-	-	-	-
Zm00001d048538	PREDICTED: dnaJ protein homolog 2-like [Zea mays]	Genetic Information Processing	Folding, sorting and degradation	ko04141//Protein processing in endoplasmic reticulum	K09503	-	-	-
Zm00001d048612	PREDICTED: serine/threonine-protein kinase SIK3 homolog isoform X2 [Zea mays]	Environmental Information Processing	Signal transduction	ko04075//Plant hormone signal transduction	K14500	-	-	-
Zm00001d048621	PREDICTED: ABC transporter G family member 11-like [Zea mays]	-	-	-	-	-	-	-
Zm00001d048629	phylloplanin-like [Aegilops tauschii subsp. tauschii] [Aegilops tauschii]	-	-	-	-	-	-	-
Zm00001d048630	uncharacterized protein LOC100273861 precursor [Zea mays]	-	-	-	-	-	-	-
Zm00001d048648	Pectinesterase [Zea mays]	-	-	-	-	-	GO:0016788//hydrolase activity, acting on ester bonds;GO:0052689//carboxylic ester hydrolase activity;GO:0016787//hydrolase activity;GO:0003824//catalytic activity	GO:0016043//cellular component organization;GO:0071554//cell wall organization or biogenesis;GO:0045229//external encapsulating structure organization;GO:0071840//cellular component organization or biogenesis;GO:0009987//cellular process;GO:0071555//cell wall organization
Zm00001d048666	Serine/threonine-protein kinase CTR1 [Dichanthelium oligosanthes]	-	-	-	-	-	-	-
Zm00001d048672	ATP-dependent DNA helicase Q-like 1 [Zea mays]	Genetic Information Processing	Replication and repair	ko03440//Homologous recombination	K10901	-	-	-
Zm00001d048794	PREDICTED: phosphoserine phosphatase, chloroplastic-like isoform X2 [Setaria italica]	Metabolism	Amino acid metabolism;Global and Overview	ko01200//Carbon metabolism;ko01200//Carbon metabolism;ko01230//Biosynthesis of amino acids;ko01230//Biosynthesis of amino acids;ko00260//Glycine, serine and threonine metabolism;ko00260//Glycine, serine and threonine metabolism	K01079	-	-	-
Zm00001d048807	zp22/6 [Zea mays]	-	-	-	-	-	-	-
Zm00001d048920	hypothetical protein [Zea mays]	-	-	-	-	-	-	-
Zm00001d049380	aminotransferase y4uB [Zea mays]	Metabolism	Carbohydrate metabolism;Amino acid metabolism	ko00250//Alanine, aspartate and glutamate metabolism;ko00250//Alanine, aspartate and glutamate metabolism;ko00650//Butanoate metabolism;ko00650//Butanoate metabolism	K16871	GO:0043226//organelle;GO:0043227//membrane-bounded organelle;GO:0005623//cell;GO:0043231//intracellular membrane-bounded organelle;GO:0044464//cell part;GO:0043229//intracellular organelle;GO:0044424//intracellular part;GO:0005622//intracellular	GO:0005488//binding;GO:0016740//transferase activity;GO:0016769//transferase activity, transferring nitrogenous groups;GO:0003824//catalytic activity;GO:0043167//ion binding;GO:0043168//anion binding	-
Zm00001d049500	40S ribosomal protein S3-1 [Zea mays]	Genetic Information Processing	Translation	ko03010//Ribosome;ko03010//Ribosome	K02985	-	-	-
Zm00001d049831	Nodulin-like protein [Zea mays]	-	-	-	-	-	-	-
Zm00001d049844	pollen allergen Phl p 2 precursor [Zea mays]	-	-	-	-	-	-	-
Zm00001d049911	PREDICTED: ubiquitin carboxyl-terminal hydrolase isozyme L5-like [Zea mays]	-	-	-	-	-	-	-
Zm00001d049959	Cytochrome c1 1 heme protein mitochondrial [Zea mays]	Metabolism	Energy metabolism	ko00190//Oxidative phosphorylation;ko00190//Oxidative phosphorylation	K00413	-	-	-
Zm00001d050024	PREDICTED: formin-like protein 6 isoform X1 [Zea mays]	-	-	-	-	-	-	-
Zm00001d050054	Nucleic acid-binding OB-fold-like protein [Zea mays]	Genetic Information Processing	Translation	ko03010//Ribosome	K02961	GO:0005622//intracellular;GO:0005623//cell;GO:0030529//intracellular ribonucleoprotein complex;GO:0044424//intracellular part;GO:0032991//macromolecular complex;GO:0044464//cell part;GO:1990904//ribonucleoprotein complex	-	GO:0071704//organic substance metabolic process;GO:0010467//gene expression;GO:0043170//macromolecule metabolic process;GO:0008152//metabolic process
Zm00001d050100	histone H2B.2 [Zea mays]	-	-	-	-	-	-	-
Zm00001d050220	Long chain base biosynthesis protein 1 [Zea mays]	Metabolism	Lipid metabolism	ko00600//Sphingolipid metabolism	K00654	-	-	-
Zm00001d050266	cleavage and polyadenylation specificity factor 5 [Zea mays]	Genetic Information Processing	Translation	ko03015//mRNA surveillance pathway	K14397	-	-	-
Zm00001d050333	Lycopene beta/epsilon cyclase protein, partial [Zea mays]	-	-	-	-	-	-	-
Zm00001d050368	HMG-Y-related protein A [Zea mays]	-	-	-	-	-	-	-
Zm00001d050437	PREDICTED: replication protein A 70 kDa DNA-binding subunit C-like isoform X2 [Zea mays]	Genetic Information Processing	Replication and repair	ko03030//DNA replication;ko03420//Nucleotide excision repair;ko03440//Homologous recombination;ko03430//Mismatch repair	K07466	-	-	-
Zm00001d050694	PREDICTED: histidine decarboxylase-like [Zea mays]	Metabolism	Amino acid metabolism	ko00340//Histidine metabolism	K01590	-	-	-
Zm00001d050833	PREDICTED: probable protein kinase At2g41970 [Setaria italica]	-	-	-	-	-	-	-
Zm00001d051056	S-adenosylmethionine decarboxylase proenzyme [Zea mays]	Metabolism	Amino acid metabolism	ko00270//Cysteine and methionine metabolism;ko00330//Arginine and proline metabolism	K01611	-	GO:0016829//lyase activity;GO:0003824//catalytic activity;GO:0016830//carbon-carbon lyase activity	GO:0044249//cellular biosynthetic process;GO:0071704//organic substance metabolic process;GO:0044237//cellular metabolic process;GO:0044106//cellular amine metabolic process;GO:0006790//sulfur compound metabolic process;GO:1901566//organonitrogen compound biosynthetic process;GO:0044271//cellular nitrogen compound biosynthetic process;GO:1901576//organic substance biosynthetic process;GO:0006576/…
Zm00001d051130	oxidoreductase [Zea mays]	-	-	-	-	-	-	-
Zm00001d051183	Regulator of nonsense transcripts UPF2 [Zea mays]	Genetic Information Processing	Translation	ko03013//RNA transport;ko03015//mRNA surveillance pathway	K14327	-	-	-
Zm00001d051415	PREDICTED: mechanosensitive ion channel protein 6-like [Zea mays]	-	-	-	-	-	-	-
Zm00001d051585	uncharacterized LOC100277409 [Zea mays]	-	-	-	-	-	-	-
Zm00001d051664	2-oxoglutarate (2OG) and Fe(II)-dependent oxygenase superfamily protein [Saccharum hybrid cultivar R570]	-	-	-	-	-	-	-
Zm00001d051785	Protein CURVATURE THYLAKOID 1A, chloroplastic [Dichanthelium oligosanthes]	-	-	-	-	-	-	-
Zm00001d051798	hypothetical protein [Zea mays]	-	-	-	-	-	-	-
Zm00001d051906	Tumor protein [Zea mays]	-	-	-	-	-	-	-
Zm00001d051916	unknown [Zea mays]	-	-	-	-	-	-	-
Zm00001d051923	GDSL esterase/lipase LTL1 [Zea mays]	-	-	-	-	-	-	-
Zm00001d052117	hypothetical protein ZEAMMB73_Zm00001d052117 [Zea mays]	-	-	-	-	-	-	-
Zm00001d052201	putative magnesium transporter NIPA8 [Zea mays]	-	-	-	-	-	-	-
Zm00001d052212	PREDICTED: probable RNA-binding protein ARP1 [Setaria italica]	-	-	-	-	-	-	-
Zm00001d052231	Sec14p-like phosphatidylinositol transfer family protein [Zea mays]	-	-	-	-	-	-	-
Zm00001d052316	Ferritin-1, chloroplastic [Zea mays]	-	-	-	-	GO:0044446//intracellular organelle part;GO:0009532//plastid stroma;GO:0009526//plastid envelope;GO:0044422//organelle part;GO:0031967//organelle envelope;GO:0044464//cell part;GO:0031975//envelope;GO:0044424//intracellular part;GO:0043227//membrane-bounded organelle;GO:0005622//intracellular;GO:0043231//intracellular membrane-bounded organelle;GO:0044444//cytoplasmic part;GO:0005623//cell;GO:004…	GO:0005488//binding;GO:0046914//transition metal ion binding;GO:0003824//catalytic activity;GO:0016724//oxidoreductase activity, oxidizing metal ions, oxygen as acceptor;GO:0016491//oxidoreductase activity;GO:0043167//ion binding;GO:0016722//oxidoreductase activity, oxidizing metal ions;GO:0046872//metal ion binding;GO:0005506//iron ion binding;GO:0043169//cation binding	GO:0030003//cellular cation homeostasis;GO:0044765//single-organism transport;GO:0006979//response to oxidative stress;GO:0055065//metal ion homeostasis;GO:0044237//cellular metabolic process;GO:0006812//cation transport;GO:0050896//response to stimulus;GO:0048827//phyllome development;GO:0006810//transport;GO:0050801//ion homeostasis;GO:0019725//cellular homeostasis;GO:0055082//cellular chemical…
Zm00001d052405	WRI1 transcription factor 2 [Zea mays]	-	-	-	-	-	-	-
Zm00001d052424	PME/invertase inhibitor-like protein precursor [Zea mays]	-	-	-	-	-	-	-
Zm00001d052613	5'-3' exoribonuclease 3 [Zea mays]	Genetic Information Processing	Translation;Folding, sorting and degradation	ko03018//RNA degradation;ko03008//Ribosome biogenesis in eukaryotes	K12619	-	-	-
Zm00001d052701	Anthocyanin-related membrane protein 1 (Anm1)-like [Zea mays]	-	-	-	-	-	-	-
Zm00001d052758	Nicalin precursor [Zea mays]	-	-	-	-	-	-	-
Zm00001d052820	PREDICTED: heterogeneous nuclear ribonucleoprotein 1-like [Setaria italica]	Genetic Information Processing	Transcription	ko03040//Spliceosome	K12741	-	-	-
Zm00001d052843	uncharacterized LOC100384287 [Zea mays]	-	-	-	-	-	-	-
Zm00001d052922	shikimate kinase-like protein [Triticum aestivum]	-	-	-	-	-	-	-
Zm00001d053066	NFU3 [Zea mays]	-	-	-	-	-	-	-
Zm00001d053070	DNA polymerase delta catalytic subunit [Zea mays]	Genetic Information Processing;Metabolism	Nucleotide metabolism;Replication and repair	ko00230//Purine metabolism;ko03030//DNA replication;ko03420//Nucleotide excision repair;ko00240//Pyrimidine metabolism;ko03440//Homologous recombination;ko03430//Mismatch repair;ko03410//Base excision repair	K02327	-	-	-
Zm00001d053095	uncharacterized protein LOC100274719 precursor [Zea mays]	-	-	-	-	-	-	-
Zm00001d053139	hypothetical protein ZEAMMB73_Zm00001d053139 [Zea mays]	-	-	-	-	-	-	-
Zm00001d053162	PREDICTED: transcription factor RF2b isoform X1 [Zea mays]	-	-	-	-	-	-	-
Zm00001d053208	SHI [Zea mays]	-	-	-	-	-	-	-
Zm00001d053228	Acyl carrier protein [Zea mays]	-	-	-	-	-	-	-
Zm00001d053286	Apoptosis inhibitory protein 5 (API5) [Zea mays]	-	-	-	-	-	-	-
Zm00001d053296	PREDICTED: ubiquitin-conjugating enzyme E2 variant 1C [Zea mays]	-	-	-	-	-	-	-
Zm00001d053432	cytochrome b6-f complex iron-sulfur subunit [Zea mays]	Metabolism	Energy metabolism	ko00195//Photosynthesis	K02636	-	-	-
Zm00001d053447	Os02g0243900 [Oryza sativa Japonica Group]	-	-	-	-	-	-	-
Zm00001d053636	40S ribosomal protein S8 [Zea mays]	Genetic Information Processing	Translation	ko03010//Ribosome	K02995	GO:0005840//ribosome;GO:0030529//intracellular ribonucleoprotein complex;GO:0005623//cell;GO:0043227//membrane-bounded organelle;GO:0044464//cell part;GO:0005737//cytoplasm;GO:0015935//small ribosomal subunit;GO:0005622//intracellular;GO:0043232//intracellular non-membrane-bounded organelle;GO:0044446//intracellular organelle part;GO:0043228//non-membrane-bounded organelle;GO:0044424//intracellul…	GO:0003723//RNA binding;GO:0003676//nucleic acid binding;GO:0005488//binding;GO:0097159//organic cyclic compound binding;GO:0005198//structural molecule activity;GO:1901363//heterocyclic compound binding	GO:0010467//gene expression;GO:0071704//organic substance metabolic process;GO:0043170//macromolecule metabolic process;GO:0008152//metabolic process
Zm00001d053662	PREDICTED: exopolygalacturonase-like [Zea mays]	Metabolism	Carbohydrate metabolism	ko00500//Starch and sucrose metabolism;ko00500//Starch and sucrose metabolism;ko00040//Pentose and glucuronate interconversions;ko00040//Pentose and glucuronate interconversions	K01213	-	GO:0003824//catalytic activity;GO:0016787//hydrolase activity	GO:0044238//primary metabolic process;GO:0008152//metabolic process
Zm00001d053845	Os02g0160500 [Oryza sativa Japonica Group]	-	-	-	-	-	-	-
Zm00001d053857	T-complex protein 1 subunit eta [Zea mays]	-	-	-	-	GO:0044464//cell part;GO:0005622//intracellular;GO:0044444//cytoplasmic part;GO:0044424//intracellular part;GO:0005623//cell;GO:0005737//cytoplasm	GO:0032550//purine ribonucleoside binding;GO:0001882//nucleoside binding;GO:0097367//carbohydrate derivative binding;GO:0001883//purine nucleoside binding;GO:0005515//protein binding;GO:0097159//organic cyclic compound binding;GO:0036094//small molecule binding;GO:0032549//ribonucleoside binding;GO:0005488//binding;GO:1901363//heterocyclic compound binding	GO:0044237//cellular metabolic process;GO:0010038//response to metal ion;GO:0044260//cellular macromolecule metabolic process;GO:0008152//metabolic process;GO:0009987//cellular process;GO:0010035//response to inorganic substance;GO:0044267//cellular protein metabolic process;GO:0044238//primary metabolic process;GO:0042221//response to chemical;GO:0071704//organic substance metabolic process;GO:0…
Zm00001d053901	Glutamate--tRNA ligase chloroplastic/mitochondrial [Zea mays]	Metabolism;Genetic Information Processing	Translation;Metabolism of cofactors and vitamins	ko00970//Aminoacyl-tRNA biosynthesis;ko00860//Porphyrin and chlorophyll metabolism	K01885	-	-	-
Zm00001d053932	NAD(P)-linked oxidoreductase superfamily protein [Zea mays]	Metabolism	Carbohydrate metabolism;Lipid metabolism	ko00051//Fructose and mannose metabolism;ko00052//Galactose metabolism;ko00561//Glycerolipid metabolism;ko00040//Pentose and glucuronate interconversions	K00011	GO:0005622//intracellular;GO:0043229//intracellular organelle;GO:0043227//membrane-bounded organelle;GO:0005623//cell;GO:0044424//intracellular part;GO:0043226//organelle;GO:0044464//cell part;GO:0043231//intracellular membrane-bounded organelle	GO:0003824//catalytic activity	GO:0042221//response to chemical;GO:0050896//response to stimulus;GO:0044699//single-organism process;GO:0010038//response to metal ion;GO:0044710//single-organism metabolic process;GO:0008152//metabolic process;GO:0010035//response to inorganic substance
Zm00001d053998	uncharacterized LOC541768 [Zea mays]	-	-	-	-	-	GO:0001883//purine nucleoside binding;GO:0097367//carbohydrate derivative binding;GO:0004672//protein kinase activity;GO:0016773//phosphotransferase activity, alcohol group as acceptor;GO:0016772//transferase activity, transferring phosphorus-containing groups;GO:0016740//transferase activity;GO:0097159//organic cyclic compound binding;GO:0003824//catalytic activity;GO:0005488//binding;GO:0032550…	GO:0019538//protein metabolic process;GO:0022402//cell cycle process;GO:0009987//cellular process;GO:0071704//organic substance metabolic process;GO:0043170//macromolecule metabolic process;GO:0006464//cellular protein modification process;GO:0007049//cell cycle;GO:0043412//macromolecule modification;GO:0044238//primary metabolic process;GO:0044267//cellular protein metabolic process;GO:0044699//…
