# Supplementary material for: Identification of Ear Morphology Genes in Maize (Zea mays L.) Using Selective Sweeps and Association Mapping
Source: Front Genet. 2020 Jul 20;11:747. doi: 10.3389/fgene.2020.00747 (PMC7384441; doi:10.3389/fgene.2020.00747)
Supplement: TABLE S9 — Common selected genes in maize domestication and improvement processes compared to previous studies. [file Table_9.XLSX]

## Sheet: Sheet1
Table S9 Common selected genes in maize domestication and improvement processes compared to previous studies.
Common selected genes in domestication process from the study of Hufford et al., 2012
v3 gene ID	v4 gene ID	description
GRMZM2G312365	Zm00001d011981	GYF domain-containing protein
GRMZM2G027932	Zm00001d011983	GYF domain-containing protein
GRMZM2G027857	Zm00001d011984	beclin-1-like protein
GRMZM2G017882	Zm00001d015394	uncharacterized LOC103626673
GRMZM2G059124	Zm00001d015395	urease accessory protein D
GRMZM2G103047	Zm00001d020004	plastid phosphate/phosphoenolpyruvate translocator 2
GRMZM2G039600	Zm00001d025712	uncharacterized LOC103641776
GRMZM2G088309	Zm00001d028216	uncharacterized LOC100282346
GRMZM2G095043	Zm00001d028813	transducin family protein / WD-40 repeat family protein
GRMZM2G107629	Zm00001d032703	probable methyltransferase PMT1
GRMZM2G107571	Zm00001d032704	exportin-4
GRMZM2G446218	Zm00001d036652	aluminum-activated malate transporter 12
GRMZM2G413857	Zm00001d039488	uncharacterized LOC100193284
GRMZM2G115834	Zm00001d039489	uncharacterized LOC100276829
GRMZM2G086727	Zm00001d040035	multicopper oxidase LPR1 homolog 1
AC193379.3_FG001	Zm00001d043091	uncharacterized
GRMZM2G164821	Zm00001d047977	transmembrane 9 superfamily protein member 1
GRMZM2G122277	Zm00001d049510	CslF6-2
Common selected genes in improvement process from the study of Hufford et al., 2012
AC234185.1_FG004	Zm00001d009631	uncharacterized LOC100382896
GRMZM2G426735	Zm00001d012888	uncharacterized LOC100276186
AC202974.3_FG004	Zm00001d012889	NDR1/HIN1-like protein 10
GRMZM2G125784	Zm00001d012890	Mitochondrial ribosomal protein L27
GRMZM2G125812	Zm00001d012891	Biotin/lipoate A/B protein ligase family
GRMZM2G061292	Zm00001d013724	dof zinc finger protein DOF3.4
GRMZM2G091456	Zm00001d028299	uncharacterized LOC100274333
GRMZM2G066120	Zm00001d028514	uncharacterized LOC100272734
GRMZM2G115442	Zm00001d031453	uncharacterized LOC100286139
GRMZM2G142836	Zm00001d040599	quinolinate synthase, chloroplastic
AC193379.3_FG001	Zm00001d043091	uncharacterized
GRMZM2G369394	Zm00001d043092	uncharacterized
GRMZM2G009849	Zm00001d043093	uncharacterized LOC100501495
GRMZM2G028568	Zm00001d043800	uncharacterized
GRMZM2G028467	Zm00001d043801	protein ABHD17C
GRMZM2G031993	Zm00001d043806	MAP7 domain-containing protein 1
GRMZM2G031213	Zm00001d043807	uncharacterized LOC100193632
GRMZM2G057611	Zm00001d044768	Protein NRT1/ PTR FAMILY 5.8
GRMZM2G057672	Zm00001d044769	uncharacterized LOC103637801
GRMZM2G036464	Zm00001d051804	glutamine synthetase 5
GRMZM2G301148	Zm00001d052813	UDP-glycosyltransferase 89B2
Common selected genes with the study of Jiao et al., 2012
GRMZM2G379770	Zm00001d007056	putative disease resistance RPP13-like protein 3
GRMZM2G082627	Zm00001d007057	uncharacterized LOC100275021
GRMZM2G082448	Zm00001d007058	protein Mo25
GRMZM2G399598	Zm00001d007237	uncharacterized
GRMZM2G117401	Zm00001d009233	uncharacterized LOC100382371
AC234185.1_FG004	Zm00001d009631	uncharacterized LOC100382896
GRMZM5G807890	Zm00001d009634	uncharacterized
AC234185.1_FG002	Zm00001d009635	uncharacterized
GRMZM2G020096	Zm00001d010950	uncharacterized LOC100381846
GRMZM2G336745	Zm00001d010952	uncharacterized
GRMZM2G178447	Zm00001d010953	uncharacterized
GRMZM2G477741	Zm00001d010954	metal tolerance protein A2
GRMZM2G382240	Zm00001d019350	uncharacterized
GRMZM2G083268	Zm00001d019352	uncharacterized
GRMZM2G085467	Zm00001d020932	uncharacterized LOC100284866
GRMZM2G565911	Zm00001d024014	uncharacterized LOC103641013
AC220976.4_FG004	Zm00001d024015	uncharacterized
GRMZM2G032070	Zm00001d028217	MADS-box transcription factor 1-like
GRMZM2G360234	Zm00001d028389	uncharacterized LOC100275469
GRMZM2G059260	Zm00001d028390	uncharacterized
GRMZM2G079470	Zm00001d029855	Scarecrow-like protein 6
GRMZM2G142836	Zm00001d040599	quinolinate synthase, chloroplastic
GRMZM2G155348	Zm00001d042152	Glycerol-3-phosphate dehydrogenase [NAD(+)] GPDHC1 cytosolic
GRMZM2G018022	Zm00001d042154	lysine-specific demethylase JMJ25
